# Supplementary material for: Transcriptional Reprogramming by AP-1-Bound Cis-Regulatory Elements Is Associated with Melanoma Development
Source: Int J Mol Sci. 2026 Jul 21;27(14):6459. doi: 10.3390/ijms27146459 (PMC13411661; doi:10.3390/ijms27146459)
Supplement: Supplementary file 1 [file ijms-27-06459-s001.zip]

Archive with 5 entries (5 files):
- .DS_Store
- Supplementary_Information.pdf
- SupplementTable1_ChIP_QC.xlsx
- SupplementTable2_VEL_statistics.xlsx
- SupplementTable3_DEGs_statistics.xlsx
