# Supplementary material for: Transcriptional Reprogramming by AP-1-Bound Cis-Regulatory Elements Is Associated with Melanoma Development
Source: Int J Mol Sci. 2026 Jul 21;27(14):6459. doi: 10.3390/ijms27146459 (PMC13411661; doi:10.3390/ijms27146459)
Supplement: Supplementary file 1 [file ijms-27-06459-s001.zip › SupplementTable1_ChIP_QC.xlsx]

## Sheet: Tabelle1
SampleName	OverallMapped(%)	UniquelyMapped (%)	DuplicationRate (%)	IPefficiency	NSC
NHEM_Promocell_P3_n1_H3K27ac	98.74	82.13	20.7	27.68	1.2293
NHEM_Promocell_P3_n1_PolII	92.76	72.66	28.1	3.81	1.23233
NHEM_Promocell_P3_n2_H3K27ac	98.32	80.14	17	20.55	1.18882
NHEM_Promocell_P3_n2_PolII	97.61	74.72	24.6	0.35	1.09392
NHEM_Promocell_P3_n3_H3K27ac	99.1	81.24	9.4	51.8	1.23097
NHEM_Thermo_P7_n1_H3K27ac	98.18	79.66	19	20.14	1.15471
NHEM_Thermo_P7_n1_PolII	92.65	71.2	21.9	2.32	1.1115
NHEM_Thermo_P7_n2_H3K27ac	97.91	79.2	17.6	19.54	1.16972
NHEM_Thermo_P7_n2_PolII	96.09	73.92	24.2	1.68	1.19147
Sbcl2_n1_H3K27ac	99.23	80.76	17.3	27.79	1.1445
Sbcl2_n1_PolII	93.44	73.01	22.1	7.23	1.15444
Sbcl2_n2_H3K27ac	98.68	79.8	16.8	24.58	1.14557
Sbcl2_n2_PolII	95.18	73.8	22	4.5	1.11949
Sbcl2_n3_H3K27ac	98.89	81.26	12.4	47	1.1634
WM1158_n1_H3K27ac	99.3	80.65	19.5	19.15	1.12086
WM1158_n1_PolII	94.21	75.14	22.4	10.49	1.15426
WM1158_n2_H3K27ac	99.05	80.33	18	15.44	1.10939
WM1158_n2_PolII	95.23	75.91	21.1	9.04	1.15906
WM1158_n3_H3K27ac	99.13	80.68	4.7	38.43	1.114
WM1366_n1_H3K27ac	99.26	81.8	20.6	25.04	1.16817
WM1366_n1_PolII	93.28	19.08	20.8	11.18	1.14357
WM1366_n2_H3K27ac	98.86	81.05	21	23.38	1.13064
WM1366_n2_PolII	95.41	75.57	25	7.48	1.13182
WM1366_n3_H3K27ac	98.42	81.96	10.7	54.79	1.22484
WM3211_n1_H3K27ac	99.18	81.28	18.3	20.48	1.13347
WM3211_n1_PolII	94.79	75.75	22.2	10.2	1.16015
WM3211_n2_H3K27ac	98.81	80.68	19.8	18.75	1.1219
WM3211_n2_PolII	95.66	76.11	23.7	8.21	1.12502
WM3211_n3_H3K27ac	98.73	83.01	36.3	53.41	1.19361
OverallMapped: Overall aligment rate (bowtie2)
UniquelyMapped: Percentage of reads that aligned exactly 1 time (bowtie2)
DuplicationRate: Percentage of duplicated reads detected (FastQC)
IPefficiency: Fraction of tags found in peaks versus the genomic background (HOMER)
NSC: Normalized strand cross-correlation coefficient
