# Supplementary material for: Transcriptional Reprogramming by AP-1-Bound Cis-Regulatory Elements Is Associated with Melanoma Development
Source: Int J Mol Sci. 2026 Jul 21;27(14):6459. doi: 10.3390/ijms27146459 (PMC13411661; doi:10.3390/ijms27146459)
Supplement: Supplementary file 1 [file ijms-27-06459-s001.zip › SupplementTable2_VEL_statistics.xlsx]

## Sheet: Sheet1
peak_id	baseMean	log2FoldChange	pvalue	padj	condition	chr	start	end	Melanoma_n1	Melanoma_n2	Melanoma_n3	NHEM_P_n1	NHEM_P_n2	NHEM_P_n3	NHEM_T_n1	NHEM_T_n2	direction	SYMBOL
Merged-chr8-12816079-1	1702.84	-6.30278	4.44003e-142	2.28431e-137	Sbcl2	chr8	12809646	12822513	28.2961	43.0822	31.8668	2879.18	2656.02	2897.71	2520.64	2565.95	loss	LONRF1
Merged-chr5-156589746-1	1098.17	-6.78947	2.27112e-114	5.84224e-110	Sbcl2	chr5	156586133	156593360	19.9737	12.833	14.5479	1939.49	1697.25	1407.51	1912.57	1781.2	loss	SGCD
Merged-chr6-9087903-1	1333.23	-5.78097	4.42281e-109	7.58482e-105	Sbcl2	chr6	9081942	9093865	38.2829	48.582	29.0958	2438.39	2065.25	2150.57	2075.34	1820.3	loss	SLC35B3
Merged-chr15-25934930-1	1140.83	-6.38464	5.25775e-108	6.76252e-104	Sbcl2	chr15	25930533	25939328	24.9671	24.7493	15.9334	2086.75	1867.09	2010.81	1499.83	1596.47	loss	ATP10A
Merged-chr15-25934930-1	1140.83	-6.38464	5.25775e-108	6.76252e-104	Sbcl2	chr15	25930533	25939328	24.9671	24.7493	15.9334	2086.75	1867.09	2010.81	1499.83	1596.47	loss	GABRB3
Merged-chr1-116433070-1	1191.95	-5.51781	6.42628e-106	6.61238e-102	Sbcl2	chr1	116429338	116436803	44.1086	49.4987	30.4813	2116.81	1958.17	1781.95	1762.59	1791.98	loss	ATP1A1
Merged-chr12-94170620-2	1724.14	-4.63762	3.52005e-103	3.01832e-99	Sbcl2	chr12	94163164	94175185	106.526	117.33	101.142	3083.55	2862.8	2514.53	2519.47	2487.74	loss	PLXNC1
Merged-chr21-37199249-2	1433.11	-4.28271	2.30996e-101	1.69775e-97	Sbcl2	chr21	37192052	37206296	112.352	119.163	111.534	2426.37	2166.17	2230.35	2125.33	2173.57	loss	TTC3
Merged-chr12-20586994-1	810.068	-6.60276	1.77856e-99	1.14379e-95	Sbcl2	chr12	20582784	20591204	17.477	13.7496	9.00584	1505.71	1281.24	1300.36	1214.98	1138.02	loss	PDE3A
Merged-chr9-12677282-1	1612.71	-6.45509	2.28797e-98	1.30791e-94	Sbcl2	chr9	12672210	12682355	31.625	32.0825	24.2465	2726.91	2203.1	1710.91	3233.35	2939.44	loss	TYRP1
Merged-chr11-48094684-1	1065.93	-6.38399	1.0723e-97	5.51677e-94	Sbcl2	chr11	48090629	48098739	21.6382	22.916	16.6262	1914.44	1712.02	1163.51	1895.13	1781.2	loss	PTPRJ
Merged-chr6-157108453-2	727.92	-4.71321	1.52212e-97	7.11909e-94	Sbcl2	chr6	157105204	157111836	44.9408	43.0822	42.2582	1214.18	1091.7	1103.53	1151.03	1132.63	loss	TMEM242
Merged-chr6-157108453-2	727.92	-4.71321	1.52212e-97	7.11909e-94	Sbcl2	chr6	157105204	157111836	44.9408	43.0822	42.2582	1214.18	1091.7	1103.53	1151.03	1132.63	loss	ARID1B
Merged-chr1-87169637-1	958.116	-6.58575	5.01921e-95	1.98637e-91	Sbcl2	chr1	87166339	87172935	20.8059	19.2495	8.31308	1697.05	1603.71	1277.07	1505.64	1533.1	loss	LMO4
Merged-chr1-87169637-1	958.116	-6.58575	5.01921e-95	1.98637e-91	Sbcl2	chr1	87166339	87172935	20.8059	19.2495	8.31308	1697.05	1603.71	1277.07	1505.64	1533.1	loss	HS2ST1
Merged-chr6-35049246-1	1174.1	-5.65999	1.5559e-94	5.71772e-91	Sbcl2	chr6	35044687	35053805	39.9474	47.6654	23.5537	1926.47	1838.79	2073.7	1695.15	1747.49	loss	ANKS1A
Merged-chr17-61323463-2	1482.27	-5.3394	6.93119e-93	2.37731e-89	Sbcl2	chr17	61316421	61326428	55.7599	76.0813	42.2582	2287.11	2126.79	2081.86	2550.87	2637.41	loss	TBX2
Merged-chr11-95306800-1	542.792	-6.28448	1.79061e-90	5.75771e-87	Sbcl2	chr11	95304120	95309481	10.8191	13.7496	9.00584	925.665	823.392	798.385	901.058	860.259	loss	SESN3
Merged-chr11-95306800-1	542.792	-6.28448	1.79061e-90	5.75771e-87	Sbcl2	chr11	95304120	95309481	10.8191	13.7496	9.00584	925.665	823.392	798.385	901.058	860.259	loss	FAM76B
Merged-chr3-112303646-1	546.685	-5.47371	1.72436e-89	5.21853e-86	Sbcl2	chr3	112301744	112305549	19.1415	22.916	16.6262	874.573	777.853	824.008	899.895	938.465	loss	CD200
Merged-chr15-79978715-1	730.808	-5.03684	8.05329e-89	2.18066e-85	Sbcl2	chr15	79976002	79981428	26.6316	43.9988	34.6378	1160.09	1052.32	1134.98	1178.93	1214.88	loss	BCL2A1
Merged-chr15-52492801-1	2530.57	-4.84892	6.87477e-88	1.76847e-84	Sbcl2	chr15	52480251	52505352	138.984	146.663	127.467	3976.15	3518.8	3026.99	4851.76	4457.71	loss	MYO5A
Merged-chr12-3055393-1	575.659	-6.63685	1.21834e-87	2.84915e-84	Sbcl2	chr12	3053385	3057402	12.4836	10.0831	5.54205	927.669	903.393	898.547	859.202	988.354	loss	TSPAN9
Merged-chr11-104772568-1	669.451	-6.86039	1.47555e-87	3.3006e-84	Sbcl2	chr11	104770099	104775038	10.8191	10.0831	6.92757	1307.35	1131.09	903.788	1033.6	951.948	loss	CASP4
Merged-chr10-4018108-1	579.994	-4.98944	3.61166e-87	7.7422e-84	Sbcl2	chr10	4015422	4020795	30.7928	27.4993	27.7103	895.611	856.623	814.69	990.583	996.445	loss	AKR1E2
Merged-chr10-4018108-1	579.994	-4.98944	3.61166e-87	7.7422e-84	Sbcl2	chr10	4015422	4020795	30.7928	27.4993	27.7103	895.611	856.623	814.69	990.583	996.445	loss	KLF6
Merged-chr11-94143264-1	625.228	-5.52878	5.57265e-87	1.14681e-83	Sbcl2	chr11	94140796	94145733	27.4638	16.4996	20.0899	1143.06	987.086	868.265	976.631	962.735	loss	PANX1
Merged-chr3-120553166-1	701.952	-5.3896	1.03942e-86	2.00685e-83	Sbcl2	chr3	120549853	120556479	27.4638	33.9157	18.7044	1208.17	1154.47	1133.81	1061.5	977.568	loss	FSTL1
Merged-chr3-120553166-1	701.952	-5.3896	1.03942e-86	2.00685e-83	Sbcl2	chr3	120549853	120556479	27.4638	33.9157	18.7044	1208.17	1154.47	1133.81	1061.5	977.568	loss	NDUFB4
Merged-chr8-41607086-1	1600.98	-4.80671	1.0532e-86	2.00685e-83	Sbcl2	chr8	41601241	41612931	111.52	90.7475	67.1974	2512.52	2173.56	2619.94	2739.22	2493.13	loss	GPAT4
Merged-chr15-48107135-1	1014.26	-5.6841	2.78819e-86	5.1231e-83	Sbcl2	chr15	48102442	48111829	45.773	27.4993	20.7827	1575.84	1459.71	1578.72	1816.07	1589.73	loss	SLC24A5
Merged-chr15-48107135-1	1014.26	-5.6841	2.78819e-86	5.1231e-83	Sbcl2	chr15	48102442	48111829	45.773	27.4993	20.7827	1575.84	1459.71	1578.72	1816.07	1589.73	loss	SEMA6D
Merged-chr6-132491481-1	1328.51	-5.58273	1.64834e-85	2.92427e-82	Sbcl2	chr6	132486455	132496507	56.5921	48.582	27.0175	2439.39	2158.79	1756.33	2031.16	2110.2	loss	MOXD1
Merged-chr6-132491481-1	1328.51	-5.58273	1.64834e-85	2.92427e-82	Sbcl2	chr6	132486455	132496507	56.5921	48.582	27.0175	2439.39	2158.79	1756.33	2031.16	2110.2	loss	STX7
Merged-chr1-14969624-1	666.209	-6.80018	4.49893e-85	7.23315e-82	Sbcl2	chr1	14966759	14972489	8.32237	14.6663	6.23481	1013.82	898.47	1274.74	1060.34	1053.08	loss	TMEM51
Merged-chr1-14969624-1	666.209	-6.80018	4.49893e-85	7.23315e-82	Sbcl2	chr1	14966759	14972489	8.32237	14.6663	6.23481	1013.82	898.47	1274.74	1060.34	1053.08	loss	KAZN
Merged-chr11-128532128-1	666.244	-6.06459	5.21757e-85	8.13435e-82	Sbcl2	chr11	128529505	128534752	19.9737	18.3328	9.6986	1166.1	963.701	891.559	1126.61	1133.98	loss	ETS1
Merged-chr1-116680586-1	617.875	-4.63555	1.34566e-84	2.03621e-81	Sbcl2	chr1	116677452	116683720	38.2829	43.9988	34.6378	1020.84	925.547	875.836	1003.37	1000.49	loss	IGSF3
Merged-chr6-9159342-1	911.17	-5.96165	1.74659e-84	2.56738e-81	Sbcl2	chr6	9155209	9163475	23.3026	30.2492	16.6262	1891.4	1538.48	1188.55	1318.45	1282.3	loss	SLC35B3
Merged-chr2-143606208-1	858.024	-5.71998	1.93133e-84	2.76009e-81	Sbcl2	chr2	143602123	143610294	27.4638	25.666	24.2465	1727.11	1427.71	1482.63	1113.82	1035.55	loss	ARHGAP15
Merged-chr2-143606208-1	858.024	-5.71998	1.93133e-84	2.76009e-81	Sbcl2	chr2	143602123	143610294	27.4638	25.666	24.2465	1727.11	1427.71	1482.63	1113.82	1035.55	loss	GTDC1
Merged-chr3-101951410-1	952.547	-4.82862	2.03213e-84	2.82565e-81	Sbcl2	chr3	101948141	101954680	44.9408	54.9985	57.4988	1756.16	1617.25	1455.84	1416.11	1217.58	loss	NFKBIZ
Merged-chr10-29229283-1	483.019	-5.9175	2.50063e-84	3.3856e-81	Sbcl2	chr10	29227344	29231223	11.6513	15.5829	11.0841	816.469	792.623	696.476	823.16	697.107	loss	BAMBI
Merged-chr4-85681971-1	1095.77	-5.7623	5.34059e-84	7.0452e-81	Sbcl2	chr4	85676480	85687463	37.4507	37.5823	21.4755	1769.18	1531.09	1321.32	1990.47	2057.61	loss	ARHGAP24
Merged-chr11-89168758-1	555.19	-6.39957	7.03135e-84	8.9564e-81	Sbcl2	chr11	89166088	89171429	12.4836	9.16642	9.6986	861.55	736.007	825.755	1059.18	927.678	loss	TYR
Merged-chr10-29247361-1	695.915	-6.33027	7.13755e-84	8.9564e-81	Sbcl2	chr10	29243552	29251171	16.6447	13.7496	11.0841	1227.21	1051.09	1409.84	887.106	950.6	loss	BAMBI
Merged-chr9-16727571-2	1647.49	-4.85888	2.05891e-83	2.46341e-80	Sbcl2	chr9	16719724	16736210	90.7138	62.3316	112.919	2913.24	2450.48	2416.12	2645.04	2489.09	loss	BNC2
Merged-chr1-33005741-1	647.241	-5.58777	2.53467e-83	2.96372e-80	Sbcl2	chr1	33003548	33007934	16.6447	32.0825	15.9334	1039.87	1006.78	983.568	1039.41	1043.64	loss	RNF19B
Merged-chr1-33005741-1	647.241	-5.58777	2.53467e-83	2.96372e-80	Sbcl2	chr1	33003548	33007934	16.6447	32.0825	15.9334	1039.87	1006.78	983.568	1039.41	1043.64	loss	AK2
Merged-chr7-20561802-1	742.772	-6.50315	2.71901e-83	3.10862e-80	Sbcl2	chr7	20558952	20564652	11.6513	11.9163	15.2406	1402.52	1280.01	1390.04	955.703	875.091	loss	ABCB5
Merged-chr7-20561802-1	742.772	-6.50315	2.71901e-83	3.10862e-80	Sbcl2	chr7	20558952	20564652	11.6513	11.9163	15.2406	1402.52	1280.01	1390.04	955.703	875.091	loss	ITGB8
Merged-chr8-48850166-1	807.758	-5.32128	4.08618e-83	4.47289e-80	Sbcl2	chr8	48846519	48853814	33.2895	39.4156	23.5537	1204.17	1051.09	1223.49	1492.85	1394.21	loss	SNAI2
Merged-chr3-153248447-1	897.265	-4.82184	1.35104e-82	1.39016e-79	Sbcl2	chr3	153244248	153252646	44.9408	59.5817	45.0292	1615.91	1312.01	1157.69	1531.22	1411.74	loss	ARHGEF26
Merged-chr3-153248447-1	897.265	-4.82184	1.35104e-82	1.39016e-79	Sbcl2	chr3	153244248	153252646	44.9408	59.5817	45.0292	1615.91	1312.01	1157.69	1531.22	1411.74	loss	RAP2B
Merged-chr3-118990895-1	768.13	-5.40524	3.32206e-82	3.2868e-79	Sbcl2	chr3	118986429	118995362	34.1217	32.9991	19.3972	1442.6	1267.7	1176.9	1111.5	1059.82	loss	IGSF11
Merged-chr4-185306343-1	612.468	-5.10342	1.37683e-81	1.33651e-78	Sbcl2	chr4	185303482	185309204	22.4704	25.666	35.3306	1118.01	894.777	966.098	931.287	906.104	loss	SNX25
Merged-chr11-48036571-1	1352.81	-5.38057	4.21342e-81	4.01429e-78	Sbcl2	chr11	48027677	48045466	56.5921	63.2483	34.6378	2003.6	1729.25	1932.2	2520.64	2482.35	loss	PTPRJ
Merged-chr5-147346514-1	840.076	-5.58217	5.31504e-81	4.97178e-78	Sbcl2	chr5	147342705	147350324	30.7928	36.6657	16.6262	1525.74	1256.63	1255.52	1416.11	1182.52	loss	STK32A
Merged-chr10-17529770-1	1192.9	-5.21831	5.71017e-81	5.24602e-78	Sbcl2	chr10	17522413	17537127	39.1151	71.4981	41.5654	2231.01	1890.48	1847.17	1746.31	1676.02	loss	ST8SIA6
Merged-chr10-17529770-1	1192.9	-5.21831	5.71017e-81	5.24602e-78	Sbcl2	chr10	17522413	17537127	39.1151	71.4981	41.5654	2231.01	1890.48	1847.17	1746.31	1676.02	loss	HACD1
Merged-chr10-126216663-2	710.27	-4.32113	1.40293e-80	1.26628e-77	Sbcl2	chr10	126213789	126219415	62.4178	51.3319	51.9568	1122.02	1026.47	1228.73	1092.9	1046.33	loss	ADAM12
Merged-chr7-6257281-1	889.786	-4.46746	9.18496e-80	8.00928e-77	Sbcl2	chr7	6251166	6263396	49.102	72.4147	66.5047	1510.72	1475.71	1295.7	1384.72	1263.42	loss	CYTH3
Merged-chr19-33463220-1	610.71	-6.33183	1.13487e-79	9.73117e-77	Sbcl2	chr19	33461231	33465210	15.8125	15.5829	5.54205	970.746	951.393	846.719	1025.46	1054.42	loss	PEPD
Merged-chr5-39463144-1	1033.4	-6.0874	1.31479e-79	1.10891e-76	Sbcl2	chr5	39458106	39468182	24.1349	32.9991	15.9334	2127.83	1784.63	1688.78	1359.14	1233.76	loss	DAB2
Merged-chr18-7482794-1	704.964	-5.23343	3.9701e-79	3.29441e-76	Sbcl2	chr18	7480034	7485554	25.7993	37.5823	25.632	1170.11	987.086	896.217	1282.41	1214.88	loss	LAMA1
Merged-chr18-7482794-1	704.964	-5.23343	3.9701e-79	3.29441e-76	Sbcl2	chr18	7480034	7485554	25.7993	37.5823	25.632	1170.11	987.086	896.217	1282.41	1214.88	loss	PTPRM
Merged-chr16-68787330-2	2335.44	-4.94804	6.1338e-79	5.00907e-76	Sbcl2	chr16	68775685	68792625	141.48	140.246	75.5105	4058.3	3700.96	3317.58	3634.46	3614.98	loss	TANGO6
Merged-chr16-68787330-2	2335.44	-4.94804	6.1338e-79	5.00907e-76	Sbcl2	chr16	68775685	68792625	141.48	140.246	75.5105	4058.3	3700.96	3317.58	3634.46	3614.98	loss	CDH1
Merged-chr7-26337434-1	439.416	-5.41537	9.05278e-79	7.27731e-76	Sbcl2	chr7	26334705	26340163	15.8125	21.0828	12.4696	662.191	648.621	730.834	689.455	734.861	loss	SNX10
Merged-chr2-31400721-1	355.536	4.39491	3.08239e-78	2.3321e-75	Sbcl2	chr2	31396860	31404582	863.03	850.643	922.059	41.0739	39.385	43.093	41.8556	43.1478	gain	XDH
Merged-chr2-31400721-1	355.536	4.39491	3.08239e-78	2.3321e-75	Sbcl2	chr2	31396860	31404582	863.03	850.643	922.059	41.0739	39.385	43.093	41.8556	43.1478	gain	EHD3
Merged-chr1-244164438-1	419.857	4.46742	4.82248e-78	3.59575e-75	Sbcl2	chr1	244161868	244167008	1072.75	1056.89	995.492	48.0865	38.1542	52.9927	49.9942	44.4962	gain	ZBTB18
Merged-chr8-12793024-1	887.616	-6.02827	2.09258e-77	1.51632e-74	Sbcl2	chr8	12788183	12797866	16.6447	32.0825	16.6262	1830.29	1584.01	1239.21	1210.32	1171.73	loss	LONRF1
Merged-chr6-108002059-1	960.668	-4.43796	5.86222e-77	4.1315e-74	Sbcl2	chr6	107997969	108006150	72.4046	76.9979	58.1916	1775.19	1574.17	1451.18	1380.07	1297.13	loss	SEC63
Merged-chr6-108002059-1	960.668	-4.43796	5.86222e-77	4.1315e-74	Sbcl2	chr6	107997969	108006150	72.4046	76.9979	58.1916	1775.19	1574.17	1451.18	1380.07	1297.13	loss	OSTM1
Merged-chr3-27591816-1	738.07	-4.15372	9.6452e-77	6.70576e-74	Sbcl2	chr3	27588437	27595196	68.2434	64.1649	60.2698	1280.3	1110.16	1002.79	1168.47	1150.16	loss	SLC4A7
Merged-chr3-27591816-1	738.07	-4.15372	9.6452e-77	6.70576e-74	Sbcl2	chr3	27588437	27595196	68.2434	64.1649	60.2698	1280.3	1110.16	1002.79	1168.47	1150.16	loss	EOMES
Merged-chr4-54741668-1	702.495	-4.57649	5.85324e-76	3.96234e-73	Sbcl2	chr4	54734910	54748426	39.9474	56.8318	41.5654	1069.92	1015.39	981.821	1252.18	1162.29	loss	KIT
Merged-chr4-54741668-1	702.495	-4.57649	5.85324e-76	3.96234e-73	Sbcl2	chr4	54734910	54748426	39.9474	56.8318	41.5654	1069.92	1015.39	981.821	1252.18	1162.29	loss	KDR
Merged-chr6-110555538-1	751.397	-5.64596	6.22499e-76	4.10594e-73	Sbcl2	chr6	110553001	110558076	27.4638	28.4159	15.9334	1044.88	964.932	1079.65	1430.07	1419.83	loss	CDK19
Merged-chr2-222607285-1	742.749	-5.60317	6.67626e-76	4.34785e-73	Sbcl2	chr2	222603708	222610862	25.7993	32.9991	14.5479	1396.51	1126.16	967.263	1197.54	1181.17	loss	FARSB
Merged-chr6-134447460-1	606.32	-4.41192	8.6555e-76	5.56635e-73	Sbcl2	chr6	134444160	134450761	39.9474	45.8321	47.1075	980.764	793.853	971.921	1039.41	931.723	loss	SGK1
Merged-chr9-70578984-2	765.798	-4.5217	1.17456e-75	7.36936e-73	Sbcl2	chr9	70576476	70583607	48.2697	43.9988	63.0409	1307.35	1107.7	1342.29	1149.87	1063.86	loss	KLF9
Merged-chr9-70578984-2	765.798	-4.5217	1.17456e-75	7.36936e-73	Sbcl2	chr9	70576476	70583607	48.2697	43.9988	63.0409	1307.35	1107.7	1342.29	1149.87	1063.86	loss	TRPM3
Merged-chr13-27578118-1	457.387	-5.03523	1.49352e-75	9.25764e-73	Sbcl2	chr13	27575312	27580925	23.3026	25.666	17.3189	808.454	716.314	651.053	752.238	664.746	loss	MTIF3
Merged-chr13-27578118-1	457.387	-5.03523	1.49352e-75	9.25764e-73	Sbcl2	chr13	27575312	27580925	23.3026	25.666	17.3189	808.454	716.314	651.053	752.238	664.746	loss	LNX2
Merged-chr13-110028137-1	573.87	-5.46987	3.1138e-75	1.90713e-72	Sbcl2	chr13	110025347	110030928	24.1349	24.7493	13.1624	1101.98	843.085	806.537	902.221	875.091	loss	IRS2
Merged-chr13-110028137-1	573.87	-5.46987	3.1138e-75	1.90713e-72	Sbcl2	chr13	110025347	110030928	24.1349	24.7493	13.1624	1101.98	843.085	806.537	902.221	875.091	loss	COL4A1
Merged-chr13-74796228-1	496.694	-5.80255	3.31171e-75	2.00448e-72	Sbcl2	chr13	74793695	74798761	14.9803	17.4162	10.3914	953.716	849.239	762.862	715.033	649.914	loss	KLF12
Merged-chr21-46622312-1	583.172	-5.44568	4.46076e-75	2.66857e-72	Sbcl2	chr21	46619814	46624810	21.6382	30.2492	12.4696	977.759	880.008	870.012	934.775	938.465	loss	S100B
Merged-chr21-46622312-1	583.172	-5.44568	4.46076e-75	2.66857e-72	Sbcl2	chr21	46619814	46624810	21.6382	30.2492	12.4696	977.759	880.008	870.012	934.775	938.465	loss	PRMT2
Merged-chr12-116862919-1	556.137	-5.45574	8.09365e-75	4.73184e-72	Sbcl2	chr12	116860087	116865752	24.1349	21.0828	15.2406	933.68	718.776	1086.06	795.256	854.866	loss	HRK
Merged-chr6-111540503-1	892.794	-4.76764	1.56001e-74	8.72382e-72	Sbcl2	chr6	111536454	111544553	46.6053	68.7481	39.4871	1644.96	1297.24	1385.96	1356.82	1302.52	loss	REV3L
Merged-chr6-111540503-1	892.794	-4.76764	1.56001e-74	8.72382e-72	Sbcl2	chr6	111536454	111544553	46.6053	68.7481	39.4871	1644.96	1297.24	1385.96	1356.82	1302.52	loss	TRAF3IP2
Merged-chr4-14944313-1	455.43	-6.29515	2.24601e-74	1.2425e-71	Sbcl2	chr4	14942658	14945969	12.4836	10.0831	5.54205	848.527	692.929	640.571	742.937	690.365	loss	CPEB2
Merged-chr2-159090324-2	1141.21	-3.75715	2.79306e-74	1.52869e-71	Sbcl2	chr2	159082554	159095907	146.474	124.663	117.076	1731.11	1657.86	1838.44	1821.88	1692.2	loss	TANC1
Merged-chr3-157380887-1	508.378	-5.88312	4.1524e-74	2.24876e-71	Sbcl2	chr3	157378667	157383108	11.6513	21.0828	9.00584	949.709	813.546	774.509	758.051	729.468	loss	PTX3
Merged-chr1-183275848-1	917.398	4.34804	9.65792e-74	5.17584e-71	Sbcl2	chr1	183269203	183282494	2351.07	2444.68	1985.44	99.1784	109.539	91.427	116.266	141.579	gain	LAMC2
Merged-chr1-183275848-1	917.398	4.34804	9.65792e-74	5.17584e-71	Sbcl2	chr1	183269203	183282494	2351.07	2444.68	1985.44	99.1784	109.539	91.427	116.266	141.579	gain	NMNAT2
Merged-chr1-70461432-2	1151.97	-4.10197	1.1246e-73	5.96481e-71	Sbcl2	chr1	70456768	70468959	98.204	119.163	94.2149	1718.09	1579.09	1625.89	1970.7	2010.42	loss	CTH
Merged-chr3-174122731-1	476.698	-6.23593	1.98093e-73	1.03995e-70	Sbcl2	chr3	174120076	174125386	9.98684	13.7496	6.92757	870.566	696.622	624.266	875.48	715.984	loss	NLGN1
Merged-chr13-77811706-1	464.766	-6.47145	4.10657e-73	2.13409e-70	Sbcl2	chr13	77809453	77813960	13.3158	5.49985	6.23481	872.57	723.699	672.017	737.124	687.668	loss	EDNRB
Merged-chr13-77811706-1	464.766	-6.47145	4.10657e-73	2.13409e-70	Sbcl2	chr13	77809453	77813960	13.3158	5.49985	6.23481	872.57	723.699	672.017	737.124	687.668	loss	SLAIN1
Merged-chr4-54842201-2	871.281	-4.18566	4.60249e-73	2.36789e-70	Sbcl2	chr4	54836647	54845241	64.9145	91.6642	66.5047	1463.63	1378.47	1213.59	1316.13	1375.34	loss	KIT
Merged-chr4-54842201-2	871.281	-4.18566	4.60249e-73	2.36789e-70	Sbcl2	chr4	54836647	54845241	64.9145	91.6642	66.5047	1463.63	1378.47	1213.59	1316.13	1375.34	loss	KDR
Merged-chr14-61439038-1	373.126	-4.8841	5.28347e-73	2.69133e-70	Sbcl2	chr14	61437271	61440806	20.8059	19.2495	19.3972	581.045	531.697	575.932	655.738	581.147	loss	PRKCH
Merged-chr17-32519954-2	889.981	-4.02421	5.58847e-73	2.79141e-70	Sbcl2	chr17	32514719	32525438	86.5526	95.3307	72.0467	1357.44	1278.78	1560.08	1334.73	1334.89	loss	CDK5R1
Merged-chr17-32519954-2	889.981	-4.02421	5.58847e-73	2.79141e-70	Sbcl2	chr17	32514719	32525438	86.5526	95.3307	72.0467	1357.44	1278.78	1560.08	1334.73	1334.89	loss	MYO1D
Merged-chr3-181796259-1	518.716	-5.12656	5.55343e-73	2.79141e-70	Sbcl2	chr3	181793353	181799165	26.6316	27.4993	16.6262	786.415	683.083	932.322	870.829	806.325	loss	ATP11B
Merged-chr10-91573156-1	776.941	-5.31899	6.40589e-73	3.16894e-70	Sbcl2	chr10	91569453	91576859	34.1217	34.8324	23.5537	1191.14	992.009	975.998	1484.71	1479.16	loss	PPP1R3C
Merged-chr8-97351651-1	819.725	-4.77145	9.41418e-73	4.61277e-70	Sbcl2	chr8	97348280	97355022	51.5987	57.7484	32.5596	1360.45	1288.63	1454.1	1180.1	1132.63	loss	MTDH
Merged-chr8-97351651-1	819.725	-4.77145	9.41418e-73	4.61277e-70	Sbcl2	chr8	97348280	97355022	51.5987	57.7484	32.5596	1360.45	1288.63	1454.1	1180.1	1132.63	loss	TSPYL5
Merged-chr11-125215230-1	511.456	-6.29766	2.67231e-72	1.27301e-69	Sbcl2	chr11	125213163	125217297	13.3158	11.9163	6.23481	917.651	817.238	606.213	794.094	924.981	loss	PKNOX2
Merged-chr11-125215230-1	511.456	-6.29766	2.67231e-72	1.27301e-69	Sbcl2	chr11	125213163	125217297	13.3158	11.9163	6.23481	917.651	817.238	606.213	794.094	924.981	loss	FEZ1
Merged-chr11-60389479-1	537.189	-5.93426	3.55983e-72	1.68024e-69	Sbcl2	chr11	60387711	60391247	18.3092	16.4996	7.62032	985.773	909.547	688.323	881.293	790.144	loss	MS4A7
Merged-chr9-81621257-1	452.064	-4.59331	3.64719e-72	1.70582e-69	Sbcl2	chr9	81619079	81623435	29.9605	34.8324	23.5537	770.386	657.237	694.729	720.846	684.971	loss	TLE1
Merged-chr15-81254607-1	816.308	-5.87922	4.62963e-72	2.14581e-69	Sbcl2	chr15	81251184	81258030	23.3026	30.2492	13.1624	1546.78	1489.24	1382.47	1064.99	980.264	loss	IL16
Merged-chr10-11210113-1	482.487	-6.21902	4.81347e-72	2.2111e-69	Sbcl2	chr10	11207113	11213114	8.32237	7.33313	14.5479	763.373	688.006	620.772	848.739	908.801	loss	CELF2
Merged-chr10-11210113-1	482.487	-6.21902	4.81347e-72	2.2111e-69	Sbcl2	chr10	11207113	11213114	8.32237	7.33313	14.5479	763.373	688.006	620.772	848.739	908.801	loss	USP6NL
Merged-chr9-93145742-2	609.845	-4.24199	1.26271e-71	5.74902e-69	Sbcl2	chr9	93143237	93150958	49.102	57.7484	43.6437	940.692	809.854	974.833	1001.05	1001.84	loss	NINJ1
Merged-chr9-15852140-1	713.464	-7.04048	1.2933e-71	5.83665e-69	Sbcl2	chr9	15848443	15855837	9.98684	9.16642	6.92757	1196.15	1004.32	681.335	1464.95	1334.89	loss	PSIP1
Merged-chr15-53210023-1	804.787	-6.83295	1.92859e-71	8.40865e-69	Sbcl2	chr15	53206344	53213703	4.99342	21.0828	8.31308	1619.91	1396.94	1157.1	1124.29	1105.66	loss	ONECUT1
Merged-chr15-53210023-1	804.787	-6.83295	1.92859e-71	8.40865e-69	Sbcl2	chr15	53206344	53213703	4.99342	21.0828	8.31308	1619.91	1396.94	1157.1	1124.29	1105.66	loss	WDR72
Merged-chr11-88152471-1	1220.81	-5.67105	4.01305e-71	1.72053e-68	Sbcl2	chr11	88146552	88158390	37.4507	54.9985	22.1682	1966.54	1640.63	1520.48	2276.48	2247.73	loss	RAB38
Merged-chr5-116673181-1	902.994	-5.7741	8.07179e-71	3.43204e-68	Sbcl2	chr5	116668808	116677554	36.6184	21.0828	20.7827	1955.52	1591.4	1319.58	1205.67	1073.3	loss	SEMA6A
Merged-chr5-129972607-1	439.907	-5.76707	1.08925e-70	4.59342e-68	Sbcl2	chr5	129969782	129975433	11.6513	18.3328	9.00584	725.305	659.698	564.867	776.654	753.738	loss	CHSY3
Merged-chr1-205298086-1	965.122	4.61121	1.27643e-70	5.339e-68	Sbcl2	chr1	205291141	205305032	2538.32	2449.27	2237.6	76.137	99.6932	76.2862	129.055	114.611	gain	NUAK2
Merged-chr2-201419506-1	509.7	-4.40888	1.86104e-70	7.6766e-68	Sbcl2	chr2	201415321	201423692	34.1217	42.1655	36.0234	822.48	684.314	882.241	844.088	732.164	loss	TRAK2
Merged-chr4-54711702-1	688.893	-5.46878	1.86514e-70	7.6766e-68	Sbcl2	chr4	54707109	54716295	29.1283	29.3325	15.9334	1119.01	935.393	1434.88	1010.35	937.116	loss	KIT
Merged-chr4-54711702-1	688.893	-5.46878	1.86514e-70	7.6766e-68	Sbcl2	chr4	54707109	54716295	29.1283	29.3325	15.9334	1119.01	935.393	1434.88	1010.35	937.116	loss	KDR
Merged-chr10-107425824-1	445.32	-4.94779	2.0284e-70	8.28232e-68	Sbcl2	chr10	107423401	107428247	24.1349	19.2495	24.2465	771.388	642.467	566.032	754.563	760.48	loss	SORCS1
Merged-chr6-113824266-1	386.442	-5.50192	2.43679e-70	9.87148e-68	Sbcl2	chr6	113822060	113826472	8.32237	19.2495	13.1624	593.067	589.544	620.772	581.328	666.094	loss	MARCKS
Merged-chr2-46336101-2	619.478	-3.71844	6.05848e-70	2.43513e-67	Sbcl2	chr2	46332419	46339000	69.9079	69.6648	76.2032	973.752	929.239	914.852	940.588	981.613	loss	EPAS1
Merged-chr5-8843853-1	660.676	-4.23082	8.18174e-70	3.23795e-67	Sbcl2	chr5	8841448	8846259	41.6119	66.9148	55.4205	1086.96	1009.24	1015.6	975.468	1034.2	loss	SEMA5A
Merged-chr5-8843853-1	660.676	-4.23082	8.18174e-70	3.23795e-67	Sbcl2	chr5	8841448	8846259	41.6119	66.9148	55.4205	1086.96	1009.24	1015.6	975.468	1034.2	loss	MTRR
Merged-chr15-63135828-1	602.232	-4.80338	9.60626e-70	3.77269e-67	Sbcl2	chr15	63133053	63138604	39.1151	39.4156	23.5537	1102.98	988.317	832.743	896.407	895.317	loss	LACTB
Merged-chr8-86392315-1	329.614	-5.21201	1.24926e-69	4.8691e-67	Sbcl2	chr8	86390272	86394359	12.4836	17.4162	12.4696	539.971	544.005	536.333	476.689	497.548	loss	WWP1
Merged-chr4-153168114-1	781.989	-5.56063	1.58583e-69	6.13441e-67	Sbcl2	chr4	153165136	153171092	26.6316	37.5823	15.2406	1460.63	1251.7	948.045	1299.85	1216.23	loss	TRIM2
Merged-chr15-78272525-1	499.641	-5.60946	3.7492e-69	1.42881e-66	Sbcl2	chr15	78269798	78275252	19.1415	21.9994	8.31308	836.505	768.007	885.735	718.521	738.906	loss	DNAJA4
Merged-chr9-80798338-1	400.84	-5.27803	4.58665e-69	1.7351e-66	Sbcl2	chr9	80796189	80800488	17.477	20.1661	11.7769	669.204	557.544	571.273	733.636	625.643	loss	TLE1
Merged-chr1-91622490-1	402.707	-5.6118	6.37425e-69	2.39374e-66	Sbcl2	chr1	91620476	91624505	16.6447	14.6663	8.31308	729.312	641.237	673.182	597.605	540.696	loss	TGFBR3
Merged-chr8-48754942-1	646.848	-4.86529	1.0023e-68	3.73668e-66	Sbcl2	chr8	48751508	48758376	34.1217	47.6654	23.5537	1154.08	1044.93	929.993	995.233	945.207	loss	SNAI2
Merged-chr5-80173017-1	351.35	-5.09137	2.39792e-68	8.87542e-66	Sbcl2	chr5	80170719	80175315	18.3092	18.3328	12.4696	569.024	486.158	613.784	545.285	547.438	loss	SERINC5
Merged-chr14-92906407-1	499.973	-6.18647	2.42982e-68	8.92924e-66	Sbcl2	chr14	92904594	92908221	10.8191	15.5829	6.92757	845.521	856.623	971.921	595.28	697.107	loss	GOLGA5
Merged-chr13-20551209-1	706.615	-4.69477	2.95629e-68	1.07869e-65	Sbcl2	chr13	20546859	20555560	50.7665	38.499	38.7944	1020.84	871.393	1070.92	1394.02	1167.69	loss	CRYL1
Merged-chr6-158416050-1	955.524	-4.12533	4.09842e-68	1.4849e-65	Sbcl2	chr6	158412563	158419538	90.7138	71.4981	91.4439	1402.52	1192.63	1598.52	1537.03	1659.84	loss	TMEM181
Merged-chr6-158416050-1	955.524	-4.12533	4.09842e-68	1.4849e-65	Sbcl2	chr6	158412563	158419538	90.7138	71.4981	91.4439	1402.52	1192.63	1598.52	1537.03	1659.84	loss	TULP4
Merged-chr19-28883692-1	951.939	-6.32034	7.13339e-68	2.5486e-65	Sbcl2	chr19	28880049	28887336	20.8059	24.7493	11.7769	1169.1	1049.86	1320.16	1969.54	2049.52	loss	UQCRFS1
Merged-chr12-82885122-1	380.326	-5.75439	8.09256e-68	2.85169e-65	Sbcl2	chr12	82882431	82887813	9.98684	16.4996	7.62032	658.184	592.005	504.887	619.695	633.733	loss	TMTC2
Merged-chr10-25082029-1	611.357	-4.59282	1.57702e-67	5.51936e-65	Sbcl2	chr10	25078550	25085509	31.625	40.3322	46.4147	1100.98	1020.32	1027.24	798.744	825.202	loss	THNSL1
Merged-chr16-59706964-1	578.964	-7.25309	1.83167e-67	6.32456e-65	Sbcl2	chr16	59704209	59709720	4.99342	11.9163	2.07827	1067.92	887.393	716.275	982.444	958.69	loss	GOT2
Merged-chr3-171131876-1	399.206	-5.17268	3.8824e-67	1.32279e-64	Sbcl2	chr3	171128738	171135014	20.8059	15.5829	15.9334	633.139	488.62	677.258	730.148	612.16	loss	TNIK
Merged-chr6-35015440-1	503.315	-5.00609	4.16909e-67	1.4019e-64	Sbcl2	chr6	35012567	35018313	25.7993	32.9991	15.9334	786.415	752.007	909.611	799.907	703.849	loss	ANKS1A
Merged-chr18-4284877-1	485.951	-6.39824	4.47754e-67	1.49585e-64	Sbcl2	chr18	4281851	4287903	14.9803	6.41649	6.23481	930.674	790.161	841.478	705.732	591.934	loss	DLGAP1
Merged-chr18-4284877-1	485.951	-6.39824	4.47754e-67	1.49585e-64	Sbcl2	chr18	4281851	4287903	14.9803	6.41649	6.23481	930.674	790.161	841.478	705.732	591.934	loss	TGIF1
Merged-chr10-17511855-2	1074.32	-4.50752	7.17145e-67	2.36511e-64	Sbcl2	chr10	17508549	17514577	69.0757	73.3313	78.2815	2117.81	1806.79	1201.94	1626.56	1620.74	loss	ST8SIA6
Merged-chr10-17511855-2	1074.32	-4.50752	7.17145e-67	2.36511e-64	Sbcl2	chr10	17508549	17514577	69.0757	73.3313	78.2815	2117.81	1806.79	1201.94	1626.56	1620.74	loss	HACD1
Merged-chr7-121797611-1	495.453	-5.49493	8.2913e-67	2.71701e-64	Sbcl2	chr7	121795071	121800151	19.1415	20.1661	13.1624	998.797	854.162	586.996	767.353	703.849	loss	PTPRZ1
Merged-chr5-14036395-1	462.706	4.44911	8.59833e-67	2.79979e-64	Sbcl2	chr5	14032202	14040588	1180.94	1138.47	1117.42	41.0739	62.7698	41.9283	65.1087	53.9348	gain	DNAH5
Merged-chr15-89199024-1	611.037	-5.67453	9.86577e-67	3.19229e-64	Sbcl2	chr15	89196828	89201221	16.6447	28.4159	12.4696	885.593	808.623	815.272	1160.33	1160.95	loss	ABHD2
Merged-chr15-48097609-1	616.037	-5.0357	1.12166e-66	3.60671e-64	Sbcl2	chr15	48094040	48101179	30.7928	38.499	20.0899	929.673	792.623	1201.94	970.817	943.858	loss	SLC24A5
Merged-chr15-48097609-1	616.037	-5.0357	1.12166e-66	3.60671e-64	Sbcl2	chr15	48094040	48101179	30.7928	38.499	20.0899	929.673	792.623	1201.94	970.817	943.858	loss	SEMA6D
Merged-chr18-62690675-1	486.532	-6.63119	1.29425e-66	4.13582e-64	Sbcl2	chr18	62688279	62693072	12.4836	5.49985	5.54205	821.478	704.006	563.703	888.269	891.272	loss	PHLPP1
Merged-chr4-99966332-1	486.225	-5.42404	1.58175e-66	5.02331e-64	Sbcl2	chr4	99963940	99968725	17.477	21.9994	14.5479	1005.81	816.007	594.567	703.407	715.984	loss	DDIT4L
Merged-chr15-53225298-1	445.964	-6.33598	1.80219e-66	5.68827e-64	Sbcl2	chr15	53222543	53228054	10.8191	12.833	3.46378	817.471	764.315	615.531	698.756	644.52	loss	ONECUT1
Merged-chr15-53225298-1	445.964	-6.33598	1.80219e-66	5.68827e-64	Sbcl2	chr15	53222543	53228054	10.8191	12.833	3.46378	817.471	764.315	615.531	698.756	644.52	loss	WDR72
Merged-chr14-93010476-1	740.539	-4.18636	2.31355e-66	7.25779e-64	Sbcl2	chr14	93004627	93016326	69.0757	60.4984	59.5771	965.737	1009.24	1380.14	1163.82	1216.23	loss	ITPK1
Merged-chr6-52376614-1	660.355	-4.42402	2.68259e-66	8.26432e-64	Sbcl2	chr6	52373229	52379999	51.5987	56.8318	36.0234	1167.1	1026.47	1105.28	968.492	871.046	loss	PAQR8
Merged-chr6-165108978-1	506.712	-5.61531	3.72824e-66	1.14173e-63	Sbcl2	chr6	165106045	165111912	17.477	21.0828	11.0841	974.754	923.085	821.678	635.973	648.565	loss	PDE10A
Merged-chr12-68977986-1	418.924	-5.52751	1.04667e-65	3.14906e-63	Sbcl2	chr12	68976130	68979842	13.3158	18.3328	11.7769	766.379	752.007	490.91	615.045	683.623	loss	CPM
Merged-chr13-51272632-1	730.204	-4.92639	1.39111e-65	4.16105e-63	Sbcl2	chr13	51268258	51277007	50.7665	35.749	27.0175	1176.12	1032.62	1462.25	1049.88	1007.23	loss	FAM124A
Merged-chr4-16016768-1	446.968	-5.46906	1.69693e-65	5.04644e-63	Sbcl2	chr4	16014557	16018980	16.6447	23.8327	8.31308	724.303	680.622	755.874	724.334	641.824	loss	PROM1
Merged-chr10-664117-2	807.168	-4.15539	2.1624e-65	6.3572e-63	Sbcl2	chr10	657787	667517	58.2566	75.1646	76.896	1242.23	1092.93	1543.19	1192.88	1175.78	loss	DIP2C
Merged-chr12-26340046-2	805.971	-3.6709	2.45232e-65	7.16857e-63	Sbcl2	chr12	26335844	26342463	85.7204	101.747	102.528	1315.37	1256.63	1185.06	1304.5	1096.22	loss	SSPN
Merged-chr12-26340046-2	805.971	-3.6709	2.45232e-65	7.16857e-63	Sbcl2	chr12	26335844	26342463	85.7204	101.747	102.528	1315.37	1256.63	1185.06	1304.5	1096.22	loss	ITPR2
Merged-chr13-23469402-1	440.233	-5.35889	3.0371e-65	8.77826e-63	Sbcl2	chr13	23465959	23472845	12.4836	26.5826	12.4696	801.442	627.698	656.294	699.919	684.971	loss	TNFRSF19
Merged-chr10-71983411-1	1005.68	-4.34494	4.14201e-65	1.19049e-62	Sbcl2	chr10	71978499	71988323	91.5461	85.2477	54.7278	1376.48	1384.63	1671.89	1684.69	1696.25	loss	CHST3
Merged-chr16-2926810-2	523.41	-4.30907	5.85858e-65	1.66526e-62	Sbcl2	chr16	2923845	2929454	49.102	40.3322	33.9451	718.292	722.468	861.277	863.853	898.014	loss	FLYWCH1
Merged-chr6-157455997-1	442.808	-5.83783	8.15294e-65	2.30469e-62	Sbcl2	chr6	157454217	157457778	18.3092	12.833	6.23481	784.411	743.391	757.621	577.84	641.824	loss	SNX9
Merged-chr6-157455997-1	442.808	-5.83783	8.15294e-65	2.30469e-62	Sbcl2	chr6	157454217	157457778	18.3092	12.833	6.23481	784.411	743.391	757.621	577.84	641.824	loss	ZDHHC14
Merged-chr8-125225396-1	503.38	-4.60619	1.73164e-64	4.76415e-62	Sbcl2	chr8	125222970	125227822	26.6316	43.0822	27.7103	919.655	733.545	693.564	819.672	763.177	loss	NSMCE2
Merged-chr11-129976675-1	365.917	-6.56509	2.28641e-64	6.22386e-62	Sbcl2	chr11	129975185	129978165	9.15461	3.66657	5.54205	585.053	531.697	701.134	530.171	560.921	loss	NFRKB
Merged-chr11-129976675-1	365.917	-6.56509	2.28641e-64	6.22386e-62	Sbcl2	chr11	129975185	129978165	9.15461	3.66657	5.54205	585.053	531.697	701.134	530.171	560.921	loss	PRDM10
Merged-chr3-42052654-1	520.957	-4.16245	2.4908e-64	6.74457e-62	Sbcl2	chr3	42049680	42055629	50.7665	45.8321	38.7944	800.44	738.468	706.375	875.48	911.497	loss	ULK4
Merged-chr3-42052654-1	520.957	-4.16245	2.4908e-64	6.74457e-62	Sbcl2	chr3	42049680	42055629	50.7665	45.8321	38.7944	800.44	738.468	706.375	875.48	911.497	loss	TRAK1
Merged-chr3-20070452-1	794.64	-4.51107	2.59666e-64	6.99441e-62	Sbcl2	chr3	20064931	20075974	55.7599	60.4984	47.1075	1083.95	957.547	1195.54	1512.61	1444.1	loss	KAT2B
Merged-chr3-20070452-1	794.64	-4.51107	2.59666e-64	6.99441e-62	Sbcl2	chr3	20064931	20075974	55.7599	60.4984	47.1075	1083.95	957.547	1195.54	1512.61	1444.1	loss	SGO1
Merged-chr12-20559040-1	585.287	-5.61592	3.63718e-64	9.69564e-62	Sbcl2	chr12	20554652	20563429	19.1415	25.666	12.4696	1246.24	1025.24	835.654	778.979	738.906	loss	PDE3A
Merged-chr16-59614422-1	431.732	-6.66123	3.68699e-64	9.77775e-62	Sbcl2	chr16	59612148	59616697	7.49013	9.16642	4.15654	864.555	642.467	505.469	704.569	715.984	loss	GOT2
Merged-chr12-93102361-1	378.094	-5.58505	4.04723e-64	1.0678e-61	Sbcl2	chr12	93100308	93104414	16.6447	12.833	8.31308	576.036	482.466	719.769	579.002	629.688	loss	NUDT4
Merged-chr12-93102361-1	378.094	-5.58505	4.04723e-64	1.0678e-61	Sbcl2	chr12	93100308	93104414	16.6447	12.833	8.31308	576.036	482.466	719.769	579.002	629.688	loss	EEA1
Merged-chr16-68626880-1	584.334	-5.14436	6.38846e-64	1.65997e-61	Sbcl2	chr16	68624518	68629242	34.1217	29.3325	15.2406	1065.92	1000.62	756.456	853.389	919.588	loss	CDH3
Merged-chr11-85948181-1	621.416	-4.78814	6.88839e-64	1.78087e-61	Sbcl2	chr11	85944861	85951501	24.1349	49.4987	32.5596	928.671	813.546	993.468	1035.93	1093.53	loss	SYTL2
Merged-chr11-85948181-1	621.416	-4.78814	6.88839e-64	1.78087e-61	Sbcl2	chr11	85944861	85951501	24.1349	49.4987	32.5596	928.671	813.546	993.468	1035.93	1093.53	loss	PICALM
Merged-chr6-11219379-1	376.039	-5.25446	7.96205e-64	2.04816e-61	Sbcl2	chr6	11217284	11221475	18.3092	19.2495	9.6986	702.263	610.467	572.438	532.496	543.393	loss	NEDD9
Merged-chr18-70258211-1	696.984	-5.43903	2.17101e-63	5.5294e-61	Sbcl2	chr18	70254515	70261908	34.1217	21.9994	20.0899	1207.17	952.624	728.504	1353.33	1258.03	loss	RTTN
Merged-chr2-23550261-1	605.053	-5.08473	2.34003e-63	5.87267e-61	Sbcl2	chr2	23547519	23553003	34.1217	26.5826	23.5537	773.391	790.161	819.349	1189.4	1183.87	loss	KLHL29
Merged-chr8-103256124-1	492.353	-4.96638	3.11156e-63	7.77104e-61	Sbcl2	chr8	103253896	103258352	24.1349	26.5826	23.5537	983.77	788.93	547.98	776.654	767.222	loss	BAALC
Merged-chr10-26868766-1	444.357	-6.48201	3.51128e-63	8.72698e-61	Sbcl2	chr10	26865324	26872209	7.49013	11.9163	4.8493	677.218	572.313	564.867	828.973	887.227	loss	ABI1
Merged-chr10-26868766-1	444.357	-6.48201	3.51128e-63	8.72698e-61	Sbcl2	chr10	26865324	26872209	7.49013	11.9163	4.8493	677.218	572.313	564.867	828.973	887.227	loss	ANKRD26
Merged-chr1-227765393-1	477.157	4.02012	4.00153e-63	9.85027e-61	Sbcl2	chr1	227761511	227769275	1121.86	1188.88	1149.28	56.1009	89.847	65.2218	73.2473	72.8119	gain	JMJD4
Merged-chr10-28906066-1	574.808	-5.83351	4.25818e-63	1.04321e-60	Sbcl2	chr10	28903918	28908214	19.1415	11.9163	16.6262	1282.31	1040.01	859.53	673.178	695.758	loss	BAMBI
Merged-chr10-61023562-1	307.293	-5.96422	4.56624e-63	1.11338e-60	Sbcl2	chr10	61021102	61026022	7.49013	9.16642	6.92757	547.986	488.62	397.736	506.918	493.503	loss	RHOBTB1
Merged-chr6-156809421-1	764.223	-4.37531	5.32474e-63	1.28614e-60	Sbcl2	chr6	156806172	156812670	49.102	69.6648	53.3423	1216.19	1120.01	905.535	1381.23	1318.7	loss	ARID1B
Merged-chr6-156809421-1	764.223	-4.37531	5.32474e-63	1.28614e-60	Sbcl2	chr6	156806172	156812670	49.102	69.6648	53.3423	1216.19	1120.01	905.535	1381.23	1318.7	loss	TMEM242
Merged-chr1-14017668-1	411.303	-6.6361	6.03262e-63	1.44356e-60	Sbcl2	chr1	14015526	14019810	7.49013	10.9997	2.07827	762.372	683.083	618.442	638.298	567.663	loss	KAZN
Merged-chr1-14017668-1	411.303	-6.6361	6.03262e-63	1.44356e-60	Sbcl2	chr1	14015526	14019810	7.49013	10.9997	2.07827	762.372	683.083	618.442	638.298	567.663	loss	PRDM2
Merged-chr7-23067935-1	390.051	-5.29189	6.23548e-63	1.4852e-60	Sbcl2	chr7	23066101	23069770	15.8125	19.2495	12.4696	802.444	603.082	612.619	538.31	516.425	loss	KLHL7
Merged-chr15-47432860-1	430.661	-5.45518	6.29807e-63	1.49319e-60	Sbcl2	chr15	47429747	47435974	20.8059	16.4996	9.6986	739.33	519.389	630.089	789.443	720.029	loss	SEMA6D
Merged-chr1-223653833-1	482.917	4.07628	7.38305e-63	1.7424e-60	Sbcl2	chr1	223650003	223657664	986.201	1142.14	1386.9	59.1063	70.1545	68.1335	77.8979	72.8119	gain	CAPN8
Merged-chr1-99503739-1	310.439	-6.09237	8.21637e-63	1.93021e-60	Sbcl2	chr1	99501767	99505712	6.6579	7.33313	7.62032	498.898	391.388	530.509	513.894	527.212	loss	PALMD
Merged-chr1-99503739-1	310.439	-6.09237	8.21637e-63	1.93021e-60	Sbcl2	chr1	99501767	99505712	6.6579	7.33313	7.62032	498.898	391.388	530.509	513.894	527.212	loss	PLPPR4
Merged-chr22-38017520-1	1266.16	-5.32563	9.79671e-63	2.291e-60	Sbcl2	chr22	38012906	38022135	57.4244	65.0816	27.7103	1565.82	1620.94	2241.42	2100.92	2449.99	loss	SOX10
Merged-chr17-3501743-1	397.015	-5.60234	1.04392e-62	2.43022e-60	Sbcl2	chr17	3499236	3504250	19.9737	9.16642	9.6986	627.128	578.467	514.204	706.895	710.59	loss	ASPA
Merged-chr17-3501743-1	397.015	-5.60234	1.04392e-62	2.43022e-60	Sbcl2	chr17	3499236	3504250	19.9737	9.16642	9.6986	627.128	578.467	514.204	706.895	710.59	loss	TRPV3
Merged-chr2-160317231-1	809.253	-4.67891	1.46277e-62	3.38993e-60	Sbcl2	chr2	160312742	160321720	41.6119	60.4984	46.4147	1636.94	1453.55	1120.42	1095.22	1019.37	loss	RBMS1
Merged-chr7-134722165-1	438.674	-4.80321	1.98612e-62	4.58216e-60	Sbcl2	chr7	134718916	134725414	27.4638	27.4993	19.3972	776.397	587.082	828.666	660.388	582.495	loss	CALD1
Merged-chr7-134722165-1	438.674	-4.80321	1.98612e-62	4.58216e-60	Sbcl2	chr7	134718916	134725414	27.4638	27.4993	19.3972	776.397	587.082	828.666	660.388	582.495	loss	BPGM
Merged-chr1-91564965-1	342.003	-5.63211	1.15361e-61	2.64959e-59	Sbcl2	chr1	91563187	91566743	12.4836	14.6663	6.23481	637.146	521.851	451.894	542.96	548.786	loss	TGFBR3
Merged-chr1-19634248-1	376.744	-5.62989	1.16257e-61	2.65831e-59	Sbcl2	chr1	19631776	19636720	14.9803	15.5829	6.23481	606.09	564.928	486.252	684.804	635.082	loss	NBL1
Merged-chr7-20400510-1	341.797	-4.6155	1.17073e-61	2.66512e-59	Sbcl2	chr7	20397138	20403883	15.8125	22.916	26.3248	558.004	540.313	586.996	499.942	484.064	loss	ABCB5
Merged-chr7-20400510-1	341.797	-4.6155	1.17073e-61	2.66512e-59	Sbcl2	chr7	20397138	20403883	15.8125	22.916	26.3248	558.004	540.313	586.996	499.942	484.064	loss	ITGB8
Merged-chr6-147167345-1	419.873	-5.69528	1.53189e-61	3.47192e-59	Sbcl2	chr6	147165152	147169539	13.3158	17.4162	8.31308	786.415	664.621	467.035	737.124	664.746	loss	STXBP5
Merged-chr7-22842842-1	669.387	-5.06854	3.48935e-61	7.8393e-59	Sbcl2	chr7	22839742	22845942	49.9342	22.916	21.4755	1000.8	956.316	1132.06	1092.9	1078.7	loss	TOMM7
Merged-chr17-67219121-1	377.024	-4.32741	3.60477e-61	8.02849e-59	Sbcl2	chr17	67216324	67221919	31.625	32.0825	24.2465	606.09	505.851	547.98	661.551	606.766	loss	HELZ
Merged-chr5-57325126-1	643.7	-4.92955	3.60145e-61	8.02849e-59	Sbcl2	chr5	57322372	57327880	34.1217	39.4156	26.3248	964.736	939.085	703.464	1195.21	1247.24	loss	GPBP1
Merged-chr11-9738640-1	395.86	-4.12457	3.86307e-61	8.56669e-59	Sbcl2	chr11	9736110	9741170	41.6119	35.749	28.403	633.139	553.851	621.354	606.906	645.869	loss	SWAP70
Merged-chr6-165923710-1	697	-5.06529	5.70519e-61	1.25975e-58	Sbcl2	chr6	165919243	165928177	38.2829	37.5823	22.861	961.73	807.392	1009.19	1378.91	1320.05	loss	PDE10A
Merged-chr17-604317-1	1477.55	-5.47981	8.79692e-61	1.92589e-58	Sbcl2	chr17	599478	609156	73.2369	62.3316	22.1682	2486.47	2305.25	2333.43	2252.06	2285.49	loss	RFLNB
Merged-chr17-604317-1	1477.55	-5.47981	8.79692e-61	1.92589e-58	Sbcl2	chr17	599478	609156	73.2369	62.3316	22.1682	2486.47	2305.25	2333.43	2252.06	2285.49	loss	VPS53
Merged-chr13-77969648-1	442.693	-5.61141	9.36627e-61	2.04185e-58	Sbcl2	chr13	77967279	77972018	15.8125	21.0828	6.92757	766.379	638.775	568.361	773.166	751.042	loss	EDNRB
Merged-chr1-9928584-1	310.115	-5.30368	1.00646e-60	2.18484e-58	Sbcl2	chr1	9925834	9931335	16.6447	10.9997	9.6986	516.93	387.696	531.092	494.129	513.729	loss	LZIC
Merged-chr20-15788589-1	482.239	-6.19135	1.42339e-60	3.07692e-58	Sbcl2	chr20	15786236	15790942	12.4836	15.5829	4.15654	888.599	800.007	554.968	858.04	724.074	loss	KIF16B
Merged-chr6-4491876-1	292.855	-5.08092	1.45935e-60	3.14145e-58	Sbcl2	chr6	4490041	4493712	13.3158	12.833	14.5479	549.989	473.85	474.023	401.116	403.162	loss	CDYL
Merged-chr13-48628415-1	1189.14	-5.19658	1.73456e-60	3.70289e-58	Sbcl2	chr13	48622273	48634557	49.9342	75.1646	29.0958	1717.09	1451.09	2250.73	1991.63	1948.39	loss	RCBTB2
Merged-chr13-48628415-1	1189.14	-5.19658	1.73456e-60	3.70289e-58	Sbcl2	chr13	48622273	48634557	49.9342	75.1646	29.0958	1717.09	1451.09	2250.73	1991.63	1948.39	loss	CYSLTR2
Merged-chr6-148538795-1	242.976	-5.15546	2.06409e-60	4.38815e-58	Sbcl2	chr6	148537599	148539992	9.98684	11.9163	10.3914	379.683	409.85	380.849	374.375	366.756	loss	UST
Merged-chr6-148538795-1	242.976	-5.15546	2.06409e-60	4.38815e-58	Sbcl2	chr6	148537599	148539992	9.98684	11.9163	10.3914	379.683	409.85	380.849	374.375	366.756	loss	SASH1
Merged-chr8-48864217-1	411.16	-4.9683	2.16473e-60	4.58316e-58	Sbcl2	chr8	48861739	48866696	19.9737	21.0828	20.7827	491.885	551.39	629.507	776.654	778.009	loss	SNAI2
Merged-chr6-8206645-1	411.883	-5.93335	2.60427e-60	5.49118e-58	Sbcl2	chr6	8204373	8208918	9.15461	17.4162	6.23481	816.469	716.314	620.189	576.677	532.606	loss	SLC35B3
Merged-chr20-2947537-1	362.169	-4.85505	2.76104e-60	5.79795e-58	Sbcl2	chr20	2945445	2949630	17.477	17.4162	23.5537	698.256	624.006	523.521	510.406	482.716	loss	PTPRA
Merged-chr11-78315532-1	823.049	-4.80438	3.34205e-60	6.9612e-58	Sbcl2	chr11	78310143	78320922	54.0954	53.1652	31.8668	1585.85	1339.09	1469.82	1040.58	1009.93	loss	GAB2
Merged-chr10-11058005-1	322.62	-6.177	3.36034e-60	6.97109e-58	Sbcl2	chr10	11055701	11060310	5.82566	11.9163	4.15654	575.035	557.544	457.135	465.062	504.29	loss	CELF2
Merged-chr10-11058005-1	322.62	-6.177	3.36034e-60	6.97109e-58	Sbcl2	chr10	11055701	11060310	5.82566	11.9163	4.15654	575.035	557.544	457.135	465.062	504.29	loss	USP6NL
Merged-chr11-125223972-1	311.315	-5.69597	4.28027e-60	8.77335e-58	Sbcl2	chr11	125222218	125225727	9.98684	12.833	6.23481	422.761	422.158	509.545	548.773	558.225	loss	PKNOX2
Merged-chr11-125223972-1	311.315	-5.69597	4.28027e-60	8.77335e-58	Sbcl2	chr11	125222218	125225727	9.98684	12.833	6.23481	422.761	422.158	509.545	548.773	558.225	loss	FEZ1
Merged-chr8-71959532-1	691.362	-5.23507	5.94311e-60	1.19906e-57	Sbcl2	chr8	71955600	71963465	37.4507	34.8324	15.2406	1291.32	1134.78	828.666	1070.81	1117.8	loss	MSC
Merged-chr8-71959532-1	691.362	-5.23507	5.94311e-60	1.19906e-57	Sbcl2	chr8	71955600	71963465	37.4507	34.8324	15.2406	1291.32	1134.78	828.666	1070.81	1117.8	loss	TRPA1
Merged-chr11-1271285-1	407.978	-6.20529	6.08395e-60	1.22268e-57	Sbcl2	chr11	1269652	1272918	8.32237	14.6663	4.15654	657.182	685.545	804.208	530.171	559.573	loss	TOLLIP
Merged-chr8-127945649-1	515.905	-3.88464	1.02865e-59	2.05921e-57	Sbcl2	chr8	127942835	127948463	57.4244	57.7484	46.4147	722.299	696.622	860.695	874.317	811.718	loss	MYC
Merged-chr10-95422489-1	622.321	-5.58787	1.11353e-59	2.21193e-57	Sbcl2	chr10	95420490	95424488	29.1283	24.7493	8.31308	982.768	829.546	964.933	1042.9	1096.22	loss	SORBS1
Merged-chr2-145026788-1	1260.27	-5.32446	1.22467e-59	2.41437e-57	Sbcl2	chr2	145021624	145031953	40.7796	35.749	71.354	1782.21	1534.78	1532.13	2639.23	2445.94	loss	ZEB2
Merged-chr6-109720793-1	432.251	-5.18626	1.22483e-59	2.41437e-57	Sbcl2	chr6	109718200	109723387	24.1349	23.8327	9.00584	645.161	704.006	694.729	730.148	626.992	loss	FIG4
Merged-chr14-67538993-1	377.494	-5.01815	1.24562e-59	2.44599e-57	Sbcl2	chr14	67537170	67540816	23.3026	21.9994	10.3914	622.119	516.928	615.531	648.762	560.921	loss	PLEKHH1
Merged-chr14-67538993-1	377.494	-5.01815	1.24562e-59	2.44599e-57	Sbcl2	chr14	67537170	67540816	23.3026	21.9994	10.3914	622.119	516.928	615.531	648.762	560.921	loss	PIGH
Merged-chr5-57455365-1	926.788	-4.93772	1.30971e-59	2.56205e-57	Sbcl2	chr5	57451936	57458794	44.1086	57.7484	40.8727	1306.35	1123.7	1098.29	1906.76	1836.48	loss	GPBP1
Merged-chr10-11109964-1	337.291	-6.88694	1.3683e-59	2.66653e-57	Sbcl2	chr10	11107755	11112174	2.49671	5.49985	5.54205	576.036	471.389	603.884	494.129	539.348	loss	CELF2
Merged-chr10-11109964-1	337.291	-6.88694	1.3683e-59	2.66653e-57	Sbcl2	chr10	11107755	11112174	2.49671	5.49985	5.54205	576.036	471.389	603.884	494.129	539.348	loss	USP6NL
Merged-chr22-39332803-1	371.052	-4.60753	1.45073e-59	2.81321e-57	Sbcl2	chr22	39330452	39335155	24.9671	26.5826	20.0899	698.256	601.852	461.211	573.189	562.27	loss	SYNGR1
Merged-chr18-5584035-2	663.224	-3.99202	1.4545e-59	2.81321e-57	Sbcl2	chr18	5581917	5587712	74.0691	50.4153	67.8902	1214.18	1030.16	932.905	1021.97	914.194	loss	EPB41L3
Merged-chr12-13129231-1	515.304	-3.993	1.81895e-59	3.47885e-57	Sbcl2	chr12	13126325	13132137	44.1086	55.9151	49.8785	846.523	642.467	824.008	888.269	771.267	loss	EMP1
Merged-chr9-131054054-1	355.959	-5.70538	2.18647e-59	4.16627e-57	Sbcl2	chr9	131052084	131056025	18.3092	7.33313	6.92757	496.894	525.543	547.98	606.906	637.779	loss	AIF1L
Merged-chr5-138610816-1	513.456	-5.04466	2.2128e-59	4.20088e-57	Sbcl2	chr5	138609056	138612577	14.148	37.5823	22.1682	895.611	891.085	740.151	746.425	760.48	loss	CTNNA1
Merged-chr5-138610816-1	513.456	-5.04466	2.2128e-59	4.20088e-57	Sbcl2	chr5	138609056	138612577	14.148	37.5823	22.1682	895.611	891.085	740.151	746.425	760.48	loss	HSPA9
Merged-chr3-186083629-1	1159.35	-4.75938	2.34057e-59	4.42711e-57	Sbcl2	chr3	186077471	186089787	94.875	58.6651	47.8002	2139.85	1702.17	1356.85	1996.28	1878.28	loss	ETV5
Merged-chr6-98986349-1	369.369	-4.94515	2.85997e-59	5.37005e-57	Sbcl2	chr6	98983964	98988735	15.8125	22.916	18.0117	688.238	555.082	680.753	460.412	513.729	loss	FBXL4
Merged-chr6-98986349-1	369.369	-4.94515	2.85997e-59	5.37005e-57	Sbcl2	chr6	98983964	98988735	15.8125	22.916	18.0117	688.238	555.082	680.753	460.412	513.729	loss	FAXC
Merged-chr5-15573593-1	665.904	-6.35121	3.33946e-59	6.22495e-57	Sbcl2	chr5	15569771	15577416	12.4836	20.1661	6.92757	1364.45	1257.86	1194.37	760.377	710.59	loss	FBXL7
Merged-chr11-15844392-1	407.724	-4.91147	3.73378e-59	6.93486e-57	Sbcl2	chr11	15842319	15846466	20.8059	13.7496	28.403	768.382	697.853	578.261	573.189	581.147	loss	SOX6
Merged-chr9-87442970-1	329.524	-5.45434	4.09602e-59	7.55313e-57	Sbcl2	chr9	87441191	87444750	13.3158	12.833	9.6986	475.856	388.927	516.533	632.485	586.541	loss	GAS1
Merged-chr9-87442970-1	329.524	-5.45434	4.09602e-59	7.55313e-57	Sbcl2	chr9	87441191	87444750	13.3158	12.833	9.6986	475.856	388.927	516.533	632.485	586.541	loss	DAPK1
Merged-chr3-112350073-1	443.191	-5.33762	4.87396e-59	8.95556e-57	Sbcl2	chr3	112347330	112352817	17.477	24.7493	10.3914	810.458	665.852	522.939	787.118	706.545	loss	CD200
Merged-chr11-16148803-1	349.415	-5.29568	5.03182e-59	9.18004e-57	Sbcl2	chr11	16146790	16150817	17.477	13.7496	11.0841	709.276	604.313	492.658	488.315	458.445	loss	SOX6
Merged-chr15-77179807-1	655.191	-5.65393	5.024e-59	9.18004e-57	Sbcl2	chr15	77176548	77183066	27.4638	23.8327	11.0841	1322.38	1165.55	1116.34	742.937	831.944	loss	TSPAN3
Merged-chr15-77179807-1	655.191	-5.65393	5.024e-59	9.18004e-57	Sbcl2	chr15	77176548	77183066	27.4638	23.8327	11.0841	1322.38	1165.55	1116.34	742.937	831.944	loss	PEAK1
Merged-chr4-14237236-1	286.762	-5.49548	5.29541e-59	9.62679e-57	Sbcl2	chr4	14235052	14239420	9.98684	13.7496	6.92757	535.964	434.466	389.584	455.761	447.659	loss	CPEB2
Merged-chr9-2826778-1	375.969	-5.59558	5.33022e-59	9.65595e-57	Sbcl2	chr9	2823784	2829772	11.6513	18.3328	7.62032	625.125	444.312	667.359	677.828	555.528	loss	PUM3
Merged-chr19-6509470-1	337.155	-4.79646	6.19195e-59	1.11777e-56	Sbcl2	chr19	6507389	6511551	20.8059	22.916	13.8551	467.842	460.312	515.369	606.906	589.237	loss	TUBB4A
Merged-chr11-18295591-1	359.544	-4.99219	6.71209e-59	1.20743e-56	Sbcl2	chr11	18293593	18297589	22.4704	21.0828	10.3914	560.007	503.389	523.521	647.599	587.889	loss	HPS5
Merged-chr8-71921575-1	318.315	-5.24827	7.16043e-59	1.28359e-56	Sbcl2	chr8	71919544	71923607	13.3158	14.6663	11.7769	482.869	397.542	441.412	601.093	583.844	loss	MSC
Merged-chr8-71921575-1	318.315	-5.24827	7.16043e-59	1.28359e-56	Sbcl2	chr8	71919544	71923607	13.3158	14.6663	11.7769	482.869	397.542	441.412	601.093	583.844	loss	TRPA1
Merged-chr8-58546006-1	328.223	-5.33662	8.37251e-59	1.49566e-56	Sbcl2	chr8	58543607	58548405	17.477	14.6663	6.92757	541.975	435.696	499.063	563.888	546.089	loss	SDCBP
Merged-chr2-105683988-1	319.622	-5.04753	1.15129e-58	2.03546e-56	Sbcl2	chr2	105681464	105686513	15.8125	19.2495	11.0841	616.108	513.235	494.987	460.412	426.085	loss	NCK2
Merged-chr3-119331385-1	426.574	-4.83277	1.22665e-58	2.16126e-56	Sbcl2	chr3	119328662	119334108	32.4572	24.7493	13.8551	641.153	600.621	703.464	738.286	658.004	loss	ARHGAP31
Merged-chr2-157726133-1	382.286	-5.7374	1.43016e-58	2.51123e-56	Sbcl2	chr2	157724039	157728227	12.4836	12.833	9.00584	791.424	678.16	627.76	470.876	455.749	loss	ACVR1C
Merged-chr2-157726133-1	382.286	-5.7374	1.43016e-58	2.51123e-56	Sbcl2	chr2	157724039	157728227	12.4836	12.833	9.00584	791.424	678.16	627.76	470.876	455.749	loss	ACVR1
Merged-chr15-48897174-1	594.514	-4.42992	1.55841e-58	2.72712e-56	Sbcl2	chr15	48894782	48899567	42.4441	32.9991	52.6495	1129.03	1016.62	732.581	871.992	877.788	loss	SHC4
Merged-chr10-116960431-1	502.608	-5.00544	1.63342e-58	2.84869e-56	Sbcl2	chr10	116957044	116963819	33.2895	26.5826	14.5479	926.667	811.084	844.389	735.961	628.34	loss	SHTN1
Merged-chr6-148329326-1	262.382	-5.35197	1.82698e-58	3.17548e-56	Sbcl2	chr6	148327701	148330951	7.49013	10.9997	11.7769	373.672	363.08	460.047	449.948	422.039	loss	SASH1
Merged-chr13-94516267-1	442.509	-6.19059	2.36432e-58	4.06822e-56	Sbcl2	chr13	94514061	94518474	9.15461	15.5829	4.8493	931.676	786.469	557.879	637.135	597.327	loss	DCT
Merged-chr3-40116207-1	459.214	-5.89187	2.59538e-58	4.4509e-56	Sbcl2	chr3	40113845	40118569	19.9737	10.9997	6.23481	931.676	740.93	752.962	632.485	578.45	loss	EIF1B
Merged-chr1-9737138-1	295.622	-5.49625	2.73866e-58	4.66552e-56	Sbcl2	chr1	9735295	9738982	10.8191	14.6663	6.23481	412.743	418.465	518.28	459.249	524.516	loss	PIK3CD
Merged-chr1-9737138-1	295.622	-5.49625	2.73866e-58	4.66552e-56	Sbcl2	chr1	9735295	9738982	10.8191	14.6663	6.23481	412.743	418.465	518.28	459.249	524.516	loss	CLSTN1
Merged-chr7-134213370-1	278.673	-5.52744	3.51424e-58	5.92789e-56	Sbcl2	chr7	134211623	134215117	8.32237	15.5829	5.54205	435.784	432.004	448.4	452.273	431.478	loss	LRGUK
Merged-chr7-134213370-1	278.673	-5.52744	3.51424e-58	5.92789e-56	Sbcl2	chr7	134211623	134215117	8.32237	15.5829	5.54205	435.784	432.004	448.4	452.273	431.478	loss	SLC35B4
Merged-chr6-111805790-1	372.735	-4.42294	4.00443e-58	6.73267e-56	Sbcl2	chr6	111803403	111808177	24.9671	29.3325	27.0175	551.993	497.235	735.492	577.84	537.999	loss	TRAF3IP2
Merged-chr6-111805790-1	372.735	-4.42294	4.00443e-58	6.73267e-56	Sbcl2	chr6	111803403	111808177	24.9671	29.3325	27.0175	551.993	497.235	735.492	577.84	537.999	loss	FYN
Merged-chr8-29751730-2	1638.55	-3.66654	6.84619e-58	1.13988e-55	Sbcl2	chr8	29745900	29756157	185.589	234.66	171.804	2443.4	2124.33	2339.25	2717.13	2892.25	loss	SARAF
Merged-chr13-36070554-1	700.881	-6.43775	7.59527e-58	1.26052e-55	Sbcl2	chr13	36067462	36073647	23.3026	10.0831	5.54205	1475.65	1281.24	809.449	1008.02	993.748	loss	DCLK1
Merged-chr13-59249655-1	375.102	-4.7318	9.43833e-58	1.56136e-55	Sbcl2	chr13	59246724	59252586	22.4704	29.3325	15.2406	698.256	621.544	562.538	533.659	517.774	loss	DIAPH3
Merged-chr14-34339465-1	369.714	-5.23781	1.20774e-57	1.99154e-55	Sbcl2	chr14	34337212	34341718	17.477	17.4162	11.7769	747.345	675.698	472.276	520.87	494.851	loss	SPTSSA
Merged-chr14-32471524-1	346.64	-3.7391	1.88854e-57	3.1042e-55	Sbcl2	chr14	32468422	32474626	42.4441	40.3322	36.7161	550.991	513.235	540.992	544.123	504.29	loss	AKAP6
Merged-chr7-135261002-1	341.144	-5.20238	3.45713e-57	5.64642e-55	Sbcl2	chr7	135259158	135262846	22.4704	11.9163	9.6986	494.89	466.466	626.013	539.472	558.225	loss	CNOT4
Merged-chr10-104243213-1	319.878	-5.39304	4.34782e-57	7.07869e-55	Sbcl2	chr10	104241659	104244767	13.3158	16.4996	6.92757	627.128	510.774	457.717	445.297	481.368	loss	GSTO1
Merged-chr5-156557051-1	461.118	-6.20298	4.82956e-57	7.81356e-55	Sbcl2	chr5	156554318	156559784	9.15461	10.9997	9.6986	652.173	548.928	507.216	1048.72	902.059	loss	SGCD
Merged-chr2-217559003-1	241.458	-5.33754	4.85289e-57	7.8267e-55	Sbcl2	chr2	217557285	217560722	8.32237	11.9163	8.31308	429.773	342.157	400.648	373.212	357.318	loss	TNS1
Merged-chr4-31160190-1	289.568	-6.26484	6.95825e-57	1.11871e-54	Sbcl2	chr4	31158313	31162068	7.49013	8.24978	2.77103	499.899	441.85	386.09	476.689	493.503	loss	PCDH7
Merged-chr4-69056857-1	382.373	-3.9854	8.05299e-57	1.29069e-54	Sbcl2	chr4	69054204	69059510	32.4572	36.6657	42.2582	568.022	500.928	649.306	618.533	610.811	loss	UGT2B7
Merged-chr16-56300293-1	657.251	-4.59351	1.04528e-56	1.67011e-54	Sbcl2	chr16	56298042	56302545	49.102	55.9151	23.5537	1040.87	1038.78	1011.52	990.583	1047.68	loss	AMFR
Merged-chr5-88815197-1	420.586	-5.02616	1.14893e-56	1.83003e-54	Sbcl2	chr5	88812354	88818040	19.9737	23.8327	17.3189	768.382	588.313	454.223	810.371	682.275	loss	MEF2C
Merged-chr20-48727980-1	331.465	-4.66697	1.62917e-56	2.579e-54	Sbcl2	chr20	48725972	48729989	21.6382	21.0828	18.7044	532.959	523.082	655.712	451.11	427.433	loss	SULF2
Merged-chr2-41720669-1	499.136	-4.55348	1.71615e-56	2.70836e-54	Sbcl2	chr2	41717618	41723720	34.954	35.749	29.0958	639.15	577.236	907.864	903.383	865.653	loss	PKDCC
Merged-chr14-75166710-1	461.39	-4.29752	1.78837e-56	2.80512e-54	Sbcl2	chr14	75163017	75170404	44.9408	34.8324	29.7885	678.22	585.852	673.764	852.227	791.493	loss	TMED10
Merged-chr14-56027940-1	420.944	-5.95408	1.86403e-56	2.91491e-54	Sbcl2	chr14	56026131	56029749	12.4836	16.4996	4.15654	853.536	715.083	614.948	569.701	581.147	loss	PELI2
Merged-chr3-69926450-1	1144.73	-4.9388	2.65379e-56	4.12484e-54	Sbcl2	chr3	69919930	69932971	73.2369	71.4981	31.8668	1585.85	1387.09	1982.28	2043.95	1982.1	loss	MITF
Merged-chr18-45926911-1	402.669	-4.86226	2.68564e-56	4.16177e-54	Sbcl2	chr18	45924353	45929470	20.8059	32.0825	13.1624	655.179	555.082	581.173	662.714	701.152	loss	EPG5
Merged-chr5-114388188-1	319.972	-6.00851	5.14649e-56	7.92744e-54	Sbcl2	chr5	114386217	114390159	10.8191	9.16642	4.15654	621.117	576.005	496.152	424.369	417.994	loss	KCNN2
Merged-chr8-19901390-1	324.916	-5.40004	5.17019e-56	7.94018e-54	Sbcl2	chr8	19899427	19903354	14.148	12.833	9.6986	463.834	363.08	525.268	618.533	591.934	loss	LPL
Merged-chr2-165846008-1	313.011	-5.61025	5.49851e-56	8.41927e-54	Sbcl2	chr2	165843930	165848086	9.15461	16.4996	5.54205	583.049	473.85	442.576	532.496	440.917	loss	GALNT3
Merged-chr4-15562324-1	289.848	-4.73853	6.0818e-56	9.28476e-54	Sbcl2	chr4	15560823	15563825	20.8059	17.4162	13.1624	468.843	396.311	546.815	418.556	436.872	loss	CC2D2A
Merged-chr4-15562324-1	289.848	-4.73853	6.0818e-56	9.28476e-54	Sbcl2	chr4	15560823	15563825	20.8059	17.4162	13.1624	468.843	396.311	546.815	418.556	436.872	loss	FBXL5
Merged-chr6-498157-1	387.452	-5.05122	8.35905e-56	1.26487e-53	Sbcl2	chr6	496045	500270	22.4704	18.3328	14.5479	801.442	652.314	458.3	610.394	521.819	loss	IRF4
Merged-chr8-81067210-1	368.696	-4.45697	8.78847e-56	1.32595e-53	Sbcl2	chr8	81064164	81070256	34.1217	23.8327	20.7827	682.227	592.005	586.414	496.454	513.729	loss	ZNF704
Merged-chr8-81067210-1	368.696	-4.45697	8.78847e-56	1.32595e-53	Sbcl2	chr8	81064164	81070256	34.1217	23.8327	20.7827	682.227	592.005	586.414	496.454	513.729	loss	PAG1
Merged-chr19-30049207-1	665.758	-5.38756	8.93216e-56	1.34369e-53	Sbcl2	chr19	30046275	30052139	29.9605	36.6657	9.6986	1077.94	1014.16	1058.69	1024.3	1074.65	loss	URI1
Merged-chr17-32771867-1	317.074	-6.2744	1.02725e-55	1.54082e-53	Sbcl2	chr17	32770065	32773670	4.99342	10.0831	4.8493	612.101	525.543	368.037	533.659	477.323	loss	MYO1D
Merged-chr17-32771867-1	317.074	-6.2744	1.02725e-55	1.54082e-53	Sbcl2	chr17	32770065	32773670	4.99342	10.0831	4.8493	612.101	525.543	368.037	533.659	477.323	loss	CDK5R1
Merged-chr17-42815354-1	313.626	-4.31264	1.15217e-55	1.71818e-53	Sbcl2	chr17	42813522	42817187	21.6382	24.7493	27.0175	447.806	404.927	552.638	531.334	498.897	loss	BECN1
Merged-chr4-158810075-2	657.714	-3.91281	1.15112e-55	1.71818e-53	Sbcl2	chr4	158804265	158815036	54.0954	62.3316	84.5163	972.75	861.546	1133.23	1068.48	1024.76	loss	RAPGEF2
Merged-chr4-158810075-2	657.714	-3.91281	1.15112e-55	1.71818e-53	Sbcl2	chr4	158804265	158815036	54.0954	62.3316	84.5163	972.75	861.546	1133.23	1068.48	1024.76	loss	FNIP2
Merged-chr6-9253385-2	937.919	-4.18029	1.45208e-55	2.15293e-53	Sbcl2	chr6	9250257	9257276	73.2369	102.664	65.1191	1731.11	1447.4	1085.48	1547.49	1450.85	loss	SLC35B3
Merged-chr3-37694486-1	313.572	-5.79571	1.69492e-55	2.49857e-53	Sbcl2	chr3	37692907	37696066	9.98684	10.9997	6.23481	629.132	568.621	486.252	402.279	395.072	loss	ITGA9
Merged-chr17-48002499-2	1431.32	-3.19519	1.78619e-55	2.62559e-53	Sbcl2	chr17	47996770	48005961	217.214	232.827	253.549	2347.22	2148.94	1857.66	2202.07	2191.1	loss	COPZ2
Merged-chr10-47405656-1	579.586	4.3284	2.49907e-55	3.64227e-53	Sbcl2	chr10	47400882	47410430	1503.85	1469.38	1306.54	56.1009	51.6928	62.8924	91.8498	94.3858	gain	ZNF488
Merged-chr10-47405656-1	579.586	4.3284	2.49907e-55	3.64227e-53	Sbcl2	chr10	47400882	47410430	1503.85	1469.38	1306.54	56.1009	51.6928	62.8924	91.8498	94.3858	gain	ANXA8
Merged-chr11-129268048-1	241.799	-5.3377	2.59777e-55	3.77543e-53	Sbcl2	chr11	129266469	129269627	10.8191	10.0831	7.62032	453.816	393.85	330.185	372.05	355.969	loss	ARHGAP32
Merged-chr5-60541968-1	256.642	-5.23288	2.81037e-55	4.0729e-53	Sbcl2	chr5	60540235	60543701	9.98684	12.833	9.6986	440.793	391.388	485.669	336.007	366.756	loss	PDE4D
Merged-chr2-237091842-1	525.927	-4.77722	2.8755e-55	4.15559e-53	Sbcl2	chr2	237089577	237094108	29.9605	39.4156	21.4755	960.728	834.469	1006.28	655.738	659.352	loss	COPS8
Merged-chr5-98964664-1	412.602	-4.97168	3.08213e-55	4.44172e-53	Sbcl2	chr5	98962541	98966787	21.6382	20.1661	20.0899	600.08	609.236	447.818	868.504	713.287	loss	CHD1
Merged-chr15-42319440-1	266.374	-5.55772	3.5401e-55	5.07329e-53	Sbcl2	chr15	42317636	42321244	9.98684	10.9997	6.23481	509.917	452.927	343.579	402.279	395.072	loss	CAPN3
Merged-chr15-42319440-1	266.374	-5.55772	3.5401e-55	5.07329e-53	Sbcl2	chr15	42317636	42321244	9.98684	10.9997	6.23481	509.917	452.927	343.579	402.279	395.072	loss	GANC
Merged-chr3-185175728-1	255.153	-6.23419	5.51114e-55	7.85421e-53	Sbcl2	chr3	185174427	185177030	6.6579	5.49985	4.15654	434.782	423.388	342.414	435.996	388.33	loss	EHHADH
Merged-chr3-185175728-1	255.153	-6.23419	5.51114e-55	7.85421e-53	Sbcl2	chr3	185174427	185177030	6.6579	5.49985	4.15654	434.782	423.388	342.414	435.996	388.33	loss	VPS8
Merged-chr1-161499162-1	398.657	-4.19348	6.08494e-55	8.64801e-53	Sbcl2	chr1	161496913	161501411	39.9474	38.499	23.5537	648.166	536.62	603.884	666.202	632.385	loss	FCGR2A
Merged-chr5-147208964-1	275.468	-5.02089	6.15051e-55	8.71712e-53	Sbcl2	chr5	147207000	147210928	13.3158	11.9163	14.5479	450.811	336.003	387.837	517.382	471.929	loss	STK32A
Merged-chr15-60297938-1	617.5	-5.35998	6.66048e-55	9.41396e-53	Sbcl2	chr15	60294604	60301273	28.2961	31.1658	12.4696	1170.11	1187.7	1007.44	772.003	730.816	loss	ANXA2
Merged-chr8-94678088-1	270.965	-5.9257	6.93917e-55	9.781e-53	Sbcl2	chr8	94676670	94679506	9.15461	9.16642	3.46378	428.771	345.849	478.681	455.761	436.872	loss	ESRP1
Merged-chr13-78030486-1	329.7	-6.20067	6.98592e-55	9.81999e-53	Sbcl2	chr13	78028688	78032284	9.15461	10.0831	2.77103	634.141	510.774	394.825	558.075	517.774	loss	EDNRB
Merged-chr13-30114006-2	556.48	-3.76812	8.46073e-55	1.18607e-52	Sbcl2	chr13	30111504	30115878	68.2434	46.7487	72.0467	933.68	893.547	781.497	825.485	830.595	loss	UBL3
Merged-chr13-30114006-2	556.48	-3.76812	8.46073e-55	1.18607e-52	Sbcl2	chr13	30111504	30115878	68.2434	46.7487	72.0467	933.68	893.547	781.497	825.485	830.595	loss	KATNAL1
Merged-chr8-53873581-1	270.242	-5.03183	9.49576e-55	1.32755e-52	Sbcl2	chr8	53871392	53875770	10.8191	17.4162	11.0841	447.806	364.311	362.214	453.436	494.851	loss	RGS20
Merged-chr22-32734091-1	483.743	-3.81615	1.01074e-54	1.40923e-52	Sbcl2	chr22	32731559	32736623	59.0888	59.5817	40.1799	786.415	668.314	750.633	711.545	794.189	loss	TIMP3
Merged-chr22-32734091-1	483.743	-3.81615	1.01074e-54	1.40923e-52	Sbcl2	chr22	32731559	32736623	59.0888	59.5817	40.1799	786.415	668.314	750.633	711.545	794.189	loss	FBXO7
Merged-chr2-239465540-1	326.956	-6.18845	1.12828e-54	1.56885e-52	Sbcl2	chr2	239463727	239467354	8.32237	10.9997	2.77103	450.811	531.697	668.523	455.761	486.761	loss	HDAC4
Merged-chr2-239465540-1	326.956	-6.18845	1.12828e-54	1.56885e-52	Sbcl2	chr2	239463727	239467354	8.32237	10.9997	2.77103	450.811	531.697	668.523	455.761	486.761	loss	NDUFA10
Merged-chr1-234657655-1	682.08	4.65956	1.26161e-54	1.74482e-52	Sbcl2	chr1	234654626	234660685	1519.66	1488.63	2109.44	46.0829	52.9236	62.3101	95.3378	82.2505	gain	IRF2BP2
Merged-chr1-234657655-1	682.08	4.65956	1.26161e-54	1.74482e-52	Sbcl2	chr1	234654626	234660685	1519.66	1488.63	2109.44	46.0829	52.9236	62.3101	95.3378	82.2505	gain	TOMM20
Merged-chr1-21791898-1	317.275	-6.77761	1.34257e-54	1.84305e-52	Sbcl2	chr1	21790165	21793631	4.99342	6.41649	2.77103	574.033	551.39	375.025	480.177	543.393	loss	USP48
Merged-chr7-80764632-1	522.632	-4.41242	1.35484e-54	1.85382e-52	Sbcl2	chr7	80761627	80767637	37.4507	53.1652	24.9392	909.637	784.007	709.869	847.576	814.415	loss	SEMA3C
Merged-chr3-278072-1	313.528	-5.50075	1.43739e-54	1.96157e-52	Sbcl2	chr3	275434	280710	11.6513	15.5829	6.23481	545.982	492.312	362.796	546.448	527.212	loss	CHL1
Merged-chr10-86679532-1	474.234	-4.82428	2.01663e-54	2.7303e-52	Sbcl2	chr10	86676843	86682221	30.7928	27.4993	20.7827	597.074	558.774	989.974	754.563	814.415	loss	LDB3
Merged-chr6-5786299-1	303.894	-6.15998	2.34396e-54	3.16514e-52	Sbcl2	chr6	5784662	5787936	8.32237	7.33313	4.8493	458.825	328.618	553.221	510.406	559.573	loss	FARS2
Merged-chr9-76896431-1	804.455	-4.87389	2.56878e-54	3.45965e-52	Sbcl2	chr9	76891742	76901121	33.2895	66.9148	29.7885	1448.61	1400.63	1352.77	1003.37	1100.27	loss	PRUNE2
Merged-chr2-6910961-1	284.766	-3.9828	2.63491e-54	3.53945e-52	Sbcl2	chr2	6908830	6913093	31.625	23.8327	27.7103	480.865	406.158	444.323	434.833	428.781	loss	RNF144A
Merged-chr14-61420437-1	592.761	-4.412	2.79478e-54	3.74442e-52	Sbcl2	chr14	61417807	61423068	36.6184	36.6657	56.1133	1034.86	909.547	1144.88	735.961	787.447	loss	PRKCH
Merged-chr16-1746002-1	277.963	4.20406	3.13384e-54	4.15541e-52	Sbcl2	chr16	1743353	1748652	663.293	781.895	593.693	26.0469	43.0773	39.0166	34.8797	41.7994	gain	MAPK8IP3
Merged-chr9-129946562-1	262.233	-4.96496	3.75084e-54	4.96075e-52	Sbcl2	chr9	129944659	129948465	18.3092	10.9997	10.3914	485.874	438.158	374.443	384.839	374.847	loss	FNBP1
Merged-chr9-72931844-1	387.864	-5.1563	4.55751e-54	6.01217e-52	Sbcl2	chr9	72929378	72934310	17.477	26.5826	8.31308	627.128	526.774	669.106	638.298	589.237	loss	ALDH1A1
Merged-chr7-106357935-1	349.637	-4.88539	5.17662e-54	6.77676e-52	Sbcl2	chr7	106356208	106359662	22.4704	17.4162	15.9334	721.298	585.852	518.28	504.593	411.253	loss	NAMPT
Merged-chr7-106357935-1	349.637	-4.88539	5.17662e-54	6.77676e-52	Sbcl2	chr7	106356208	106359662	22.4704	17.4162	15.9334	721.298	585.852	518.28	504.593	411.253	loss	CCDC71L
Merged-chr17-64175100-1	395.922	-4.22494	6.12165e-54	7.9532e-52	Sbcl2	chr17	64173574	64176627	34.954	21.0828	41.5654	680.224	616.621	585.249	609.232	578.45	loss	ERN1
Merged-chr17-64175100-1	395.922	-4.22494	6.12165e-54	7.9532e-52	Sbcl2	chr17	64173574	64176627	34.954	21.0828	41.5654	680.224	616.621	585.249	609.232	578.45	loss	TEX2
Merged-chr19-11843980-1	313.519	-5.81839	6.41352e-54	8.3114e-52	Sbcl2	chr19	11842368	11845593	9.15461	14.6663	3.46378	569.024	520.62	521.192	445.297	424.736	loss	ZNF439
Merged-chr19-11843980-1	313.519	-5.81839	6.41352e-54	8.3114e-52	Sbcl2	chr19	11842368	11845593	9.15461	14.6663	3.46378	569.024	520.62	521.192	445.297	424.736	loss	ZNF440
Merged-chr3-118891174-1	648.744	-5.77626	8.95927e-54	1.15523e-51	Sbcl2	chr3	118887640	118894708	32.4572	17.4162	6.92757	1227.21	1049.86	907.282	976.631	972.174	loss	IGSF11
Merged-chr15-80459705-1	300.701	-4.84456	9.33615e-54	1.20082e-51	Sbcl2	chr15	80458277	80461134	19.1415	16.4996	13.8551	492.887	441.85	609.707	380.188	431.478	loss	ABHD17C
Merged-chr15-80459705-1	300.701	-4.84456	9.33615e-54	1.20082e-51	Sbcl2	chr15	80458277	80461134	19.1415	16.4996	13.8551	492.887	441.85	609.707	380.188	431.478	loss	ARNT2
Merged-chr8-95125411-1	465.27	-4.65292	1.22105e-53	1.5627e-51	Sbcl2	chr8	95123205	95127617	28.2961	37.5823	21.4755	918.653	843.085	620.189	656.9	595.979	loss	PLEKHF2
Merged-chr22-25674122-1	446.644	-7.16891	1.39975e-53	1.78696e-51	Sbcl2	chr22	25671768	25676476	8.32237	6.41649	0.692757	759.366	621.544	487.999	823.16	865.653	loss	GRK3
Merged-chr18-25231081-1	229.708	-5.75887	1.44102e-53	1.83509e-51	Sbcl2	chr18	25229813	25232350	5.82566	8.24978	6.23481	433.78	343.388	342.997	370.887	326.305	loss	ZNF521
Merged-chr20-5221016-1	411.341	-5.15483	1.88238e-53	2.38533e-51	Sbcl2	chr20	5218678	5223354	16.6447	28.4159	10.3914	711.28	622.775	785.573	545.285	570.36	loss	CDS2
Merged-chr2-174807853-1	289.657	-4.25945	1.96223e-53	2.48041e-51	Sbcl2	chr2	174806506	174809200	23.3026	26.5826	20.7827	487.878	395.081	384.925	482.502	496.2	loss	CHN1
Merged-chr19-30577585-1	324.473	-6.075	2.0694e-53	2.60947e-51	Sbcl2	chr19	30575399	30579772	10.8191	9.16642	3.46378	414.746	397.542	584.084	581.328	594.631	loss	TSHZ3
Merged-chr9-99115505-1	321.626	-4.56772	2.18953e-53	2.74748e-51	Sbcl2	chr9	99113592	99117419	20.8059	26.5826	16.6262	591.063	480.004	409.966	570.864	457.097	loss	TGFBR1
Merged-chr9-99115505-1	321.626	-4.56772	2.18953e-53	2.74748e-51	Sbcl2	chr9	99113592	99117419	20.8059	26.5826	16.6262	591.063	480.004	409.966	570.864	457.097	loss	ALG2
Merged-chr6-18088560-1	383.891	-4.35509	2.36934e-53	2.96589e-51	Sbcl2	chr6	18086209	18090911	38.2829	31.1658	18.7044	598.076	534.159	585.831	606.906	658.004	loss	KIF13A
Merged-chr6-18088560-1	383.891	-4.35509	2.36934e-53	2.96589e-51	Sbcl2	chr6	18086209	18090911	38.2829	31.1658	18.7044	598.076	534.159	585.831	606.906	658.004	loss	NHLRC1
Merged-chr4-87074400-1	273.306	-5.05358	2.38918e-53	2.98346e-51	Sbcl2	chr4	87072322	87076479	17.477	11.9163	9.6986	523.943	419.696	464.123	375.538	364.06	loss	AFF1
Merged-chr9-71072619-1	317.066	-5.8371	2.56199e-53	3.1838e-51	Sbcl2	chr9	71070701	71074537	10.8191	12.833	3.46378	453.816	419.696	483.922	630.159	521.819	loss	KLF9
Merged-chr9-71072619-1	317.066	-5.8371	2.56199e-53	3.1838e-51	Sbcl2	chr9	71070701	71074537	10.8191	12.833	3.46378	453.816	419.696	483.922	630.159	521.819	loss	TRPM3
Merged-chr16-51539474-1	297.337	3.75065	2.62636e-53	3.25593e-51	Sbcl2	chr16	51535649	51543300	678.273	678.315	760.647	58.1045	56.6159	51.828	55.8075	39.1027	gain	SALL1
Merged-chr10-35455869-1	233.522	-4.98917	2.66763e-53	3.29914e-51	Sbcl2	chr10	35453766	35457972	11.6513	12.833	10.3914	375.676	396.311	426.853	316.242	318.215	loss	CCNY
Merged-chr2-104656989-1	366.836	-4.99395	2.74818e-53	3.39061e-51	Sbcl2	chr2	104654250	104659729	24.1349	16.4996	13.8551	760.368	624.006	547.397	444.134	504.29	loss	POU3F3
Merged-chr1-9441060-1	869.232	-5.81176	2.76866e-53	3.40771e-51	Sbcl2	chr1	9436349	9445771	30.7928	21.9994	20.7827	906.631	818.469	1278.81	1976.51	1899.85	loss	SLC25A33
Merged-chr1-9441060-1	869.232	-5.81176	2.76866e-53	3.40771e-51	Sbcl2	chr1	9436349	9445771	30.7928	21.9994	20.7827	906.631	818.469	1278.81	1976.51	1899.85	loss	SPSB1
Merged-chr15-53378160-1	287.707	-6.1292	3.5305e-53	4.32469e-51	Sbcl2	chr15	53376222	53380098	5.82566	10.0831	4.15654	574.033	482.466	349.985	455.761	419.343	loss	ONECUT1
Merged-chr15-53378160-1	287.707	-6.1292	3.5305e-53	4.32469e-51	Sbcl2	chr15	53376222	53380098	5.82566	10.0831	4.15654	574.033	482.466	349.985	455.761	419.343	loss	WDR72
Merged-chr8-66781756-1	214.831	-4.90267	4.27347e-53	5.20999e-51	Sbcl2	chr8	66780518	66782995	14.9803	9.16642	9.6986	359.647	356.926	322.615	313.917	331.699	loss	SGK3
Merged-chr15-44189245-1	238.997	-5.74423	4.5042e-53	5.46538e-51	Sbcl2	chr15	44188025	44190465	4.99342	11.9163	4.8493	411.741	339.695	365.708	368.562	404.511	loss	FRMD5
Merged-chr11-78594956-1	588.61	-5.53073	4.68129e-53	5.6669e-51	Sbcl2	chr11	78592346	78597567	29.9605	21.9994	9.00584	949.709	882.47	648.142	1101.03	1066.56	loss	NARS2
Merged-chr8-53857485-1	299.309	-4.28873	4.69568e-53	5.67097e-51	Sbcl2	chr8	53855018	53859952	21.6382	29.3325	20.7827	501.903	374.157	450.147	497.617	498.897	loss	RGS20
Merged-chr12-122088886-1	589.412	-4.62155	5.38512e-53	6.47321e-51	Sbcl2	chr12	122085940	122091832	50.7665	42.1655	20.0899	978.761	862.777	832.16	976.631	951.948	loss	MLXIP
Merged-chr6-18100289-1	231.654	-4.58352	5.51244e-53	6.59545e-51	Sbcl2	chr6	18098566	18102013	17.477	15.5829	12.4696	423.762	344.619	340.085	358.098	341.137	loss	KIF13A
Merged-chr6-18100289-1	231.654	-4.58352	5.51244e-53	6.59545e-51	Sbcl2	chr6	18098566	18102013	17.477	15.5829	12.4696	423.762	344.619	340.085	358.098	341.137	loss	NHLRC1
Merged-chr1-216046940-1	1114.92	-4.79547	5.68605e-53	6.78737e-51	Sbcl2	chr1	216042482	216051398	80.727	66.9148	41.5654	2353.23	2065.25	1575.81	1401	1334.89	loss	USH2A
Merged-chr15-80832813-1	301.729	-4.15101	6.01603e-53	7.16464e-51	Sbcl2	chr15	80830129	80835497	27.4638	31.1658	20.7827	487.878	402.465	437.335	501.105	505.638	loss	CEMIP
Merged-chr15-80832813-1	301.729	-4.15101	6.01603e-53	7.16464e-51	Sbcl2	chr15	80830129	80835497	27.4638	31.1658	20.7827	487.878	402.465	437.335	501.105	505.638	loss	MESD
Merged-chr13-39103327-1	286.518	-5.59105	6.04437e-53	7.18178e-51	Sbcl2	chr13	39102100	39104554	9.15461	10.0831	9.00584	606.09	498.466	344.744	387.164	427.433	loss	NHLRC3
Merged-chr13-39103327-1	286.518	-5.59105	6.04437e-53	7.18178e-51	Sbcl2	chr13	39102100	39104554	9.15461	10.0831	9.00584	606.09	498.466	344.744	387.164	427.433	loss	LHFPL6
Merged-chr21-45875261-1	492.152	4.38883	6.48271e-53	7.66719e-51	Sbcl2	chr21	45868894	45881628	1215.9	1232.88	1195.7	41.0739	49.2312	48.334	65.1087	88.9924	gain	COL6A1
Merged-chr21-45875261-1	492.152	4.38883	6.48271e-53	7.66719e-51	Sbcl2	chr21	45868894	45881628	1215.9	1232.88	1195.7	41.0739	49.2312	48.334	65.1087	88.9924	gain	PCBP3
Merged-chr5-156253088-1	347.973	-6.35007	6.72312e-53	7.91513e-51	Sbcl2	chr5	156251117	156255059	9.15461	7.33313	4.15654	768.382	622.775	396.572	511.568	463.839	loss	SGCD
Merged-chr9-87086573-1	442.37	-5.97733	7.80964e-53	9.1524e-51	Sbcl2	chr9	87084311	87088835	18.3092	9.16642	6.23481	875.575	823.392	779.168	525.52	501.593	loss	DAPK1
Merged-chr9-87086573-1	442.37	-5.97733	7.80964e-53	9.1524e-51	Sbcl2	chr9	87084311	87088835	18.3092	9.16642	6.23481	875.575	823.392	779.168	525.52	501.593	loss	GAS1
Merged-chr9-2723974-1	277.846	-4.60082	8.83791e-53	1.03339e-50	Sbcl2	chr9	2722675	2725274	21.6382	19.2495	13.1624	489.881	398.773	356.973	459.249	463.839	loss	PUM3
Merged-chr3-76323479-1	264.047	-5.29363	9.07821e-53	1.05908e-50	Sbcl2	chr3	76320999	76325960	13.3158	12.833	6.23481	488.88	454.158	341.832	416.231	378.892	loss	ROBO2
Merged-chr16-48274009-1	1045.34	-4.74692	1.01794e-52	1.18487e-50	Sbcl2	chr16	48267051	48280968	81.5592	68.7481	33.2523	1692.04	1428.94	1346.95	1971.86	1739.4	loss	LONP2
Merged-chr11-6735894-1	329.286	-5.36678	1.0295e-52	1.19561e-50	Sbcl2	chr11	6733993	6737795	9.98684	20.1661	8.31308	643.157	540.313	411.13	544.123	457.097	loss	MRPL17
Merged-chr19-1746946-1	219.478	5.36913	1.0978e-52	1.27206e-50	Sbcl2	chr19	1744373	1749520	506	516.986	665.047	7.01262	7.38468	16.8878	16.2772	20.2255	gain	TCF3
Merged-chr10-81913529-1	806.029	-5.56967	1.14188e-52	1.32017e-50	Sbcl2	chr10	81908350	81918709	36.6184	35.749	9.00584	1480.66	1239.4	1167	1223.11	1256.68	loss	NRG3
Merged-chr11-125183206-1	283.197	-6.70298	1.1671e-52	1.3463e-50	Sbcl2	chr11	125181221	125185191	3.32895	7.33313	2.77103	511.921	438.158	510.71	397.628	393.724	loss	PKNOX2
Merged-chr11-125183206-1	283.197	-6.70298	1.1671e-52	1.3463e-50	Sbcl2	chr11	125181221	125185191	3.32895	7.33313	2.77103	511.921	438.158	510.71	397.628	393.724	loss	FEZ1
Merged-chr14-47227574-1	382.698	-5.51491	1.34682e-52	1.54668e-50	Sbcl2	chr14	47225666	47229483	14.148	9.16642	15.9334	821.478	720.007	416.954	556.912	506.987	loss	MDGA2
Merged-chr6-1164559-1	398.157	-4.29269	1.64071e-52	1.87999e-50	Sbcl2	chr6	1162375	1166743	26.6316	25.666	41.5654	736.325	678.16	549.727	574.352	552.831	loss	EXOC2
Merged-chr4-152488636-1	287.922	-4.59183	1.66687e-52	1.90571e-50	Sbcl2	chr4	152486057	152491215	15.8125	18.3328	21.4755	511.921	435.696	337.756	491.803	470.581	loss	GATB
Merged-chr8-13004049-1	246.088	-6.10065	1.82397e-52	2.0807e-50	Sbcl2	chr8	13002796	13005302	8.32237	6.41649	2.77103	333.6	377.85	398.319	396.466	444.962	loss	DLC1
Merged-chr17-61251835-1	370.052	-4.55452	1.84306e-52	2.09783e-50	Sbcl2	chr17	61249756	61253915	24.9671	27.4993	21.4755	482.869	494.774	492.658	681.316	734.861	loss	TBX2
Merged-chr10-87547426-1	338.689	-4.82942	1.87707e-52	2.13182e-50	Sbcl2	chr10	87545266	87549586	16.6447	23.8327	15.9334	675.215	605.544	500.228	406.929	465.187	loss	PAPSS2
Merged-chr10-87547426-1	338.689	-4.82942	1.87707e-52	2.13182e-50	Sbcl2	chr10	87545266	87549586	16.6447	23.8327	15.9334	675.215	605.544	500.228	406.929	465.187	loss	MINPP1
Merged-chr5-65695695-1	376.376	-5.34217	2.73116e-52	3.0882e-50	Sbcl2	chr5	65693742	65697649	17.477	21.0828	6.23481	654.177	471.389	574.185	673.178	593.282	loss	SGTB
Merged-chr11-36009848-1	762.895	-4.40834	2.74069e-52	3.09217e-50	Sbcl2	chr11	36004932	36014764	52.4309	71.4981	44.3364	1192.14	1036.32	849.048	1425.42	1431.97	loss	LDLRAD3
Merged-chr11-36009848-1	762.895	-4.40834	2.74069e-52	3.09217e-50	Sbcl2	chr11	36004932	36014764	52.4309	71.4981	44.3364	1192.14	1036.32	849.048	1425.42	1431.97	loss	COMMD9
Merged-chr11-43920249-1	338.498	-4.54436	2.99721e-52	3.36682e-50	Sbcl2	chr11	43917770	43922728	19.9737	27.4993	20.7827	613.103	562.467	612.037	413.905	438.22	loss	ALKBH3
Merged-chr13-77854473-1	441.064	-5.34869	3.14642e-52	3.52673e-50	Sbcl2	chr13	77852377	77856570	21.6382	21.9994	8.31308	919.655	754.468	559.044	648.762	594.631	loss	EDNRB
Merged-chr13-77854473-1	441.064	-5.34869	3.14642e-52	3.52673e-50	Sbcl2	chr13	77852377	77856570	21.6382	21.9994	8.31308	919.655	754.468	559.044	648.762	594.631	loss	SLAIN1
Merged-chr5-53088578-1	374.473	-4.0507	4.44969e-52	4.97668e-50	Sbcl2	chr5	53086314	53090843	33.2895	33.9157	37.4089	675.215	505.851	684.247	508.08	517.774	loss	MOCS2
Merged-chr10-19760285-1	429.029	-5.94848	4.56076e-52	5.07883e-50	Sbcl2	chr10	19755557	19765013	10.8191	17.4162	5.54205	771.388	672.006	929.993	538.31	486.761	loss	PLXDC2
Merged-chr2-155690043-1	346.371	-5.79412	4.72444e-52	5.24974e-50	Sbcl2	chr2	155687589	155692498	13.3158	12.833	4.15654	639.15	504.62	398.319	659.226	539.348	loss	NR4A2
Merged-chr15-48006290-1	296.457	-5.44035	4.9949e-52	5.53832e-50	Sbcl2	chr15	48004199	48008382	13.3158	10.9997	8.31308	462.833	413.542	660.371	422.044	380.24	loss	SLC24A5
Merged-chr15-48006290-1	296.457	-5.44035	4.9949e-52	5.53832e-50	Sbcl2	chr15	48004199	48008382	13.3158	10.9997	8.31308	462.833	413.542	660.371	422.044	380.24	loss	SEMA6D
Merged-chr7-89541-1	418.569	3.80921	5.16484e-52	5.71442e-50	Sbcl2	chr7	84421	94661	854.707	955.141	1181.15	65.1172	64.0006	62.8924	77.8979	87.644	gain	FAM20C
Merged-chr2-241393036-1	229.049	-4.48718	5.37017e-52	5.92885e-50	Sbcl2	chr2	241390972	241395100	18.3092	10.9997	18.0117	385.694	358.157	361.049	359.261	320.912	loss	FARP2
Merged-chr2-145037234-1	707.649	-5.3029	5.50907e-52	6.06918e-50	Sbcl2	chr2	145034349	145040119	18.3092	25.666	40.1799	1093.97	1049.86	672.017	1478.9	1282.3	loss	ZEB2
Merged-chr10-1035136-1	306.644	-4.49146	5.60023e-52	6.15643e-50	Sbcl2	chr10	1033162	1037111	21.6382	27.4993	15.2406	458.825	424.619	419.865	523.195	562.27	loss	IDI1
Merged-chr4-57074354-3	1262.66	-3.14765	5.97475e-52	6.55414e-50	Sbcl2	chr4	57064568	57086737	229.697	217.244	193.972	2192.95	1851.09	1832.03	1871.88	1712.43	loss	IGFBP7
Merged-chr2-25098415-1	334.299	-4.70774	6.4788e-52	7.09194e-50	Sbcl2	chr2	25096677	25100154	26.6316	23.8327	10.3914	545.982	504.62	496.152	555.749	511.032	loss	EFR3B
Merged-chr9-6364907-1	252.388	-5.85367	6.66865e-52	7.28427e-50	Sbcl2	chr9	6363440	6366374	5.82566	6.41649	8.31308	474.854	401.234	467.035	311.592	343.834	loss	UHRF2
Merged-chr10-116974720-1	600.445	-4.91907	7.08839e-52	7.72635e-50	Sbcl2	chr10	116971807	116977634	28.2961	38.499	27.0175	1227.21	1105.24	1050.54	675.503	651.262	loss	SHTN1
Merged-chr11-26510657-1	257.003	-6.48327	7.18393e-52	7.81393e-50	Sbcl2	chr11	26509190	26512124	6.6579	3.66657	3.46378	423.762	344.619	368.62	469.713	435.523	loss	ANO3
Merged-chr1-231923867-1	398.581	-4.37774	7.53475e-52	8.17823e-50	Sbcl2	chr1	231922094	231925641	33.2895	37.5823	19.3972	734.321	665.852	559.626	579.002	559.573	loss	DISC1
Merged-chr1-231923867-1	398.581	-4.37774	7.53475e-52	8.17823e-50	Sbcl2	chr1	231922094	231925641	33.2895	37.5823	19.3972	734.321	665.852	559.626	579.002	559.573	loss	SIPA1L2
Merged-chr5-138160030-1	691.967	-5.03641	8.12661e-52	8.80206e-50	Sbcl2	chr5	138156720	138163340	36.6184	48.582	15.2406	1295.33	1052.32	978.909	1114.99	993.748	loss	NME5
Merged-chr6-18468338-1	242.289	-6.23379	8.16561e-52	8.809e-50	Sbcl2	chr6	18466876	18469801	5.82566	5.49985	4.15654	411.741	339.695	321.45	435.996	413.949	loss	RNF144B
Merged-chr16-78609392-1	290.876	-6.64732	8.16726e-52	8.809e-50	Sbcl2	chr16	78606614	78612171	7.49013	5.49985	1.38551	442.797	407.388	574.185	466.225	422.039	loss	MAF
Merged-chr2-62588750-1	404.455	-3.88272	8.65749e-52	9.29876e-50	Sbcl2	chr2	62585981	62591519	40.7796	37.5823	47.8002	628.13	504.62	739.569	637.135	600.024	loss	EHBP1
Merged-chr22-30214679-2	1855.39	4.03186	8.76798e-52	9.39781e-50	Sbcl2	chr22	30202220	30230825	4392.55	4620.79	4459.28	236.425	311.387	360.467	179.049	283.157	gain	LIF
Merged-chr11-12636885-1	339.112	-5.64972	9.03324e-52	9.662e-50	Sbcl2	chr11	12635310	12638461	17.477	10.9997	4.15654	603.085	595.698	430.93	547.611	502.942	loss	TEAD1
Merged-chr11-12636885-1	339.112	-5.64972	9.03324e-52	9.662e-50	Sbcl2	chr11	12635310	12638461	17.477	10.9997	4.15654	603.085	595.698	430.93	547.611	502.942	loss	PARVA
Merged-chr6-134724469-1	865.009	-4.43112	9.73109e-52	1.03868e-49	Sbcl2	chr6	134719585	134729354	56.5921	64.1649	66.5047	1756.16	1401.86	1597.93	1062.67	914.194	loss	SGK1
Merged-chr2-100043584-1	270.25	-4.62869	1.13114e-51	1.20237e-49	Sbcl2	chr2	100041875	100045293	19.1415	20.1661	12.4696	392.707	356.926	517.116	417.393	426.085	loss	AFF3
Merged-chr20-62293606-1	213.035	-4.57396	1.12904e-51	1.20237e-49	Sbcl2	chr20	62291976	62295237	18.3092	11.9163	11.7769	323.582	339.695	337.756	351.122	310.125	loss	ADRM1
Merged-chr1-30929585-1	288.347	-4.55878	1.18195e-51	1.25121e-49	Sbcl2	chr1	30927640	30931530	22.4704	23.8327	11.7769	465.838	459.081	494.987	441.809	386.982	loss	SDC3
Merged-chr1-30929585-1	288.347	-4.55878	1.18195e-51	1.25121e-49	Sbcl2	chr1	30927640	30931530	22.4704	23.8327	11.7769	465.838	459.081	494.987	441.809	386.982	loss	PUM1
Merged-chr12-82782691-1	450.446	-5.41415	1.39316e-51	1.46276e-49	Sbcl2	chr12	82779293	82786090	24.9671	16.4996	9.00584	814.465	621.544	493.822	878.968	744.3	loss	TMTC2
Merged-chr12-15720670-1	433.292	-4.05453	1.67685e-51	1.75347e-49	Sbcl2	chr12	15717797	15723543	43.2763	40.3322	37.4089	814.465	715.083	714.528	584.816	516.425	loss	EPS8
Merged-chr1-234746988-1	320.805	4.01209	1.83403e-51	1.91394e-49	Sbcl2	chr1	234744164	234749812	737.362	695.731	890.885	52.0937	41.8465	36.6873	51.1568	60.6766	gain	IRF2BP2
Merged-chr1-234746988-1	320.805	4.01209	1.83403e-51	1.91394e-49	Sbcl2	chr1	234744164	234749812	737.362	695.731	890.885	52.0937	41.8465	36.6873	51.1568	60.6766	gain	TOMM20
Merged-chr1-229410715-1	316.49	4.46915	1.85903e-51	1.9361e-49	Sbcl2	chr1	229408112	229413318	787.296	764.479	800.827	20.036	35.6926	30.8639	44.1809	48.5413	gain	CCSAP
Merged-chr11-78588166-1	497.873	-6.33716	2.09467e-51	2.1771e-49	Sbcl2	chr11	78585954	78590378	11.6513	16.4996	2.07827	835.503	771.699	552.056	902.221	891.272	loss	NARS2
Merged-chr8-17654556-1	244.563	-5.0424	2.26487e-51	2.34925e-49	Sbcl2	chr8	17653294	17655819	16.6447	11.9163	6.92757	427.77	343.388	397.154	344.146	408.556	loss	MTUS1
Merged-chr7-55131824-1	318.527	3.75288	2.36311e-51	2.44622e-49	Sbcl2	chr7	55128362	55135287	788.128	769.979	710.076	46.0829	71.3853	61.1454	48.8315	52.5864	gain	EGFR
Merged-chr11-100637742-1	433.597	-5.87561	2.81004e-51	2.90303e-49	Sbcl2	chr11	100634810	100640674	13.3158	19.2495	3.46378	739.33	672.006	529.927	809.208	682.275	loss	ARHGAP42
Merged-chr1-193324375-1	510.777	4.01993	3.04109e-51	3.13543e-49	Sbcl2	chr1	193320021	193328729	1008.67	1058.72	1636.98	67.1208	83.6931	69.2982	84.8739	76.857	gain	B3GALT2
Merged-chr18-12456200-1	352.306	-5.32907	3.07349e-51	3.1625e-49	Sbcl2	chr18	12454285	12458116	15.8125	21.0828	5.54205	591.063	521.851	646.395	523.195	493.503	loss	SPIRE1
Merged-chr1-231903788-1	294.541	-5.21893	3.38179e-51	3.46586e-49	Sbcl2	chr1	231902499	231905077	12.4836	15.5829	9.6986	647.164	462.773	430.347	369.724	408.556	loss	DISC1
Merged-chr1-231903788-1	294.541	-5.21893	3.38179e-51	3.46586e-49	Sbcl2	chr1	231902499	231905077	12.4836	15.5829	9.6986	647.164	462.773	430.347	369.724	408.556	loss	SIPA1L2
Merged-chr11-48081390-2	456.195	-4.09824	3.55603e-51	3.63719e-49	Sbcl2	chr11	48077949	48084242	29.9605	43.9988	49.1857	731.316	678.16	554.968	806.883	755.087	loss	PTPRJ
Merged-chr1-183162859-1	521.802	4.97246	3.57417e-51	3.64127e-49	Sbcl2	chr1	183159193	183166525	1411.47	1415.29	1134.04	47.0847	48.0004	18.6348	49.9942	49.8897	gain	LAMC2
Merged-chr1-183162859-1	521.802	4.97246	3.57417e-51	3.64127e-49	Sbcl2	chr1	183159193	183166525	1411.47	1415.29	1134.04	47.0847	48.0004	18.6348	49.9942	49.8897	gain	LAMC1
Merged-chr9-31392293-1	274.236	-4.67675	3.66395e-51	3.72536e-49	Sbcl2	chr9	31390052	31394534	14.9803	21.0828	14.5479	483.871	414.773	320.286	476.689	447.659	loss	ACO1
Merged-chr2-132439041-1	250.092	4.23433	4.41245e-51	4.47755e-49	Sbcl2	chr2	132435773	132442309	560.928	544.485	730.858	29.0523	36.9234	25.6228	41.8556	31.0125	gain	GPR39
Merged-chr2-132439041-1	250.092	4.23433	4.41245e-51	4.47755e-49	Sbcl2	chr2	132435773	132442309	560.928	544.485	730.858	29.0523	36.9234	25.6228	41.8556	31.0125	gain	LYPD1
Merged-chr6-3195519-1	265.806	-3.85089	4.5035e-51	4.56095e-49	Sbcl2	chr6	3194480	3196559	27.4638	32.0825	25.632	424.764	422.158	362.214	420.881	411.253	loss	TUBB2A
Merged-chr6-3195519-1	265.806	-3.85089	4.5035e-51	4.56095e-49	Sbcl2	chr6	3194480	3196559	27.4638	32.0825	25.632	424.764	422.158	362.214	420.881	411.253	loss	TUBB2B
Merged-chr15-41000389-1	354.296	-4.24988	4.51927e-51	4.56792e-49	Sbcl2	chr15	40998056	41002723	24.9671	35.749	26.3248	510.919	419.696	574.767	632.485	609.463	loss	CHAC1
Merged-chr4-7963635-4	1150.33	2.99957	4.55408e-51	4.59409e-49	Sbcl2	chr4	7954145	7975636	2410.16	2479.52	2725.31	274.494	323.695	322.033	329.032	338.441	gain	AFAP1
Merged-chr4-7963635-4	1150.33	2.99957	4.55408e-51	4.59409e-49	Sbcl2	chr4	7954145	7975636	2410.16	2479.52	2725.31	274.494	323.695	322.033	329.032	338.441	gain	ABLIM2
Merged-chr12-122431447-1	289.834	-5.32285	4.87516e-51	4.90836e-49	Sbcl2	chr12	122429879	122433016	12.4836	14.6663	7.62032	584.051	521.851	433.841	397.628	346.531	loss	CLIP1
Merged-chr1-241592177-1	297.093	3.71438	4.9819e-51	5.00603e-49	Sbcl2	chr1	241590088	241594266	659.964	673.732	775.888	50.0901	64.0006	58.8161	43.0183	51.238	gain	CHML
Merged-chr1-241592177-1	297.093	3.71438	4.9819e-51	5.00603e-49	Sbcl2	chr1	241590088	241594266	659.964	673.732	775.888	50.0901	64.0006	58.8161	43.0183	51.238	gain	KMO
Merged-chr5-108686890-1	377.631	-5.06776	5.05579e-51	5.07037e-49	Sbcl2	chr5	108685276	108688504	20.8059	25.666	7.62032	615.107	512.005	595.149	640.623	604.069	loss	FER
Merged-chrX-121009662-1	213.907	-4.96327	5.31849e-51	5.32346e-49	Sbcl2	chrX	121007310	121012014	9.15461	13.7496	9.6986	393.708	343.388	344.161	303.453	293.944	loss	GLUD2
Merged-chr4-54783002-1	474.696	-5.08636	5.62076e-51	5.60421e-49	Sbcl2	chr4	54780329	54785676	19.9737	32.0825	14.5479	687.236	566.159	613.201	965.004	899.362	loss	KIT
Merged-chr4-54783002-1	474.696	-5.08636	5.62076e-51	5.60421e-49	Sbcl2	chr4	54780329	54785676	19.9737	32.0825	14.5479	687.236	566.159	613.201	965.004	899.362	loss	KDR
Merged-chr10-1328858-1	300.378	-6.24978	6.44277e-51	6.39899e-49	Sbcl2	chr10	1327028	1330688	8.32237	8.24978	2.77103	399.719	345.849	567.197	538.31	532.606	loss	WDR37
Merged-chr1-224564688-2	503.699	4.06626	6.50524e-51	6.44858e-49	Sbcl2	chr1	224560163	224567227	1023.65	1044.05	1595.42	81.146	75.0776	57.0691	70.922	82.2505	gain	WDR26
Merged-chr1-224564688-2	503.699	4.06626	6.50524e-51	6.44858e-49	Sbcl2	chr1	224560163	224567227	1023.65	1044.05	1595.42	81.146	75.0776	57.0691	70.922	82.2505	gain	CNIH3
Merged-chr3-713573-2	443.227	-3.85954	7.85036e-51	7.76703e-49	Sbcl2	chr3	710905	716258	44.1086	42.1655	54.035	741.334	519.389	668.523	744.1	732.164	loss	CHL1
Merged-chr7-20447518-1	700.217	-5.23101	8.00961e-51	7.90937e-49	Sbcl2	chr7	20443320	20451717	34.954	35.749	18.0117	1493.69	1294.78	1176.9	795.256	752.39	loss	ABCB5
Merged-chr7-20447518-1	700.217	-5.23101	8.00961e-51	7.90937e-49	Sbcl2	chr7	20443320	20451717	34.954	35.749	18.0117	1493.69	1294.78	1176.9	795.256	752.39	loss	ITGB8
Merged-chr1-222784502-1	268.095	-4.99935	8.85467e-51	8.72711e-49	Sbcl2	chr1	222783096	222785909	9.15461	17.4162	13.1624	528.952	408.619	451.894	382.514	333.047	loss	DISP1
Merged-chr15-52417412-1	633.571	-5.41475	8.94792e-51	8.80215e-49	Sbcl2	chr15	52414230	52420595	24.1349	32.9991	13.8551	1402.52	1206.16	674.347	906.871	807.673	loss	MYO5A
Merged-chr15-88932679-1	197.339	-4.88201	9.19307e-51	9.02605e-49	Sbcl2	chr15	88931357	88934002	13.3158	10.0831	8.31308	282.508	321.234	323.78	291.827	327.654	loss	ABHD2
Merged-chr15-88932679-1	197.339	-4.88201	9.19307e-51	9.02605e-49	Sbcl2	chr15	88931357	88934002	13.3158	10.0831	8.31308	282.508	321.234	323.78	291.827	327.654	loss	MFGE8
Merged-chr3-113614983-1	389.405	-5.49837	1.21079e-50	1.18653e-48	Sbcl2	chr3	113613608	113616359	14.9803	16.4996	9.6986	693.247	561.236	355.226	717.358	746.996	loss	USF3
Merged-chr3-113614983-1	389.405	-5.49837	1.21079e-50	1.18653e-48	Sbcl2	chr3	113613608	113616359	14.9803	16.4996	9.6986	693.247	561.236	355.226	717.358	746.996	loss	SIDT1
Merged-chr16-23951681-1	462.892	-6.23988	1.36674e-50	1.33681e-48	Sbcl2	chr16	23949496	23953866	11.6513	15.5829	2.77103	653.175	568.621	1048.21	754.563	648.565	loss	PRKCB
Merged-chr10-26737695-1	239.803	-5.93128	1.37337e-50	1.34074e-48	Sbcl2	chr10	26736287	26739104	9.15461	6.41649	3.46378	442.797	349.542	307.474	388.327	411.253	loss	PDSS1
Merged-chr10-26737695-1	239.803	-5.93128	1.37337e-50	1.34074e-48	Sbcl2	chr10	26736287	26739104	9.15461	6.41649	3.46378	442.797	349.542	307.474	388.327	411.253	loss	ABI1
Merged-chr2-31385082-1	392.031	4.44534	1.40517e-50	1.36919e-48	Sbcl2	chr2	31382216	31387948	899.648	893.726	1116.72	47.0847	48.0004	26.2052	44.1809	60.6766	gain	XDH
Merged-chr2-31385082-1	392.031	4.44534	1.40517e-50	1.36919e-48	Sbcl2	chr2	31382216	31387948	899.648	893.726	1116.72	47.0847	48.0004	26.2052	44.1809	60.6766	gain	EHD3
Merged-chr12-104720871-1	283.973	-4.53718	1.43412e-50	1.39475e-48	Sbcl2	chr12	104719318	104722425	24.1349	17.4162	15.9334	458.825	398.773	563.12	383.676	409.904	loss	CHST11
Merged-chr5-39438964-1	373.076	-4.6295	1.60186e-50	1.55203e-48	Sbcl2	chr5	39435024	39442905	35.7862	19.2495	15.9334	677.218	604.313	560.209	574.352	497.548	loss	DAB2
Merged-chr2-85861631-1	493.594	-3.91474	1.65022e-50	1.59588e-48	Sbcl2	chr2	85858969	85864293	61.5855	54.0819	36.0234	767.381	715.083	673.182	756.889	884.53	loss	ST3GAL5
Merged-chr4-14445971-1	401.253	-4.89126	1.65841e-50	1.60079e-48	Sbcl2	chr4	14443711	14448232	23.3026	25.666	15.2406	667.2	578.467	885.735	495.291	519.122	loss	CPEB2
Merged-chr12-131757384-1	560.199	-5.08003	1.67867e-50	1.6173e-48	Sbcl2	chr12	131754877	131759891	29.1283	32.9991	16.6262	695.251	579.698	1018.51	1094.06	1015.32	loss	MMP17
Merged-chr5-156387002-1	443.916	-4.8138	2.56373e-50	2.45622e-48	Sbcl2	chr5	156383066	156390939	20.8059	37.5823	16.6262	904.627	728.622	613.201	640.623	589.237	loss	SGCD
Merged-chr10-126264000-1	231.842	-4.0253	2.56981e-50	2.45746e-48	Sbcl2	chr10	126262262	126265738	19.1415	24.7493	22.1682	390.703	337.234	366.29	362.749	331.699	loss	ADAM12
Merged-chr1-216074972-2	698.786	-4.45686	2.58084e-50	2.46343e-48	Sbcl2	chr1	216071084	216077551	54.9276	60.4984	33.9451	1428.57	1233.24	865.353	1010.35	903.407	loss	USH2A
Merged-chr7-116734384-1	445.794	-4.45101	2.69989e-50	2.57229e-48	Sbcl2	chr7	116731593	116737176	32.4572	37.5823	25.632	636.144	487.389	672.6	853.389	821.157	loss	MET
Merged-chr2-66889394-1	255.68	-4.72414	2.93386e-50	2.79004e-48	Sbcl2	chr2	66887926	66890863	17.477	16.4996	11.7769	491.885	439.389	341.832	389.49	337.092	loss	MEIS1
Merged-chr2-160582395-1	244.806	-4.24086	3.65875e-50	3.45386e-48	Sbcl2	chr2	160580306	160584484	20.8059	20.1661	19.3972	400.721	392.619	439.082	315.08	350.576	loss	TANK
Merged-chr2-160582395-1	244.806	-4.24086	3.65875e-50	3.45386e-48	Sbcl2	chr2	160580306	160584484	20.8059	20.1661	19.3972	400.721	392.619	439.082	315.08	350.576	loss	RBMS1
Merged-chr8-48877974-1	316.27	-4.37056	3.93072e-50	3.7038e-48	Sbcl2	chr8	48875140	48880809	30.7928	18.3328	22.1682	589.06	468.927	546.233	448.785	405.859	loss	SNAI2
Merged-chr6-138678481-1	341.878	-3.75691	5.63328e-50	5.27907e-48	Sbcl2	chr6	138675366	138681596	37.4507	43.0822	36.0234	526.948	423.388	553.221	583.653	531.257	loss	NHSL1
Merged-chr11-126394282-1	332.836	-4.00905	6.08782e-50	5.68432e-48	Sbcl2	chr11	126393749	126394816	26.6316	31.1658	37.4089	495.892	529.236	408.801	576.677	556.876	loss	ST3GAL4
Merged-chr11-126394282-1	332.836	-4.00905	6.08782e-50	5.68432e-48	Sbcl2	chr11	126393749	126394816	26.6316	31.1658	37.4089	495.892	529.236	408.801	576.677	556.876	loss	DCPS
Merged-chr14-93036334-2	1119.43	-3.93585	6.35403e-50	5.92214e-48	Sbcl2	chr14	93029519	93041856	89.8816	114.58	133.009	1383.49	1383.4	1748.76	2047.44	2054.91	loss	ITPK1
Merged-chr2-240914515-1	282.379	4.30065	6.44179e-50	5.98721e-48	Sbcl2	chr2	240910544	240918487	606.701	637.066	836.85	32.0577	46.7697	27.3699	29.0664	43.1478	gain	SNED1
Merged-chr8-134290600-1	353.627	-5.79172	6.6017e-50	6.11972e-48	Sbcl2	chr8	134288420	134292781	9.98684	14.6663	6.23481	463.834	360.619	735.492	647.599	590.586	loss	ST3GAL1
Merged-chr8-134290600-1	353.627	-5.79172	6.6017e-50	6.11972e-48	Sbcl2	chr8	134288420	134292781	9.98684	14.6663	6.23481	463.834	360.619	735.492	647.599	590.586	loss	ZFAT
Merged-chr4-4364056-1	488.913	-5.86878	7.35981e-50	6.81021e-48	Sbcl2	chr4	4362178	4365934	22.4704	13.7496	4.15654	690.242	630.16	709.869	961.516	879.137	loss	STX18
Merged-chr16-59732244-1	339.954	-6.12251	7.44666e-50	6.8782e-48	Sbcl2	chr16	59729452	59735036	6.6579	14.6663	2.77103	689.24	560.005	552.638	432.508	461.142	loss	GOT2
Merged-chr8-135925162-1	253.689	-4.93242	8.64165e-50	7.96766e-48	Sbcl2	chr8	135922994	135927330	19.1415	12.833	7.62032	408.735	334.772	378.519	441.809	426.085	loss	KHDRBS3
Merged-chr18-32041116-1	217.008	-5.61905	1.31895e-49	1.20742e-47	Sbcl2	chr18	32039646	32042586	8.32237	6.41649	6.23481	392.707	305.234	277.193	339.495	400.466	loss	RNF125
Merged-chr2-45782671-1	319.45	-4.15133	1.32343e-49	1.20937e-47	Sbcl2	chr2	45780311	45785032	34.1217	32.0825	18.0117	491.885	475.081	460.047	544.123	500.245	loss	EPAS1
Merged-chr7-131897148-1	405.907	4.66805	1.73522e-49	1.58286e-47	Sbcl2	chr7	131893064	131901232	878.01	997.306	1168.68	32.0577	45.5389	22.7112	47.6689	55.2831	gain	PODXL
Merged-chr7-131897148-1	405.907	4.66805	1.73522e-49	1.58286e-47	Sbcl2	chr7	131893064	131901232	878.01	997.306	1168.68	32.0577	45.5389	22.7112	47.6689	55.2831	gain	PLXNA4
Merged-chr4-31052673-1	310.012	-5.07916	1.77703e-49	1.61813e-47	Sbcl2	chr4	31050799	31054547	6.6579	19.2495	17.3189	624.123	466.466	430.347	487.153	428.781	loss	PCDH7
Merged-chr8-392845-1	510.194	-6.70284	2.10042e-49	1.90923e-47	Sbcl2	chr8	390256	395435	10.8191	11.9163	1.38551	843.518	827.084	1177.49	591.792	617.553	loss	FBXO25
Merged-chr1-235642835-1	598.393	5.04499	2.87846e-49	2.60265e-47	Sbcl2	chr1	235639173	235646497	1329.91	1366.71	1857.28	36.0649	36.9234	26.7875	59.2954	74.1603	gain	B3GALNT2
Merged-chr1-235642835-1	598.393	5.04499	2.87846e-49	2.60265e-47	Sbcl2	chr1	235639173	235646497	1329.91	1366.71	1857.28	36.0649	36.9234	26.7875	59.2954	74.1603	gain	GNG4
Merged-chr2-197285201-1	309.233	-3.91203	2.88723e-49	2.60601e-47	Sbcl2	chr2	197282018	197288384	35.7862	33.9157	25.632	466.84	396.311	529.927	516.219	469.232	loss	ANKRD44
Merged-chr15-58668287-1	385.788	-4.69672	2.90546e-49	2.61786e-47	Sbcl2	chr15	58665405	58671169	19.9737	29.3325	20.7827	570.026	470.158	472.276	799.907	703.849	loss	ADAM10
Merged-chr2-66794876-1	231.714	-5.71466	3.11866e-49	2.80505e-47	Sbcl2	chr2	66793655	66796098	5.82566	8.24978	6.92757	453.816	332.311	273.699	369.724	403.162	loss	MEIS1
Merged-chr6-147559803-1	267.332	-6.71066	3.16283e-49	2.83981e-47	Sbcl2	chr6	147558020	147561586	6.6579	4.58321	1.38551	425.766	430.773	522.357	379.026	368.105	loss	SASH1
Merged-chr6-147559803-1	267.332	-6.71066	3.16283e-49	2.83981e-47	Sbcl2	chr6	147558020	147561586	6.6579	4.58321	1.38551	425.766	430.773	522.357	379.026	368.105	loss	STXBP5
Merged-chr14-66601128-1	253.429	-5.12051	3.34511e-49	2.99825e-47	Sbcl2	chr14	66599050	66603206	9.15461	18.3328	7.62032	475.856	418.465	400.066	366.237	331.699	loss	GPHN
Merged-chr1-89940258-1	644.525	-3.95555	3.44557e-49	3.07756e-47	Sbcl2	chr1	89936494	89944023	71.5724	76.9979	44.3364	1006.81	835.7	1186.22	913.847	1020.72	loss	LRRC8D
Merged-chr6-52312338-1	240.844	-4.35977	3.54588e-49	3.16167e-47	Sbcl2	chr6	52310661	52314015	19.9737	18.3328	16.6262	390.703	340.926	460.629	320.893	358.666	loss	PAQR8
Merged-chr10-44046059-1	224.179	-4.76663	3.83586e-49	3.41432e-47	Sbcl2	chr10	44044223	44047895	15.8125	11.9163	11.0841	359.647	264.618	359.885	384.839	385.634	loss	CXCL12
Merged-chr4-3547095-1	277.448	-7.22344	4.0458e-49	3.59496e-47	Sbcl2	chr4	3545078	3549113	2.49671	4.58321	2.07827	456.822	444.312	469.946	434.833	404.511	loss	LRPAP1
Merged-chr16-1470786-1	566.056	-4.1619	4.40678e-49	3.89553e-47	Sbcl2	chr16	1469763	1471810	49.102	66.9148	31.8668	754.357	802.469	971.339	896.407	955.994	loss	CLCN7
Merged-chr1-178651499-1	248.904	-4.62636	4.45764e-49	3.93374e-47	Sbcl2	chr1	178650293	178652706	18.3092	18.3328	11.0841	377.679	334.772	352.314	483.665	395.072	loss	RALGPS2
Merged-chr3-10194642-1	451.626	3.29776	4.7813e-49	4.20493e-47	Sbcl2	chr3	10188928	10200357	994.523	986.306	1106.33	101.182	116.924	89.0976	99.9884	118.656	gain	IRAK2
Merged-chrX-150465763-1	268.197	-5.11136	5.50799e-49	4.83575e-47	Sbcl2	chrX	150463584	150467943	18.3092	10.9997	7.62032	440.793	391.388	323.197	481.339	471.929	loss	MTM1
Merged-chr7-45191009-1	209.095	-5.12283	5.75127e-49	5.04074e-47	Sbcl2	chr7	45189436	45192582	6.6579	13.7496	8.31308	339.611	268.31	370.367	331.357	334.396	loss	ADCY1
Merged-chr20-13251698-1	361.661	-4.82737	5.90947e-49	5.16181e-47	Sbcl2	chr20	13249881	13253515	26.6316	18.3328	15.2406	533.961	464.004	811.778	506.918	516.425	loss	ISM1
Merged-chr20-13251698-1	361.661	-4.82737	5.90947e-49	5.16181e-47	Sbcl2	chr20	13249881	13253515	26.6316	18.3328	15.2406	533.961	464.004	811.778	506.918	516.425	loss	TASP1
Merged-chr13-74977632-1	201.503	-4.90353	6.64604e-49	5.79535e-47	Sbcl2	chr13	74976465	74978799	10.8191	13.7496	7.62032	371.669	315.08	293.498	315.08	284.506	loss	KLF12
Merged-chr6-151358508-1	348.868	-4.64876	6.79406e-49	5.9144e-47	Sbcl2	chr6	151356397	151360619	20.8059	27.4993	17.3189	550.991	444.312	410.548	678.991	640.475	loss	AKAP12
Merged-chr12-64662115-2	544.687	-3.42687	7.26927e-49	6.31739e-47	Sbcl2	chr12	64657513	64664068	79.8948	70.5814	79.667	956.721	852.931	862.442	774.329	680.926	loss	RASSF3
Merged-chr12-64662115-2	544.687	-3.42687	7.26927e-49	6.31739e-47	Sbcl2	chr12	64657513	64664068	79.8948	70.5814	79.667	956.721	852.931	862.442	774.329	680.926	loss	GNS
Merged-chr1-48494625-1	312.384	-4.49933	7.55646e-49	6.5559e-47	Sbcl2	chr1	48492941	48496310	17.477	17.4162	29.0958	456.822	413.542	619.025	503.43	442.265	loss	SPATA6
Merged-chr11-85958288-1	811.223	-4.58257	7.93552e-49	6.87318e-47	Sbcl2	chr11	85953035	85963542	67.4112	65.0816	27.0175	1443.6	1150.78	1397.03	1235.9	1102.97	loss	SYTL2
Merged-chr11-85958288-1	811.223	-4.58257	7.93552e-49	6.87318e-47	Sbcl2	chr11	85953035	85963542	67.4112	65.0816	27.0175	1443.6	1150.78	1397.03	1235.9	1102.97	loss	PICALM
Merged-chr14-51677157-1	314.18	-4.19441	9.06091e-49	7.83472e-47	Sbcl2	chr14	51674825	51679489	25.7993	29.3325	24.9392	523.943	478.774	602.137	460.412	368.105	loss	GNG2
Merged-chr14-51677157-1	314.18	-4.19441	9.06091e-49	7.83472e-47	Sbcl2	chr14	51674825	51679489	25.7993	29.3325	24.9392	523.943	478.774	602.137	460.412	368.105	loss	FRMD6
Merged-chr19-10036115-1	550.986	-5.74868	9.70282e-49	8.36166e-47	Sbcl2	chr19	10033479	10038752	19.1415	21.0828	9.00584	1175.11	1032.62	1020.26	544.123	586.541	loss	RDH8
Merged-chr6-11204426-1	617.428	-3.57138	9.92332e-49	8.53738e-47	Sbcl2	chr6	11200697	11208156	71.5724	86.1643	79.667	1176.12	974.778	796.638	918.498	835.989	loss	NEDD9
Merged-chr18-76771323-1	278.332	-5.787	1.05966e-48	9.08622e-47	Sbcl2	chr18	76769880	76772766	9.15461	12.833	2.77103	542.977	477.543	412.295	410.417	358.666	loss	ZNF516
Merged-chr18-62904847-1	192.328	-4.96945	1.21772e-48	1.04068e-46	Sbcl2	chr18	62903302	62906392	10.8191	9.16642	9.00584	350.631	256.002	326.109	288.339	288.551	loss	PHLPP1
Merged-chr18-62904847-1	192.328	-4.96945	1.21772e-48	1.04068e-46	Sbcl2	chr18	62903302	62906392	10.8191	9.16642	9.00584	350.631	256.002	326.109	288.339	288.551	loss	BCL2
Merged-chr5-116859341-1	254.971	-5.18809	1.49702e-48	1.27515e-46	Sbcl2	chr5	116857708	116860975	17.477	7.33313	8.31308	387.697	307.695	464.705	415.068	431.478	loss	SEMA6A
Merged-chr5-126453045-1	412.964	-4.08781	1.51135e-48	1.28522e-46	Sbcl2	chr5	126449442	126456648	43.2763	42.1655	27.7103	768.382	612.929	504.887	697.593	606.766	loss	GRAMD2B
Merged-chr1-214582058-1	271.59	4.16974	1.58567e-48	1.3462e-46	Sbcl2	chr1	214578832	214585284	578.405	652.649	755.798	31.0559	34.4619	29.1169	53.4822	37.7543	gain	PTPN14
Merged-chr17-67902510-1	305.148	-4.65826	1.71283e-48	1.45176e-46	Sbcl2	chr17	67900762	67904258	19.9737	25.666	11.7769	596.072	489.851	394.242	454.598	449.007	loss	KPNA2
Merged-chr20-58244358-1	691.475	-4.79023	1.78364e-48	1.50928e-46	Sbcl2	chr20	58241307	58247410	59.0888	40.3322	18.7044	1112	994.471	985.315	1198.7	1123.19	loss	RAB22A
Merged-chr5-60184935-1	489.043	-5.28203	1.80756e-48	1.52702e-46	Sbcl2	chr5	60182322	60187548	18.3092	29.3325	12.4696	1102.98	897.239	667.359	585.978	598.676	loss	PDE4D
Merged-chr11-48106402-3	1279.12	-3.47132	1.8798e-48	1.58544e-46	Sbcl2	chr11	48099496	48110677	141.48	169.579	213.369	1999.6	1942.17	1569.98	2081.15	2115.59	loss	PTPRJ
Merged-chr11-95777004-1	249.37	-6.12203	1.90293e-48	1.60232e-46	Sbcl2	chr11	95775429	95778580	2.49671	10.0831	4.8493	516.93	382.773	353.479	369.724	354.621	loss	SESN3
Merged-chr11-95777004-1	249.37	-6.12203	1.90293e-48	1.60232e-46	Sbcl2	chr11	95775429	95778580	2.49671	10.0831	4.8493	516.93	382.773	353.479	369.724	354.621	loss	FAM76B
Merged-chr3-184907929-1	481.622	-5.73238	1.91051e-48	1.60608e-46	Sbcl2	chr3	184906231	184909627	24.9671	13.7496	4.8493	703.265	710.16	605.049	892.919	898.014	loss	VPS8
Merged-chr3-184907929-1	481.622	-5.73238	1.91051e-48	1.60608e-46	Sbcl2	chr3	184906231	184909627	24.9671	13.7496	4.8493	703.265	710.16	605.049	892.919	898.014	loss	EHHADH
Merged-chr2-75547850-2	786.125	-3.20534	1.95029e-48	1.63684e-46	Sbcl2	chr2	75544639	75550208	121.507	107.247	154.485	1150.07	1147.09	1201.94	1233.58	1173.08	loss	EVA1A
Merged-chr1-94324772-1	510.96	3.25544	2.57374e-48	2.14958e-46	Sbcl2	chr1	94318370	94331174	1098.55	1039.47	1341.87	123.222	136.617	116.467	120.916	110.566	gain	ARHGAP29
Merged-chr16-68300590-1	564.006	-4.45029	2.75245e-48	2.2951e-46	Sbcl2	chr16	68298062	68303119	45.773	51.3319	24.2465	805.449	724.93	776.838	1078.94	1004.53	loss	SLC7A6OS
Merged-chr16-68300590-1	564.006	-4.45029	2.75245e-48	2.2951e-46	Sbcl2	chr16	68298062	68303119	45.773	51.3319	24.2465	805.449	724.93	776.838	1078.94	1004.53	loss	SLC7A6
Merged-chr13-46576757-1	368.542	-4.43547	2.98333e-48	2.48359e-46	Sbcl2	chr13	46574060	46579454	22.4704	38.499	19.3972	565.017	440.619	635.913	645.274	581.147	loss	LRCH1
Merged-chr15-58442674-2	615.549	-3.4334	3.08506e-48	2.56413e-46	Sbcl2	chr15	58439600	58449335	90.7138	93.4975	75.5105	916.649	827.084	1148.37	881.293	891.272	loss	ADAM10
Merged-chr4-89162684-1	297.497	-5.42922	3.09461e-48	2.56793e-46	Sbcl2	chr4	89161168	89164200	16.6447	10.9997	5.54205	589.06	518.159	487.416	381.351	370.801	loss	SNCA
Merged-chr18-58100202-1	1634.91	-4.92296	3.33627e-48	2.75513e-46	Sbcl2	chr18	58093316	58107088	94.0428	115.497	45.0292	3445.2	3014.18	2313.63	2018.37	2033.34	loss	NEDD4L
Merged-chr12-123659842-1	454.314	-3.97032	3.57318e-48	2.94604e-46	Sbcl2	chr12	123657246	123662438	48.2697	45.8321	40.1799	877.579	755.699	737.822	545.285	583.844	loss	TCTN2
Merged-chr10-17388194-1	188.686	-4.76066	3.86118e-48	3.1784e-46	Sbcl2	chr10	17386914	17389474	9.15461	10.0831	13.1624	342.616	294.157	287.092	292.989	260.235	loss	ST8SIA6
Merged-chr10-17388194-1	188.686	-4.76066	3.86118e-48	3.1784e-46	Sbcl2	chr10	17386914	17389474	9.15461	10.0831	13.1624	342.616	294.157	287.092	292.989	260.235	loss	VIM
Merged-chr2-238186067-1	1389.77	-4.67797	3.91852e-48	3.22045e-46	Sbcl2	chr2	238178158	238193977	98.204	117.33	40.1799	2456.42	2208.02	2083.02	2002.09	2112.89	loss	ILKAP
Merged-chr1-199759142-1	207.286	5.37929	4.27188e-48	3.50526e-46	Sbcl2	chr1	199757387	199760897	540.954	521.569	529.266	9.01622	20.9233	5.82337	18.6025	12.1353	gain	NR5A2
Merged-chr16-15021047-1	2411.11	-3.76956	4.28522e-48	3.5106e-46	Sbcl2	chr16	15011555	15030539	279.632	307.075	226.531	3979.16	3723.11	2458.05	4204.16	4111.18	loss	NTAN1
Merged-chr16-15021047-1	2411.11	-3.76956	4.28522e-48	3.5106e-46	Sbcl2	chr16	15011555	15030539	279.632	307.075	226.531	3979.16	3723.11	2458.05	4204.16	4111.18	loss	PDXDC1
Merged-chr1-119732693-1	277.454	-4.37102	4.61992e-48	3.77878e-46	Sbcl2	chr1	119731349	119734038	19.9737	16.4996	25.632	476.858	432.004	519.445	347.634	381.588	loss	PHGDH
Merged-chr14-92161613-1	235.154	-4.59464	4.63716e-48	3.78687e-46	Sbcl2	chr14	92159691	92163536	17.477	12.833	15.2406	392.707	300.31	461.794	346.471	334.396	loss	SLC24A4
Merged-chr4-89709482-1	209.8	-4.48559	5.00686e-48	4.08229e-46	Sbcl2	chr4	89708140	89710825	13.3158	18.3328	12.4696	329.593	365.542	270.787	348.797	319.563	loss	SNCA
Merged-chr5-78747861-1	206.603	-4.75633	5.24047e-48	4.26601e-46	Sbcl2	chr5	78746782	78748940	12.4836	16.4996	7.62032	298.537	296.618	350.567	352.285	318.215	loss	LHFPL2
Merged-chr5-78747861-1	206.603	-4.75633	5.24047e-48	4.26601e-46	Sbcl2	chr5	78746782	78748940	12.4836	16.4996	7.62032	298.537	296.618	350.567	352.285	318.215	loss	ARSB
Merged-chr10-22833492-1	225.092	-5.02982	6.4677e-48	5.23192e-46	Sbcl2	chr10	22831277	22835708	11.6513	12.833	8.31308	302.544	317.541	309.221	380.188	458.445	loss	PIP4K2A
Merged-chr14-64681809-2	699.141	-4.00493	7.2297e-48	5.83915e-46	Sbcl2	chr14	64679875	64686486	75.7336	85.2477	41.5654	1156.08	1107.7	1144.29	942.914	1039.59	loss	PLEKHG3
Merged-chr14-64681809-2	699.141	-4.00493	7.2297e-48	5.83915e-46	Sbcl2	chr14	64679875	64686486	75.7336	85.2477	41.5654	1156.08	1107.7	1144.29	942.914	1039.59	loss	PPP1R36
Merged-chr7-116544280-1	495.987	-3.73656	7.26424e-48	5.85785e-46	Sbcl2	chr7	116541231	116547330	62.4178	63.2483	45.7219	890.602	763.084	594.567	799.907	748.345	loss	MET
Merged-chr2-239153740-1	507.334	-4.37964	7.74859e-48	6.2254e-46	Sbcl2	chr2	239150284	239157197	51.5987	38.499	24.2465	698.256	705.237	1005.11	701.081	834.64	loss	HDAC4
Merged-chr15-77568867-1	451.095	-5.67334	7.75634e-48	6.2254e-46	Sbcl2	chr15	77567101	77570633	15.8125	22.916	4.15654	717.29	674.468	551.474	806.883	815.763	loss	LINGO1
Merged-chr5-129992210-1	189.151	-5.66494	7.80019e-48	6.25085e-46	Sbcl2	chr5	129990893	129993528	9.15461	3.66657	4.8493	321.579	288.003	275.446	305.778	304.731	loss	CHSY3
Merged-chr2-105295223-1	323.355	-4.36054	8.16277e-48	6.53123e-46	Sbcl2	chr2	105292686	105297760	32.4572	25.666	15.9334	542.977	439.389	586.996	509.243	434.175	loss	TGFBRAP1
Merged-chr2-238216961-1	434.284	-5.46375	9.17655e-48	7.31961e-46	Sbcl2	chr2	238215430	238218493	23.3026	19.2495	4.8493	631.135	603.082	630.089	777.817	784.751	loss	ILKAP
Merged-chr2-238216961-1	434.284	-5.46375	9.17655e-48	7.31961e-46	Sbcl2	chr2	238215430	238218493	23.3026	19.2495	4.8493	631.135	603.082	630.089	777.817	784.751	loss	HES6
Merged-chr5-9157014-1	308.953	-4.94692	9.286e-48	7.39545e-46	Sbcl2	chr5	9155042	9158987	14.148	20.1661	13.1624	438.789	455.389	333.679	631.322	564.967	loss	SEMA5A
Merged-chr8-133503795-1	258.038	-4.83558	9.50992e-48	7.55041e-46	Sbcl2	chr8	133502122	133505469	21.6382	13.7496	7.62032	412.743	369.234	364.543	432.508	442.265	loss	ST3GAL1
Merged-chr5-115852909-1	193.175	-5.05594	9.55222e-48	7.57231e-46	Sbcl2	chr5	115850844	115854974	9.98684	9.16642	8.31308	374.674	275.695	261.47	308.104	297.99	loss	ATG12
Merged-chr10-598997-1	248.541	-4.31443	1.01193e-47	8.00951e-46	Sbcl2	chr10	597226	600769	22.4704	20.1661	15.9334	317.571	355.696	472.858	395.303	388.33	loss	DIP2C
Merged-chr6-111842029-1	226.696	-4.40588	1.04107e-47	8.22748e-46	Sbcl2	chr6	111840429	111843629	15.8125	18.3328	15.9334	350.631	267.079	372.696	402.279	370.801	loss	TRAF3IP2
Merged-chr6-111842029-1	226.696	-4.40588	1.04107e-47	8.22748e-46	Sbcl2	chr6	111840429	111843629	15.8125	18.3328	15.9334	350.631	267.079	372.696	402.279	370.801	loss	FYN
Merged-chr3-193711489-1	218.814	-4.65048	1.06365e-47	8.39302e-46	Sbcl2	chr3	193710162	193712816	16.6447	16.4996	8.31308	330.595	322.464	309.804	351.122	395.072	loss	HES1
Merged-chr3-193711489-1	218.814	-4.65048	1.06365e-47	8.39302e-46	Sbcl2	chr3	193710162	193712816	16.6447	16.4996	8.31308	330.595	322.464	309.804	351.122	395.072	loss	OPA1
Merged-chr1-66278701-1	269.445	-4.21177	1.1518e-47	9.07468e-46	Sbcl2	chr1	66277171	66280231	30.7928	17.4162	19.3972	413.744	365.542	387.254	469.713	451.704	loss	SGIP1
Merged-chr1-66278701-1	269.445	-4.21177	1.1518e-47	9.07468e-46	Sbcl2	chr1	66277171	66280231	30.7928	17.4162	19.3972	413.744	365.542	387.254	469.713	451.704	loss	PDE4B
Merged-chr1-13994685-1	245.916	-6.48922	1.50482e-47	1.18198e-45	Sbcl2	chr1	13992158	13997213	3.32895	8.24978	2.07827	491.885	363.08	391.331	366.237	341.137	loss	KAZN
Merged-chr1-13994685-1	245.916	-6.48922	1.50482e-47	1.18198e-45	Sbcl2	chr1	13992158	13997213	3.32895	8.24978	2.07827	491.885	363.08	391.331	366.237	341.137	loss	PRDM2
Merged-chr11-43905752-1	200.807	-5.70046	1.65336e-47	1.29274e-45	Sbcl2	chr11	43903731	43907774	4.99342	5.49985	7.62032	354.638	308.926	372.114	296.477	256.19	loss	ALKBH3
Merged-chr15-60255893-1	254.489	-4.2899	1.69488e-47	1.32319e-45	Sbcl2	chr15	60254232	60257555	12.4836	22.916	24.9392	454.818	366.773	375.608	386.002	392.375	loss	ANXA2
Merged-chr8-38850273-1	835.685	-4.2332	1.7232e-47	1.34326e-45	Sbcl2	chr8	38845695	38854851	65.7467	58.6651	81.7453	1190.14	989.547	1006.28	1760.26	1533.1	loss	TACC1
Merged-chr15-47423534-1	356.214	-5.89709	1.84174e-47	1.4335e-45	Sbcl2	chr15	47421288	47425780	11.6513	15.5829	2.07827	596.072	520.62	443.159	651.087	609.463	loss	SEMA6D
Merged-chr4-2433844-1	230.466	-4.99426	2.08577e-47	1.62012e-45	Sbcl2	chr4	2432451	2435237	9.98684	15.5829	9.00584	369.665	316.311	476.352	323.218	323.609	loss	RNF4
Merged-chr5-132886501-1	206.453	-4.23267	2.09096e-47	1.62012e-45	Sbcl2	chr5	132884863	132888140	21.6382	17.4162	12.4696	318.573	296.618	327.856	326.706	330.35	loss	AFF4
Merged-chr1-14066917-1	378.509	-7.54664	2.08848e-47	1.62012e-45	Sbcl2	chr1	14064488	14069346	4.99342	2.74993	2.07827	855.539	664.621	634.748	453.436	409.904	loss	KAZN
Merged-chr1-14066917-1	378.509	-7.54664	2.08848e-47	1.62012e-45	Sbcl2	chr1	14064488	14069346	4.99342	2.74993	2.07827	855.539	664.621	634.748	453.436	409.904	loss	PRDM2
Merged-chr2-69253432-1	908.878	-4.67721	2.35118e-47	1.819e-45	Sbcl2	chr2	69249683	69257182	54.9276	57.7484	54.035	1985.57	1779.71	1442.45	940.588	955.994	loss	GFPT1
Merged-chr2-69253432-1	908.878	-4.67721	2.35118e-47	1.819e-45	Sbcl2	chr2	69249683	69257182	54.9276	57.7484	54.035	1985.57	1779.71	1442.45	940.588	955.994	loss	ANTXR1
Merged-chr13-20125956-2	553.878	-4.14651	2.61504e-47	2.01707e-45	Sbcl2	chr13	20122858	20128844	43.2763	32.9991	67.8902	761.37	742.161	871.177	902.221	1009.93	loss	GJA3
Merged-chr13-48679042-1	869.702	-5.45219	3.12827e-47	2.40573e-45	Sbcl2	chr13	48674606	48683478	40.7796	39.4156	14.5479	1847.32	1512.63	782.662	1397.51	1322.75	loss	RCBTB2
Merged-chr13-48679042-1	869.702	-5.45219	3.12827e-47	2.40573e-45	Sbcl2	chr13	48674606	48683478	40.7796	39.4156	14.5479	1847.32	1512.63	782.662	1397.51	1322.75	loss	CYSLTR2
Merged-chr1-63414946-1	309.131	-5.21613	3.19029e-47	2.44976e-45	Sbcl2	chr1	63413067	63416825	9.98684	20.1661	9.6986	669.204	529.236	385.507	448.785	400.466	loss	ALG6
Merged-chr1-63414946-1	309.131	-5.21613	3.19029e-47	2.44976e-45	Sbcl2	chr1	63413067	63416825	9.98684	20.1661	9.6986	669.204	529.236	385.507	448.785	400.466	loss	ITGB3BP
Merged-chr14-29865371-1	367.889	-6.19108	3.24231e-47	2.48599e-45	Sbcl2	chr14	29863221	29867522	5.82566	14.6663	4.15654	850.53	659.698	486.252	499.942	422.039	loss	PRKD1
Merged-chr14-65015621-1	359.605	-4.36389	3.34983e-47	2.56462e-45	Sbcl2	chr14	65012944	65018299	27.4638	37.5823	17.3189	610.098	553.851	612.037	435.996	582.495	loss	FNTB
Merged-chr14-65015621-1	359.605	-4.36389	3.34983e-47	2.56462e-45	Sbcl2	chr14	65012944	65018299	27.4638	37.5823	17.3189	610.098	553.851	612.037	435.996	582.495	loss	MAX
Merged-chr15-27934186-1	248.02	-4.98879	3.47308e-47	2.65502e-45	Sbcl2	chr15	27931644	27936729	14.9803	15.5829	6.92757	441.795	372.926	468.199	318.568	345.182	loss	OCA2
Merged-chr15-27934186-1	248.02	-4.98879	3.47308e-47	2.65502e-45	Sbcl2	chr15	27931644	27936729	14.9803	15.5829	6.92757	441.795	372.926	468.199	318.568	345.182	loss	GABRG3
Merged-chr10-60978400-1	295.435	-4.95575	3.57536e-47	2.72915e-45	Sbcl2	chr10	60976733	60980067	7.49013	19.2495	18.0117	568.022	429.542	363.379	529.008	428.781	loss	RHOBTB1
Merged-chr12-50663033-1	296.94	-4.34573	3.65175e-47	2.78334e-45	Sbcl2	chr12	50660297	50665769	22.4704	31.1658	15.2406	546.984	493.543	399.484	424.369	442.265	loss	DIP2B
Merged-chr1-161676886-1	776.969	-5.19325	3.96481e-47	3.00858e-45	Sbcl2	chr1	161674644	161679129	43.2763	43.9988	13.8551	1512.72	1265.24	860.112	1260.32	1216.23	loss	FCRLA
Merged-chr1-161676886-1	776.969	-5.19325	3.96481e-47	3.00858e-45	Sbcl2	chr1	161674644	161679129	43.2763	43.9988	13.8551	1512.72	1265.24	860.112	1260.32	1216.23	loss	FCGR2B
Merged-chr7-114930907-1	311.459	-4.54055	4.00808e-47	3.03419e-45	Sbcl2	chr7	114928746	114933069	23.3026	28.4159	11.7769	454.818	412.311	472.276	561.563	527.212	loss	MDFIC
Merged-chr12-82793766-1	348.044	-4.96148	4.01036e-47	3.03419e-45	Sbcl2	chr12	82790421	82797112	20.8059	21.9994	10.3914	579.042	509.543	363.379	644.111	635.082	loss	TMTC2
Merged-chr10-11336630-1	256.488	-6.99274	4.34436e-47	3.28207e-45	Sbcl2	chr10	11334857	11338403	4.99342	1.83328	2.77103	410.739	411.081	491.493	374.375	354.621	loss	USP6NL
Merged-chr10-11336630-1	256.488	-6.99274	4.34436e-47	3.28207e-45	Sbcl2	chr10	11334857	11338403	4.99342	1.83328	2.77103	410.739	411.081	491.493	374.375	354.621	loss	CELF2
Merged-chr10-14047855-1	273.268	-5.82899	6.05738e-47	4.55614e-45	Sbcl2	chr10	14046273	14049437	9.98684	9.16642	4.15654	346.624	322.464	603.302	444.134	446.31	loss	FRMD4A
Merged-chr8-66733665-1	196.044	-5.30146	6.56006e-47	4.91986e-45	Sbcl2	chr8	66732051	66735280	10.8191	8.24978	4.8493	348.627	290.464	349.985	262.76	292.596	loss	SGK3
Merged-chr4-169994223-1	221.33	-5.9394	7.75614e-47	5.79997e-45	Sbcl2	chr4	169992744	169995703	6.6579	8.24978	2.77103	409.737	361.849	270.787	388.327	322.26	loss	HPF1
Merged-chr4-169994223-1	221.33	-5.9394	7.75614e-47	5.79997e-45	Sbcl2	chr4	169992744	169995703	6.6579	8.24978	2.77103	409.737	361.849	270.787	388.327	322.26	loss	MFAP3L
Merged-chrX-54483180-2	293.39	-4.56379	8.01816e-47	5.9872e-45	Sbcl2	chrX	54481803	54485648	13.3158	25.666	19.3972	426.768	358.157	591.655	468.55	443.613	loss	FGD1
Merged-chrX-54483180-2	293.39	-4.56379	8.01816e-47	5.9872e-45	Sbcl2	chrX	54481803	54485648	13.3158	25.666	19.3972	426.768	358.157	591.655	468.55	443.613	loss	TSR2
Merged-chr5-156476386-1	1113.58	-4.15438	8.15391e-47	6.07974e-45	Sbcl2	chr5	156471984	156480788	72.4046	76.9979	139.937	1978.56	1726.78	1317.83	1814.91	1781.2	loss	SGCD
Merged-chr12-62646950-1	252.295	-3.84354	9.06017e-47	6.74569e-45	Sbcl2	chr12	62645129	62648772	30.7928	28.4159	22.1682	394.71	327.388	395.407	398.791	420.691	loss	PPM1H
Merged-chr1-116416476-3	1477.22	-2.95746	9.86896e-47	7.33726e-45	Sbcl2	chr1	116404871	116425474	261.322	261.243	324.21	2254.06	1928.63	2204.73	2318.34	2265.26	loss	ATP1A1
Merged-chr16-55284039-1	231.025	-5.13544	1.01993e-46	7.57189e-45	Sbcl2	chr16	55282502	55285577	10.8191	13.7496	6.92757	413.744	402.465	257.975	348.797	393.724	loss	IRX6
Merged-chr5-162985525-1	203.922	-5.15629	1.12632e-46	8.3257e-45	Sbcl2	chr5	162984160	162986890	9.98684	12.833	4.8493	373.672	316.311	278.94	339.495	295.293	loss	CCNG1
Merged-chr11-26088138-1	415.757	-6.00237	1.26919e-46	9.35493e-45	Sbcl2	chr11	26085209	26091067	6.6579	20.1661	4.8493	883.59	738.468	661.535	501.105	509.683	loss	ANO3
Merged-chr9-35423666-1	401.449	-4.70844	1.3697e-46	1.00813e-44	Sbcl2	chr9	35421960	35425373	14.9803	24.7493	31.8668	602.083	531.697	472.276	821.997	711.939	loss	RUSC2
Merged-chr9-35423666-1	401.449	-4.70844	1.3697e-46	1.00813e-44	Sbcl2	chr9	35421960	35425373	14.9803	24.7493	31.8668	602.083	531.697	472.276	821.997	711.939	loss	UNC13B
Merged-chr2-240921892-1	110.093	4.99333	1.40682e-46	1.03398e-44	Sbcl2	chr2	240920371	240923413	268.813	313.491	253.549	8.01442	12.3078	6.98805	8.13859	9.43858	gain	SNED1
Merged-chr6-121593182-1	293.61	-5.36314	1.45483e-46	1.06621e-44	Sbcl2	chr6	121591541	121594824	14.148	9.16642	10.3914	359.647	332.311	416.371	624.346	582.495	loss	GJA1
Merged-chr1-225463328-1	614.81	3.93254	1.49691e-46	1.09549e-44	Sbcl2	chr1	225457753	225468904	1562.11	1521.63	1348.1	110.198	82.4623	62.3101	119.754	111.915	gain	LBR
Merged-chr1-225463328-1	614.81	3.93254	1.49691e-46	1.09549e-44	Sbcl2	chr1	225457753	225468904	1562.11	1521.63	1348.1	110.198	82.4623	62.3101	119.754	111.915	gain	ENAH
Merged-chr5-58940505-1	249.628	-6.1846	1.52286e-46	1.1129e-44	Sbcl2	chr5	58939165	58941846	8.32237	6.41649	2.07827	488.88	439.389	306.892	417.393	327.654	loss	PDE4D
Merged-chr11-78350128-1	320.706	-3.95678	1.68084e-46	1.22487e-44	Sbcl2	chr11	78347716	78352540	40.7796	29.3325	25.632	589.06	452.927	467.617	530.171	430.13	loss	GAB2
Merged-chr11-122721337-2	385.594	-3.47799	1.95033e-46	1.41924e-44	Sbcl2	chr11	122719904	122724088	48.2697	52.2486	56.8061	668.202	550.159	490.328	583.653	635.082	loss	UBASH3B
Merged-chr15-47876940-1	419.772	-5.54624	2.04049e-46	1.48067e-44	Sbcl2	chr15	47874611	47879270	16.6447	21.9994	4.8493	746.343	582.159	862.442	545.285	578.45	loss	SLC24A5
Merged-chr15-47876940-1	419.772	-5.54624	2.04049e-46	1.48067e-44	Sbcl2	chr15	47874611	47879270	16.6447	21.9994	4.8493	746.343	582.159	862.442	545.285	578.45	loss	SEMA6D
Merged-chr11-19676623-1	368.511	-3.58792	2.34981e-46	1.70272e-44	Sbcl2	chr11	19674579	19678668	38.2829	51.3319	50.5712	569.024	555.082	667.941	511.568	504.29	loss	NAV2
Merged-chr1-1564495-1	1452.1	-4.95604	2.39678e-46	1.73431e-44	Sbcl2	chr1	1557806	1571184	75.7336	104.497	40.8727	2102.78	2039.4	1466.33	2853.16	2934.05	loss	SSU72
Merged-chr11-46600197-1	344.4	-6.09457	2.60289e-46	1.87554e-44	Sbcl2	chr11	46598254	46602141	10.8191	10.9997	2.77103	547.986	489.851	338.338	696.431	658.004	loss	AMBRA1
Merged-chr11-46600197-1	344.4	-6.09457	2.60289e-46	1.87554e-44	Sbcl2	chr11	46598254	46602141	10.8191	10.9997	2.77103	547.986	489.851	338.338	696.431	658.004	loss	HARBI1
Merged-chr5-9438918-1	686.792	-4.80554	2.6541e-46	1.90977e-44	Sbcl2	chr5	9435791	9442046	35.7862	46.7487	33.2523	1429.57	1284.93	1246.78	733.636	683.623	loss	SEMA5A
Merged-chr2-158686624-1	250.459	-4.43556	2.86176e-46	2.05344e-44	Sbcl2	chr2	158685323	158687925	15.8125	16.4996	21.4755	441.795	429.542	441.994	345.309	291.248	loss	DAPL1
Merged-chr12-109726928-1	233.525	-4.92707	3.28872e-46	2.35324e-44	Sbcl2	chr12	109725191	109728666	14.148	16.4996	6.23481	321.579	320.003	375.608	373.212	440.917	loss	MVK
Merged-chr5-17130648-1	500.117	-3.78426	3.29867e-46	2.35709e-44	Sbcl2	chr5	17127614	17133682	51.5987	54.0819	60.9626	807.453	631.39	602.137	937.1	856.214	loss	MYO10
Merged-chr2-105676655-1	245.621	-4.66902	3.5005e-46	2.49438e-44	Sbcl2	chr2	105674712	105678598	19.1415	9.16642	16.6262	451.813	393.85	433.259	333.682	307.428	loss	NCK2
Merged-chr4-143344231-1	275.156	-5.06912	3.5314e-46	2.51291e-44	Sbcl2	chr4	143342601	143345861	7.49013	22.916	9.00584	483.871	384.004	397.154	412.743	484.064	loss	GAB1
Merged-chr11-48047807-1	206.882	-4.74687	3.54395e-46	2.51836e-44	Sbcl2	chr11	48045990	48049624	13.3158	10.9997	11.7769	292.526	290.464	266.711	375.538	393.724	loss	PTPRJ
Merged-chr7-16951860-1	204.229	-5.53078	3.81965e-46	2.71053e-44	Sbcl2	chr7	16950619	16953102	3.32895	10.0831	7.62032	359.647	267.079	276.61	361.586	347.879	loss	AHR
Merged-chr7-32611413-1	205.591	-4.71191	4.00694e-46	2.83952e-44	Sbcl2	chr7	32609986	32612840	14.148	16.4996	6.92757	347.625	327.388	326.691	329.032	276.416	loss	AVL9
Merged-chr7-32611413-1	205.591	-4.71191	4.00694e-46	2.83952e-44	Sbcl2	chr7	32609986	32612840	14.148	16.4996	6.92757	347.625	327.388	326.691	329.032	276.416	loss	KBTBD2
Merged-chr12-63075932-1	185.925	-5.27438	4.07262e-46	2.88209e-44	Sbcl2	chr12	63074492	63077373	9.15461	9.16642	4.8493	257.463	267.079	350.567	304.616	284.506	loss	PPM1H
Merged-chr15-48975920-2	567.771	-3.51952	4.2437e-46	2.99904e-44	Sbcl2	chr15	48973806	48977964	64.0822	83.4144	78.2815	890.602	737.237	722.681	996.396	969.477	loss	SHC4
Merged-chr15-48975920-2	567.771	-3.51952	4.2437e-46	2.99904e-44	Sbcl2	chr15	48973806	48977964	64.0822	83.4144	78.2815	890.602	737.237	722.681	996.396	969.477	loss	SECISBP2L
Merged-chr10-75440288-1	517.889	-5.22185	6.05083e-46	4.25859e-44	Sbcl2	chr10	75437795	75442782	26.6316	29.3325	10.3914	910.638	864.008	1083.15	556.912	662.049	loss	LRMDA
Merged-chr2-222994657-1	267.622	-3.99613	6.49776e-46	4.5669e-44	Sbcl2	chr2	222993304	222996011	26.6316	27.4993	23.5537	432.779	428.312	312.133	412.743	477.323	loss	KCNE4
Merged-chr2-222994657-1	267.622	-3.99613	6.49776e-46	4.5669e-44	Sbcl2	chr2	222993304	222996011	26.6316	27.4993	23.5537	432.779	428.312	312.133	412.743	477.323	loss	ACSL3
Merged-chr8-135373309-1	277.185	-5.06612	6.65833e-46	4.67337e-44	Sbcl2	chr8	135371870	135374748	9.15461	13.7496	15.9334	524.944	529.236	475.77	345.309	303.383	loss	ZFAT
Merged-chr8-135373309-1	277.185	-5.06612	6.65833e-46	4.67337e-44	Sbcl2	chr8	135371870	135374748	9.15461	13.7496	15.9334	524.944	529.236	475.77	345.309	303.383	loss	KHDRBS3
Merged-chr6-8814803-1	191.489	-5.5337	7.01133e-46	4.91443e-44	Sbcl2	chr6	8813408	8816198	6.6579	10.0831	3.46378	290.523	254.772	295.827	334.845	335.744	loss	SLC35B3
Merged-chr2-38094539-1	440.879	3.93284	7.39747e-46	5.17803e-44	Sbcl2	chr2	38090100	38098978	1060.27	978.057	1138.2	69.1244	78.7699	43.6753	68.5967	90.3407	gain	ATL2
Merged-chr18-3828040-1	336.993	-5.37846	9.08716e-46	6.33491e-44	Sbcl2	chr18	3826078	3830003	20.8059	10.9997	6.92757	649.168	537.851	655.13	401.116	413.949	loss	TGIF1
Merged-chr18-3828040-1	336.993	-5.37846	9.08716e-46	6.33491e-44	Sbcl2	chr18	3826078	3830003	20.8059	10.9997	6.92757	649.168	537.851	655.13	401.116	413.949	loss	DLGAP1
Merged-chr1-119633845-2	572.143	-3.42358	9.13751e-46	6.36139e-44	Sbcl2	chr1	119630836	119640071	74.9013	76.9979	90.0584	855.539	738.468	761.115	1051.04	929.026	loss	ZNF697
Merged-chr9-135949315-1	360.314	3.83912	9.59414e-46	6.67026e-44	Sbcl2	chr9	135944015	135954615	807.27	764.479	1007.27	48.0865	66.4621	46.0047	67.434	75.5087	gain	UBAC1
Merged-chr22-37526166-1	270.808	3.69205	9.8289e-46	6.82425e-44	Sbcl2	chr22	37523430	37528903	717.388	686.565	514.718	49.0883	51.6928	49.4987	39.5303	57.9799	gain	CARD10
Merged-chr5-78568688-1	685.313	-4.31741	1.10983e-45	7.65398e-44	Sbcl2	chr5	78565781	78571595	54.0954	40.3322	65.1191	932.678	781.546	885.735	1371.93	1351.07	loss	LHFPL2
Merged-chr10-28947004-1	198.877	-6.28616	1.15925e-45	7.98409e-44	Sbcl2	chr10	28945632	28948377	5.82566	4.58321	2.07827	360.649	291.695	316.792	312.754	296.641	loss	BAMBI
Merged-chr2-46691345-1	251.712	4.49143	1.1718e-45	8.05974e-44	Sbcl2	chr2	46689008	46693682	576.74	565.568	729.473	22.0397	27.0772	17.4701	34.8797	40.4511	gain	SOCS5
Merged-chr2-46691345-1	251.712	4.49143	1.1718e-45	8.05974e-44	Sbcl2	chr2	46689008	46693682	576.74	565.568	729.473	22.0397	27.0772	17.4701	34.8797	40.4511	gain	CRIPT
Merged-chr4-87087369-1	245.19	-4.49978	1.1747e-45	8.06892e-44	Sbcl2	chr4	87085696	87089043	18.3092	21.9994	11.0841	455.82	403.696	397.736	336.007	316.867	loss	AFF1
Merged-chr18-45803563-1	313.419	4.08277	1.24374e-45	8.53171e-44	Sbcl2	chr18	45799298	45807828	734.865	749.813	795.285	51.0919	50.462	29.1169	36.0423	60.6766	gain	SLC14A1
Merged-chr3-187611372-1	284.598	-4.88897	1.26549e-45	8.65785e-44	Sbcl2	chr3	187608839	187613906	11.6513	23.8327	10.3914	522.941	515.697	333.679	432.508	426.085	loss	RTP4
Merged-chr14-24877243-1	284.944	-5.96485	1.4715e-45	1.00405e-43	Sbcl2	chr14	24875463	24879023	8.32237	6.41649	6.92757	329.593	299.08	432.094	609.232	587.889	loss	GZMB
Merged-chr14-24877243-1	284.944	-5.96485	1.4715e-45	1.00405e-43	Sbcl2	chr14	24875463	24879023	8.32237	6.41649	6.92757	329.593	299.08	432.094	609.232	587.889	loss	STXBP6
Merged-chr1-231573599-1	442.09	-4.41687	1.61344e-45	1.09799e-43	Sbcl2	chr1	231571130	231576068	40.7796	39.4156	17.3189	824.483	696.622	691.817	654.575	571.708	loss	DISC1
Merged-chr13-45378305-1	208.936	-5.30303	1.6639e-45	1.12935e-43	Sbcl2	chr13	45376052	45380558	8.32237	10.0831	6.92757	359.647	304.003	436.171	268.573	277.764	loss	SLC25A30
Merged-chr6-109434630-1	427.186	-5.11454	1.69975e-45	1.15216e-43	Sbcl2	chr6	109432293	109436968	19.1415	30.2492	9.6986	801.442	732.314	791.397	520.87	512.38	loss	CD164
Merged-chr6-109434630-1	427.186	-5.11454	1.69975e-45	1.15216e-43	Sbcl2	chr6	109432293	109436968	19.1415	30.2492	9.6986	801.442	732.314	791.397	520.87	512.38	loss	SMPD2
Merged-chr11-35992673-1	271.731	-5.08005	1.74601e-45	1.18196e-43	Sbcl2	chr11	35990780	35994566	19.9737	13.7496	4.8493	448.807	411.081	386.672	412.743	475.974	loss	LDLRAD3
Merged-chr11-35992673-1	271.731	-5.08005	1.74601e-45	1.18196e-43	Sbcl2	chr11	35990780	35994566	19.9737	13.7496	4.8493	448.807	411.081	386.672	412.743	475.974	loss	COMMD9
Merged-chr6-135330194-1	598.276	-5.54281	1.82369e-45	1.23292e-43	Sbcl2	chr6	135327571	135332817	16.6447	37.5823	7.62032	1135.04	1046.16	779.75	896.407	867.001	loss	AHI1
Merged-chr15-80639307-1	318.884	-5.05919	1.86546e-45	1.25951e-43	Sbcl2	chr15	80637690	80640925	12.4836	22.916	10.3914	564.015	512.005	660.371	377.863	391.027	loss	ABHD17C
Merged-chr15-80639307-1	318.884	-5.05919	1.86546e-45	1.25951e-43	Sbcl2	chr15	80637690	80640925	12.4836	22.916	10.3914	564.015	512.005	660.371	377.863	391.027	loss	ARNT2
Merged-chr1-181113216-1	309.306	4.58161	1.88388e-45	1.27027e-43	Sbcl2	chr1	181110948	181115485	695.75	774.562	840.314	34.0613	27.0772	16.8878	45.3436	40.4511	gain	CACNA1E
Merged-chr1-181113216-1	309.306	4.58161	1.88388e-45	1.27027e-43	Sbcl2	chr1	181110948	181115485	695.75	774.562	840.314	34.0613	27.0772	16.8878	45.3436	40.4511	gain	IER5
Merged-chr11-125335153-1	202.253	-6.52495	1.88639e-45	1.2703e-43	Sbcl2	chr11	125333863	125336443	4.16119	3.66657	2.77103	326.588	328.618	305.727	299.965	346.531	loss	FEZ1
Merged-chr11-125335153-1	202.253	-6.52495	1.88639e-45	1.2703e-43	Sbcl2	chr11	125333863	125336443	4.16119	3.66657	2.77103	326.588	328.618	305.727	299.965	346.531	loss	PKNOX2
Merged-chr3-69839473-1	233.172	-5.05597	1.9118e-45	1.28573e-43	Sbcl2	chr3	69838153	69840793	15.8125	8.24978	9.00584	378.681	289.233	295.245	425.532	443.613	loss	MITF
Merged-chr3-118963929-1	168.438	-4.9413	2.05102e-45	1.37576e-43	Sbcl2	chr3	118962396	118965462	8.32237	10.0831	7.62032	311.561	238.771	248.658	274.387	248.1	loss	IGSF11
Merged-chr1-184360098-1	284.381	-4.30547	2.35888e-45	1.57815e-43	Sbcl2	chr1	184358299	184361897	22.4704	29.3325	15.9334	489.881	491.081	491.493	388.327	346.531	loss	C1orf21
Merged-chr11-111693649-1	197.413	-4.31526	2.36303e-45	1.57888e-43	Sbcl2	chr11	111691244	111696054	11.6513	15.5829	18.7044	352.634	317.541	310.386	287.176	265.629	loss	PPP2R1B
Merged-chr11-111693649-1	197.413	-4.31526	2.36303e-45	1.57888e-43	Sbcl2	chr11	111691244	111696054	11.6513	15.5829	18.7044	352.634	317.541	310.386	287.176	265.629	loss	SIK2
Merged-chr1-165468255-1	532.474	-5.16354	2.43876e-45	1.62736e-43	Sbcl2	chr1	165466100	165470411	28.2961	32.9991	9.6986	1050.89	948.932	603.302	776.654	809.021	loss	RXRG
Merged-chr2-85363573-1	302.829	-4.68322	2.50679e-45	1.66843e-43	Sbcl2	chr2	85361900	85365247	25.7993	21.9994	8.31308	528.952	454.158	461.211	439.484	482.716	loss	CAPG
Merged-chr17-61235927-1	248.84	-4.75752	2.75921e-45	1.83406e-43	Sbcl2	chr17	61234172	61237683	15.8125	11.9163	15.2406	347.625	318.772	310.968	509.243	461.142	loss	TBX2
Merged-chr15-42394222-1	804.425	-5.87019	3.01116e-45	1.99894e-43	Sbcl2	chr15	42391121	42397323	22.4704	37.5823	6.23481	1615.91	1538.48	1056.94	1103.36	1054.42	loss	CAPN3
Merged-chr15-42394222-1	804.425	-5.87019	3.01116e-45	1.99894e-43	Sbcl2	chr15	42391121	42397323	22.4704	37.5823	6.23481	1615.91	1538.48	1056.94	1103.36	1054.42	loss	ZNF106
Merged-chr2-223901994-1	2833.37	-4.06058	3.55746e-45	2.35249e-43	Sbcl2	chr2	223884534	223919454	272.141	272.243	242.465	3575.43	3213.57	3459.08	5843.51	5788.55	loss	WDFY1
Merged-chr3-106115051-1	202.276	-4.72725	3.66817e-45	2.41975e-43	Sbcl2	chr3	106113530	106116572	14.9803	13.7496	7.62032	286.515	268.31	308.639	373.212	345.182	loss	CBLB
Merged-chr12-15779104-1	364.572	-4.51613	3.66857e-45	2.41975e-43	Sbcl2	chr12	15776559	15781650	19.9737	35.749	19.3972	655.179	441.85	447.235	658.063	639.127	loss	EPS8
Merged-chr22-40667601-1	467.809	-3.49694	3.70789e-45	2.44256e-43	Sbcl2	chr22	40664724	40670478	73.2369	64.1649	51.9568	837.507	722.468	741.898	608.069	643.172	loss	MCHR1
Merged-chr3-173688123-1	296.203	-4.93936	4.0969e-45	2.69192e-43	Sbcl2	chr3	173686227	173690020	16.6447	17.4162	11.7769	604.087	499.697	543.321	355.773	320.912	loss	NLGN1
Merged-chr8-121627936-1	203.775	-4.52072	4.19497e-45	2.74933e-43	Sbcl2	chr8	121626381	121629491	19.9737	13.7496	8.31308	340.613	313.849	303.98	329.032	300.686	loss	SNTB1
Merged-chr8-121627936-1	203.775	-4.52072	4.19497e-45	2.74933e-43	Sbcl2	chr8	121626381	121629491	19.9737	13.7496	8.31308	340.613	313.849	303.98	329.032	300.686	loss	HAS2
Merged-chr15-98930377-1	213.067	-4.2566	4.74378e-45	3.10506e-43	Sbcl2	chr15	98928359	98932396	17.477	15.5829	18.7044	359.647	343.388	389.584	291.827	268.325	loss	IGF1R
Merged-chr15-77914728-1	193.822	-4.8257	5.12056e-45	3.34743e-43	Sbcl2	chr15	77912763	77916694	12.4836	10.0831	9.6986	278.501	272.002	392.495	315.08	260.235	loss	LINGO1
Merged-chr15-77914728-1	193.822	-4.8257	5.12056e-45	3.34743e-43	Sbcl2	chr15	77912763	77916694	12.4836	10.0831	9.6986	278.501	272.002	392.495	315.08	260.235	loss	TBC1D2B
Merged-chr1-243186182-1	301.179	-5.25852	5.5036e-45	3.59326e-43	Sbcl2	chr1	243184194	243188170	21.6382	7.33313	8.31308	627.128	472.62	387.254	460.412	424.736	loss	CEP170
Merged-chr12-131764193-1	443.648	-4.06358	5.51706e-45	3.59749e-43	Sbcl2	chr12	131761100	131767286	43.2763	54.9985	25.632	641.153	579.698	692.399	765.027	746.996	loss	MMP17
Merged-chr11-78332308-1	211.234	-4.95714	5.88433e-45	3.82727e-43	Sbcl2	chr11	78330729	78333888	10.8191	16.4996	5.54205	367.661	292.926	349.402	355.773	291.248	loss	GAB2
Merged-chr6-144417901-1	245.612	-4.09818	5.97376e-45	3.88053e-43	Sbcl2	chr6	144415577	144420225	21.6382	17.4162	27.0175	377.679	352.003	474.605	345.309	349.228	loss	UTRN
Merged-chr15-81221673-1	284.317	-5.5794	6.5764e-45	4.26661e-43	Sbcl2	chr15	81219831	81223516	9.98684	15.5829	3.46378	565.017	509.543	441.994	366.237	362.711	loss	IL16
Merged-chr8-20310334-1	323.272	-4.96989	7.34788e-45	4.76113e-43	Sbcl2	chr8	20308463	20312205	18.3092	17.4162	13.1624	410.739	331.08	719.769	533.659	542.044	loss	LZTS1
Merged-chr2-22844373-1	196.399	-4.6425	7.69214e-45	4.97168e-43	Sbcl2	chr2	22842945	22845801	17.477	8.24978	11.0841	294.53	260.925	356.973	318.568	303.383	loss	KLHL29
Merged-chr5-98709957-1	153.604	-4.95323	8.4192e-45	5.41439e-43	Sbcl2	chr5	98708742	98711173	9.15461	7.33313	6.92757	246.443	256.002	224.2	244.158	234.616	loss	RGMB
Merged-chr10-110412404-1	502.936	3.21888	8.73911e-45	5.60611e-43	Sbcl2	chr10	110406536	110418273	1104.38	1109.14	1197.08	130.234	128.001	95.5033	141.844	117.308	gain	DUSP5
Merged-chr14-51024215-1	174.203	-4.82578	8.7339e-45	5.60611e-43	Sbcl2	chr14	51022408	51026022	11.6513	8.24978	9.00584	288.519	294.157	309.221	247.646	225.178	loss	PYGL
Merged-chr14-51024215-1	174.203	-4.82578	8.7339e-45	5.60611e-43	Sbcl2	chr14	51022408	51026022	11.6513	8.24978	9.00584	288.519	294.157	309.221	247.646	225.178	loss	TRIM9
Merged-chr4-122739349-1	209.747	-4.58327	9.36104e-45	5.9976e-43	Sbcl2	chr4	122738063	122740635	18.3092	10.9997	11.7769	349.629	269.541	402.978	304.616	310.125	loss	BBS12
Merged-chr1-21740172-1	235.039	-4.85064	9.93237e-45	6.34783e-43	Sbcl2	chr1	21738083	21742262	20.8059	10.9997	6.92757	368.663	329.849	352.314	426.695	364.06	loss	RAP1GAP
Merged-chr1-21740172-1	235.039	-4.85064	9.93237e-45	6.34783e-43	Sbcl2	chr1	21738083	21742262	20.8059	10.9997	6.92757	368.663	329.849	352.314	426.695	364.06	loss	USP48
Merged-chr2-56148882-1	225.275	-4.90666	1.01401e-44	6.47256e-43	Sbcl2	chr2	56147569	56150196	14.9803	15.5829	5.54205	335.604	301.541	348.238	422.044	358.666	loss	EFEMP1
Merged-chr2-46387669-1	331.76	-4.04474	1.03381e-44	6.59076e-43	Sbcl2	chr2	46385793	46389545	34.1217	37.5823	22.1682	553.997	531.697	611.454	438.321	424.736	loss	EPAS1
Merged-chr12-27809322-1	1336.61	-5.11551	1.04808e-44	6.66519e-43	Sbcl2	chr12	27801646	27816999	68.2434	79.7478	34.6378	2875.17	2590.79	2313.04	1370.77	1360.5	loss	KLHL42
Merged-chr22-32226037-1	765.145	-5.8087	1.05511e-44	6.70164e-43	Sbcl2	chr22	32221481	32230593	24.1349	33.9157	7.62032	1529.75	1379.7	1483.8	888.269	773.964	loss	RFPL2
Merged-chr22-32226037-1	765.145	-5.8087	1.05511e-44	6.70164e-43	Sbcl2	chr22	32221481	32230593	24.1349	33.9157	7.62032	1529.75	1379.7	1483.8	888.269	773.964	loss	SLC5A4
Merged-chr8-30276156-1	266.683	-5.22276	1.12932e-44	7.15534e-43	Sbcl2	chr8	30274325	30277987	14.148	14.6663	5.54205	478.862	423.388	283.016	491.803	422.039	loss	RBPMS
Merged-chr2-24986482-1	316.472	-4.5709	1.23491e-44	7.80514e-43	Sbcl2	chr2	24984420	24988545	29.9605	21.9994	11.0841	514.926	436.927	586.996	501.105	428.781	loss	EFR3B
Merged-chr20-54612138-1	343.699	-7.26961	1.27026e-44	8.01872e-43	Sbcl2	chr20	54610083	54614194	5.82566	4.58321	0.692757	746.343	669.545	541.574	411.58	369.453	loss	DOK5
Merged-chr11-78470103-1	177.51	-5.05357	1.4325e-44	9.03176e-43	Sbcl2	chr11	78468802	78471405	10.8191	10.0831	4.8493	304.548	251.079	307.474	287.176	244.055	loss	GAB2
Merged-chr11-78470103-1	177.51	-5.05357	1.4325e-44	9.03176e-43	Sbcl2	chr11	78468802	78471405	10.8191	10.0831	4.8493	304.548	251.079	307.474	287.176	244.055	loss	NARS2
Merged-chr14-103110834-1	406.863	4.24133	1.60654e-44	1.00797e-42	Sbcl2	chr14	103105034	103116634	1012	1046.8	928.987	38.0685	66.4621	33.7756	54.6448	74.1603	gain	TNFAIP2
Merged-chr18-25075194-1	184.156	-4.93951	1.62131e-44	1.016e-42	Sbcl2	chr18	25073835	25076554	6.6579	12.833	9.00584	356.642	262.156	262.634	305.778	257.538	loss	ZNF521
Merged-chr9-78188744-1	197.763	-4.3147	1.64678e-44	1.0307e-42	Sbcl2	chr9	78187068	78190421	18.3092	17.4162	11.0841	344.62	328.618	297.574	306.941	257.538	loss	GNAQ
Merged-chr9-78188744-1	197.763	-4.3147	1.64678e-44	1.0307e-42	Sbcl2	chr9	78187068	78190421	18.3092	17.4162	11.0841	344.62	328.618	297.574	306.941	257.538	loss	CEP78
Merged-chr2-54904532-1	288.252	3.57425	1.66794e-44	1.04267e-42	Sbcl2	chr2	54902140	54906925	632.5	594.9	797.363	60.1081	56.6159	66.9688	47.6689	49.8897	gain	EML6
Merged-chr4-71992395-1	196.043	-4.49182	1.72672e-44	1.0763e-42	Sbcl2	chr4	71990072	71994718	18.3092	14.6663	8.31308	345.622	283.08	290.586	297.64	310.125	loss	NPFFR2
Merged-chr10-77390801-1	401.818	3.45299	2.08426e-44	1.29194e-42	Sbcl2	chr10	77385336	77396267	912.964	922.142	955.312	67.1208	89.847	90.2623	108.127	68.7668	gain	KCNMA1
Merged-chr7-22835549-1	211.95	-3.66055	2.20086e-44	1.36257e-42	Sbcl2	chr7	22832332	22838766	27.4638	27.4993	22.1682	308.555	350.772	323.197	306.941	329.002	loss	TOMM7
Merged-chr1-230345412-1	605.37	-4.7657	2.33441e-44	1.44352e-42	Sbcl2	chr1	230343050	230347774	49.9342	39.4156	15.9334	1178.12	1024.01	862.442	870.829	802.28	loss	PGBD5
Merged-chr1-230345412-1	605.37	-4.7657	2.33441e-44	1.44352e-42	Sbcl2	chr1	230343050	230347774	49.9342	39.4156	15.9334	1178.12	1024.01	862.442	870.829	802.28	loss	GALNT2
Merged-chr12-27839835-1	313.983	-4.61015	2.45974e-44	1.5192e-42	Sbcl2	chr12	27837687	27841984	26.6316	24.7493	9.6986	513.925	499.697	522.939	523.195	391.027	loss	KLHL42
Merged-chr7-85663901-1	275.213	-5.5348	2.48254e-44	1.53144e-42	Sbcl2	chr7	85662137	85665665	11.6513	13.7496	3.46378	562.011	423.388	310.386	426.695	450.355	loss	SEMA3D
Merged-chr11-94926931-1	244.39	-4.16537	2.50908e-44	1.54595e-42	Sbcl2	chr11	94925397	94928465	22.4704	18.3328	22.1682	400.721	406.158	270.205	401.116	413.949	loss	CWC15
Merged-chr16-1840062-1	217.11	-4.31688	2.62299e-44	1.61421e-42	Sbcl2	chr16	1838587	1841538	22.4704	13.7496	14.5479	382.688	371.696	270.205	332.519	329.002	loss	HAGH
Merged-chr6-488021-1	181.936	-5.18743	2.72472e-44	1.67481e-42	Sbcl2	chr6	486750	489292	4.99342	12.833	6.23481	277.499	242.464	277.193	317.405	316.867	loss	IRF4
Merged-chr6-149764404-1	202.068	-5.57054	2.73504e-44	1.67915e-42	Sbcl2	chr6	149763362	149765446	6.6579	7.33313	6.23481	407.734	334.772	220.706	316.242	316.867	loss	PCMT1
Merged-chr14-73013993-1	430.904	-3.7905	2.93816e-44	1.8017e-42	Sbcl2	chr14	73011192	73016795	38.2829	66.9148	38.7944	692.245	700.314	557.879	681.316	671.488	loss	ZFYVE1
Merged-chr14-73013993-1	430.904	-3.7905	2.93816e-44	1.8017e-42	Sbcl2	chr14	73011192	73016795	38.2829	66.9148	38.7944	692.245	700.314	557.879	681.316	671.488	loss	DCAF4
Merged-chr1-205285817-2	534.024	3.42984	3.01289e-44	1.84532e-42	Sbcl2	chr1	205283589	205290369	1205.91	1205.38	1289.22	83.1496	115.693	135.685	102.314	134.837	gain	NUAK2
Merged-chr10-119498592-1	769.158	-3.53217	3.02589e-44	1.85108e-42	Sbcl2	chr10	119494017	119503168	119.842	91.6642	92.1367	1025.85	1048.62	1550.18	1096.38	1128.58	loss	GRK5
Merged-chr6-150907213-1	618.289	-5.10032	3.28352e-44	2.0063e-42	Sbcl2	chr6	150903839	150910588	40.7796	33.9157	11.0841	909.637	865.239	766.938	1151.03	1167.69	loss	AKAP12
Merged-chr6-150907213-1	618.289	-5.10032	3.28352e-44	2.0063e-42	Sbcl2	chr6	150903839	150910588	40.7796	33.9157	11.0841	909.637	865.239	766.938	1151.03	1167.69	loss	MTHFD1L
Merged-chr11-18313364-2	258.848	-3.59792	3.56604e-44	2.17377e-42	Sbcl2	chr11	18310740	18314544	34.1217	34.8324	29.0958	394.71	332.311	394.242	401.116	450.355	loss	HPS5
Merged-chr4-85658900-1	193.677	-4.38566	3.91715e-44	2.37933e-42	Sbcl2	chr4	85656326	85661474	14.9803	19.2495	9.6986	328.591	286.772	300.486	326.706	262.932	loss	ARHGAP24
Merged-chr6-153407120-1	194.069	-5.58603	4.01807e-44	2.43775e-42	Sbcl2	chr6	153405315	153408926	4.16119	6.41649	8.31308	323.582	262.156	238.176	376.7	333.047	loss	RGS17
Merged-chr17-74227119-1	194.877	-5.29355	4.03304e-44	2.44396e-42	Sbcl2	chr17	74225340	74228898	10.8191	7.33313	5.54205	299.539	253.541	252.734	362.749	366.756	loss	TTYH2
Merged-chr5-42948211-1	211.032	3.90232	4.45104e-44	2.69092e-42	Sbcl2	chr5	42944204	42952219	536.793	513.319	466.918	26.0469	43.0773	29.6992	27.9037	44.4962	gain	SELENOP
Merged-chr5-42948211-1	211.032	3.90232	4.45104e-44	2.69092e-42	Sbcl2	chr5	42944204	42952219	536.793	513.319	466.918	26.0469	43.0773	29.6992	27.9037	44.4962	gain	ANXA2R
Merged-chr4-159251727-1	399.195	-4.84131	4.6753e-44	2.82318e-42	Sbcl2	chr4	159247824	159255631	26.6316	29.3325	10.3914	752.354	568.621	763.444	537.147	505.638	loss	RAPGEF2
Merged-chr4-159251727-1	399.195	-4.84131	4.6753e-44	2.82318e-42	Sbcl2	chr4	159247824	159255631	26.6316	29.3325	10.3914	752.354	568.621	763.444	537.147	505.638	loss	FNIP2
Merged-chr10-13684915-1	254.926	-3.75991	4.80506e-44	2.89813e-42	Sbcl2	chr10	13682831	13686999	34.1217	28.4159	24.2465	455.82	334.772	376.772	376.7	408.556	loss	FRMD4A
Merged-chr10-28940348-1	179.203	-4.87166	5.01012e-44	3.01827e-42	Sbcl2	chr10	28938724	28941973	12.4836	6.41649	9.6986	308.555	322.464	260.305	287.176	226.526	loss	BAMBI
Merged-chr5-140191010-1	316.408	-4.05803	5.23011e-44	3.14712e-42	Sbcl2	chr5	140189008	140193012	21.6382	28.4159	37.4089	464.836	418.465	415.789	574.352	570.36	loss	CYSTM1
Merged-chr2-46460699-1	216.278	-3.95266	5.70173e-44	3.41891e-42	Sbcl2	chr2	46459648	46461750	19.9737	24.7493	20.0899	398.717	350.772	322.615	295.315	297.99	loss	EPAS1
Merged-chr3-114080618-1	296.851	-5.08373	6.35768e-44	3.79895e-42	Sbcl2	chr3	114078879	114082358	17.477	18.3328	6.23481	608.094	513.235	444.906	401.116	365.408	loss	QTRT2
Merged-chr3-43326802-1	173.812	-4.74326	6.48169e-44	3.86856e-42	Sbcl2	chr3	43325530	43328075	7.49013	11.9163	11.0841	309.557	299.08	281.851	242.995	226.526	loss	SNRK
Merged-chr3-43326802-1	173.812	-4.74326	6.48169e-44	3.86856e-42	Sbcl2	chr3	43325530	43328075	7.49013	11.9163	11.0841	309.557	299.08	281.851	242.995	226.526	loss	ANO10
Merged-chr2-105611026-1	390.801	-5.31304	6.68848e-44	3.98736e-42	Sbcl2	chr2	105608764	105613289	20.8059	15.5829	10.3914	401.723	465.235	544.486	884.781	783.402	loss	NCK2
Merged-chr6-9096732-1	384.418	-5.47898	7.41799e-44	4.40693e-42	Sbcl2	chr6	9094708	9098757	12.4836	22.916	6.23481	816.469	723.699	437.918	558.075	497.548	loss	SLC35B3
Merged-chr8-103132773-1	351.933	-4.4956	7.9053e-44	4.69102e-42	Sbcl2	chr8	103130844	103134703	24.9671	35.749	13.1624	644.159	546.467	453.641	508.08	589.237	loss	BAALC
Merged-chr8-103132773-1	351.933	-4.4956	7.9053e-44	4.69102e-42	Sbcl2	chr8	103130844	103134703	24.9671	35.749	13.1624	644.159	546.467	453.641	508.08	589.237	loss	ATP6V1C1
Merged-chr15-47293437-1	277.805	-5.46259	8.24733e-44	4.88835e-42	Sbcl2	chr15	47291408	47295467	14.148	13.7496	2.77103	460.829	392.619	541.574	431.345	365.408	loss	SEMA6D
Merged-chr7-30162882-1	373.591	-4.47526	8.54505e-44	5.05898e-42	Sbcl2	chr7	30160978	30164786	28.2961	23.8327	26.3248	783.409	705.237	568.944	410.417	442.265	loss	ZNRF2
Merged-chr7-30162882-1	373.591	-4.47526	8.54505e-44	5.05898e-42	Sbcl2	chr7	30160978	30164786	28.2961	23.8327	26.3248	783.409	705.237	568.944	410.417	442.265	loss	MTURN
Merged-chr8-81216846-1	256.774	-4.75729	8.56159e-44	5.06295e-42	Sbcl2	chr8	81214852	81218840	20.8059	13.7496	10.3914	456.822	420.927	496.152	336.007	299.338	loss	PAG1
Merged-chr8-81216846-1	256.774	-4.75729	8.56159e-44	5.06295e-42	Sbcl2	chr8	81214852	81218840	20.8059	13.7496	10.3914	456.822	420.927	496.152	336.007	299.338	loss	FABP5
Merged-chr11-95586077-1	328.54	-5.8105	8.65104e-44	5.10997e-42	Sbcl2	chr11	95584069	95588086	4.99342	4.58321	17.3189	498.898	477.543	365.126	663.876	595.979	loss	SESN3
Merged-chr11-95586077-1	328.54	-5.8105	8.65104e-44	5.10997e-42	Sbcl2	chr11	95584069	95588086	4.99342	4.58321	17.3189	498.898	477.543	365.126	663.876	595.979	loss	FAM76B
Merged-chr2-30253476-1	268.33	-4.63211	9.1404e-44	5.39283e-42	Sbcl2	chr2	30251806	30255146	22.4704	18.3328	10.3914	499.899	408.619	302.815	416.231	467.884	loss	LBH
Merged-chr6-122605030-1	195.648	-5.34874	9.19197e-44	5.41705e-42	Sbcl2	chr6	122603892	122606168	9.15461	8.24978	5.54205	332.598	300.31	213.718	363.911	331.699	loss	FABP7
Merged-chr6-122605030-1	195.648	-5.34874	9.19197e-44	5.41705e-42	Sbcl2	chr6	122603892	122606168	9.15461	8.24978	5.54205	332.598	300.31	213.718	363.911	331.699	loss	PKIB
Merged-chr15-62896132-1	224.535	3.66437	9.29064e-44	5.46893e-42	Sbcl2	chr15	62893564	62898700	542.619	516.069	527.188	40.0721	33.2311	36.1049	43.0183	57.9799	gain	TPM1
Merged-chr3-154023017-1	183.928	-5.25734	9.35384e-44	5.49984e-42	Sbcl2	chr3	154021420	154024615	6.6579	10.9997	5.54205	343.618	264.618	308.057	308.104	223.829	loss	ARHGEF26
Merged-chr3-154023017-1	183.928	-5.25734	9.35384e-44	5.49984e-42	Sbcl2	chr3	154021420	154024615	6.6579	10.9997	5.54205	343.618	264.618	308.057	308.104	223.829	loss	RAP2B
Merged-chr3-51584238-1	278.349	-3.97764	9.60846e-44	5.6431e-42	Sbcl2	chr3	51581478	51586999	30.7928	32.9991	18.7044	475.856	371.696	489.163	405.767	401.814	loss	TEX264
Merged-chr3-51584238-1	278.349	-3.97764	9.60846e-44	5.6431e-42	Sbcl2	chr3	51581478	51586999	30.7928	32.9991	18.7044	475.856	371.696	489.163	405.767	401.814	loss	RAD54L2
Merged-chr7-50766777-1	168.887	-4.84542	1.05196e-43	6.1712e-42	Sbcl2	chr7	50765559	50767996	13.3158	9.16642	5.54205	272.49	260.925	239.923	289.501	260.235	loss	COBL
Merged-chr9-87515829-2	260.779	-4.03977	1.10035e-43	6.44039e-42	Sbcl2	chr9	87513750	87517302	29.1283	18.3328	25.632	425.766	476.312	342.997	433.671	334.396	loss	CTSL
Merged-chr9-87515829-2	260.779	-4.03977	1.10035e-43	6.44039e-42	Sbcl2	chr9	87513750	87517302	29.1283	18.3328	25.632	425.766	476.312	342.997	433.671	334.396	loss	DAPK1
Merged-chr3-135972282-1	366.169	-3.78929	1.11956e-43	6.54537e-42	Sbcl2	chr3	135969118	135975446	48.2697	38.499	35.3306	697.254	590.775	587.579	473.201	458.445	loss	PPP2R3A
Merged-chrX-23843656-2	421.913	-3.64183	1.23927e-43	7.22881e-42	Sbcl2	chrX	23838140	23846815	53.2632	34.8324	65.8119	708.274	609.236	666.776	628.997	608.114	loss	SAT1
Merged-chrX-23843656-2	421.913	-3.64183	1.23927e-43	7.22881e-42	Sbcl2	chrX	23838140	23846815	53.2632	34.8324	65.8119	708.274	609.236	666.776	628.997	608.114	loss	APOO
Merged-chr1-107665131-1	187.575	-5.17506	1.40133e-43	8.16483e-42	Sbcl2	chr1	107663926	107666337	5.82566	13.7496	5.54205	295.532	253.541	264.381	320.893	341.137	loss	NTNG1
Merged-chr14-29716595-1	182.561	-4.77944	1.4183e-43	8.2544e-42	Sbcl2	chr14	29714554	29718636	12.4836	8.24978	10.3914	253.456	221.54	316.792	322.056	315.518	loss	PRKD1
Merged-chr12-14785326-1	418.13	-5.01147	1.54086e-43	8.9379e-42	Sbcl2	chr12	14782227	14788425	20.8059	32.9991	8.31308	785.413	660.929	689.488	618.533	528.561	loss	WBP11
Merged-chr4-118989238-1	182.581	-4.48701	1.54096e-43	8.9379e-42	Sbcl2	chr4	118987982	118990494	14.148	14.6663	9.6986	321.579	279.387	322.033	234.856	264.28	loss	MYOZ2
Merged-chr1-210966397-1	191.893	-4.59425	1.5461e-43	8.95764e-42	Sbcl2	chr1	210964990	210967805	16.6447	10.9997	9.6986	319.575	301.541	229.441	329.032	318.215	loss	HHAT
Merged-chr7-152137019-1	200.045	-4.6779	1.61658e-43	9.35544e-42	Sbcl2	chr7	152135624	152138414	14.9803	13.7496	8.31308	283.51	297.849	253.899	346.471	381.588	loss	GALNT11
Merged-chrX-23822138-1	434.039	-4.20706	1.92886e-43	1.11376e-41	Sbcl2	chrX	23817061	23827216	34.954	53.1652	22.1682	603.085	584.621	785.573	667.364	721.377	loss	SAT1
Merged-chrX-23822138-1	434.039	-4.20706	1.92886e-43	1.11376e-41	Sbcl2	chrX	23817061	23827216	34.954	53.1652	22.1682	603.085	584.621	785.573	667.364	721.377	loss	APOO
Merged-chrX-24244073-1	177.568	-3.90059	1.99462e-43	1.14994e-41	Sbcl2	chrX	24242070	24246076	19.9737	19.2495	15.9334	276.497	246.156	287.092	277.875	277.764	loss	PDK3
Merged-chr9-72875103-2	249.006	-3.95625	1.99598e-43	1.14994e-41	Sbcl2	chr9	72873668	72877225	27.4638	23.8327	22.861	408.735	317.541	316.792	440.646	434.175	loss	ALDH1A1
Merged-chr2-223008142-1	236.317	-5.66464	2.00995e-43	1.15669e-41	Sbcl2	chr2	223006767	223009518	8.32237	10.0831	4.15654	398.717	311.387	249.24	456.924	451.704	loss	KCNE4
Merged-chr2-223008142-1	236.317	-5.66464	2.00995e-43	1.15669e-41	Sbcl2	chr2	223006767	223009518	8.32237	10.0831	4.15654	398.717	311.387	249.24	456.924	451.704	loss	ACSL3
Merged-chr5-126140145-1	213.267	-5.45318	2.13532e-43	1.2261e-41	Sbcl2	chr5	126138544	126141746	9.98684	10.9997	2.77103	386.696	384.004	264.381	337.17	310.125	loss	GRAMD2B
Merged-chr4-87507374-1	231.072	-4.89816	2.24705e-43	1.28881e-41	Sbcl2	chr4	87505898	87508850	5.82566	19.2495	11.7769	349.629	284.31	421.03	377.863	378.892	loss	NUDT9
Merged-chr13-110094256-2	1007.94	-3.58025	2.43798e-43	1.39676e-41	Sbcl2	chr13	110090145	110097022	106.526	98.0807	179.424	1623.92	1420.32	1540.28	1533.54	1561.41	loss	IRS2
Merged-chr13-110094256-2	1007.94	-3.58025	2.43798e-43	1.39676e-41	Sbcl2	chr13	110090145	110097022	106.526	98.0807	179.424	1623.92	1420.32	1540.28	1533.54	1561.41	loss	COL4A1
Merged-chr18-11821072-1	732.92	-4.88041	2.45042e-43	1.40232e-41	Sbcl2	chr18	11815054	11827091	45.773	47.6654	24.2465	1564.82	1336.63	1307.93	798.744	737.558	loss	CHMP1B
Merged-chr18-11821072-1	732.92	-4.88041	2.45042e-43	1.40232e-41	Sbcl2	chr18	11815054	11827091	45.773	47.6654	24.2465	1564.82	1336.63	1307.93	798.744	737.558	loss	GNAL
Merged-chr9-136927675-1	464.42	-4.65803	2.53246e-43	1.44606e-41	Sbcl2	chr9	136925465	136929885	32.4572	35.749	18.7044	563.013	508.312	1008.61	747.588	800.931	loss	FBXW5
Merged-chr6-34285170-1	186.461	-4.37027	2.63721e-43	1.5042e-41	Sbcl2	chr6	34283646	34286695	16.6447	14.6663	11.0841	355.64	269.541	286.51	289.501	248.1	loss	SMIM29
Merged-chr6-107992144-1	237.04	-4.4451	2.74293e-43	1.56277e-41	Sbcl2	chr6	107990349	107993939	14.148	25.666	11.7769	420.757	422.158	339.503	336.007	326.305	loss	SEC63
Merged-chr6-107992144-1	237.04	-4.4451	2.74293e-43	1.56277e-41	Sbcl2	chr6	107990349	107993939	14.148	25.666	11.7769	420.757	422.158	339.503	336.007	326.305	loss	OSTM1
Merged-chr7-133053225-1	409.891	-3.92838	2.78669e-43	1.58595e-41	Sbcl2	chr7	133050098	133056352	34.954	30.2492	58.1916	654.177	509.543	685.994	653.412	652.611	loss	CHCHD3
Merged-chr17-1881059-1	194.001	-4.34444	2.97996e-43	1.69407e-41	Sbcl2	chr17	1879618	1882501	14.9803	11.9163	17.3189	318.573	327.388	347.073	238.344	276.416	loss	RPA1
Merged-chr2-47356040-1	236.256	3.89129	3.2927e-43	1.86773e-41	Sbcl2	chr2	47353447	47358633	597.546	525.236	573.603	32.0577	46.7697	28.5345	33.717	52.5864	gain	CALM2
Merged-chr15-85150933-1	198.725	-4.88948	3.71991e-43	2.09848e-41	Sbcl2	chr15	85149208	85152658	17.477	7.33313	6.92757	369.665	312.618	292.333	289.501	293.944	loss	AKAP13
Merged-chr15-85150933-1	198.725	-4.88948	3.71991e-43	2.09848e-41	Sbcl2	chr15	85149208	85152658	17.477	7.33313	6.92757	369.665	312.618	292.333	289.501	293.944	loss	PDE8A
Merged-chr11-108902038-1	193.696	-4.49913	3.74733e-43	2.11164e-41	Sbcl2	chr11	108900504	108903572	18.3092	9.16642	12.4696	371.669	264.618	291.751	301.128	280.461	loss	DDX10
Merged-chr6-7143994-2	988.171	-2.9243	3.93872e-43	2.21222e-41	Sbcl2	chr6	7140198	7153101	198.072	168.662	211.984	1525.74	1452.32	1628.22	1447.51	1272.86	loss	SSR1
Merged-chr2-222743908-2	316.584	-3.65926	3.94583e-43	2.21379e-41	Sbcl2	chr2	222742426	222747103	47.4375	35.749	31.8668	456.822	402.465	479.846	516.219	562.27	loss	ACSL3
Merged-chr17-1512147-2	269.4	-4.08167	4.23612e-43	2.37149e-41	Sbcl2	chr17	1510713	1513253	24.9671	32.9991	16.6262	464.836	451.696	423.359	402.279	338.441	loss	MYO1C
Merged-chr17-1512147-2	269.4	-4.08167	4.23612e-43	2.37149e-41	Sbcl2	chr17	1510713	1513253	24.9671	32.9991	16.6262	464.836	451.696	423.359	402.279	338.441	loss	INPP5K
Merged-chr12-50187108-1	564.044	-3.98608	4.29482e-43	2.40174e-41	Sbcl2	chr12	50183469	50190747	67.4112	50.4153	47.1075	910.638	830.777	1208.93	708.057	689.017	loss	CERS5
Merged-chr12-50187108-1	564.044	-3.98608	4.29482e-43	2.40174e-41	Sbcl2	chr12	50183469	50190747	67.4112	50.4153	47.1075	910.638	830.777	1208.93	708.057	689.017	loss	LIMA1
Merged-chr15-92112191-1	204.848	-5.11708	4.37847e-43	2.44586e-41	Sbcl2	chr15	92110683	92113700	8.32237	14.6663	5.54205	353.636	395.081	319.703	288.339	253.493	loss	ST8SIA2
Merged-chr2-201798009-1	269.015	4.30701	4.76562e-43	2.65924e-41	Sbcl2	chr2	201794572	201801446	593.385	616.9	771.731	33.0595	39.385	18.0525	41.8556	37.7543	gain	CDK15
Merged-chr18-58789619-1	256.73	-3.73199	4.78334e-43	2.66624e-41	Sbcl2	chr18	58788354	58790885	29.9605	31.1658	27.7103	369.665	331.08	365.126	415.068	484.064	loss	ZNF532
Merged-chr15-25695384-1	207.382	-4.68603	4.82066e-43	2.68123e-41	Sbcl2	chr15	25693345	25697424	15.8125	16.4996	6.23481	272.49	342.157	330.768	315.08	360.015	loss	ATP10A
Merged-chr6-134478225-1	209.315	-4.74888	4.98823e-43	2.77143e-41	Sbcl2	chr6	134476822	134479629	10.8191	16.4996	9.6986	405.73	358.157	344.161	247.646	281.809	loss	SGK1
Merged-chr17-32785516-1	235.854	-4.69002	5.69875e-43	3.16277e-41	Sbcl2	chr17	32782241	32788791	10.8191	19.2495	13.1624	390.703	412.311	454.806	325.544	260.235	loss	MYO1D
Merged-chr17-32785516-1	235.854	-4.69002	5.69875e-43	3.16277e-41	Sbcl2	chr17	32782241	32788791	10.8191	19.2495	13.1624	390.703	412.311	454.806	325.544	260.235	loss	CDK5R1
Merged-chr7-140485341-1	301.833	-5.24786	5.81585e-43	3.22429e-41	Sbcl2	chr7	140483557	140487126	14.148	20.1661	4.15654	437.788	386.465	461.211	566.213	524.516	loss	MKRN1
Merged-chr7-140485341-1	301.833	-5.24786	5.81585e-43	3.22429e-41	Sbcl2	chr7	140483557	140487126	14.148	20.1661	4.15654	437.788	386.465	461.211	566.213	524.516	loss	DENND2A
Merged-chr17-27979374-1	276.49	-4.94427	5.93985e-43	3.28949e-41	Sbcl2	chr17	27977334	27981414	9.98684	15.5829	16.6262	327.589	306.464	592.82	479.014	463.839	loss	NLK
Merged-chr2-235169859-1	216.678	3.43278	5.97116e-43	3.29973e-41	Sbcl2	chr2	235166938	235172781	507.665	508.736	483.544	49.0883	45.5389	39.0166	41.8556	57.9799	gain	SH3BP4
Merged-chr12-54165539-1	419.719	-5.10375	6.01394e-43	3.3198e-41	Sbcl2	chr12	54163202	54167877	25.7993	21.9994	10.3914	758.364	697.853	908.446	469.713	465.187	loss	HOXC4
Merged-chr7-105164840-1	295.758	-5.33838	6.06227e-43	3.34289e-41	Sbcl2	chr7	105163307	105166373	12.4836	16.4996	6.23481	606.09	576.005	474.023	351.122	323.609	loss	SRPK2
Merged-chr1-232891058-1	134.543	4.0533	6.21531e-43	3.42361e-41	Sbcl2	chr1	232889588	232892529	322.076	312.575	342.222	13.0234	23.3848	18.0525	22.0905	22.9223	gain	NTPCR
Merged-chr13-51048566-1	343.08	-5.44707	6.4782e-43	3.56231e-41	Sbcl2	chr13	51046612	51050521	14.9803	17.4162	5.54205	706.271	633.852	593.402	418.556	354.621	loss	FAM124A
Merged-chr8-29055071-1	494.023	-4.75105	7.48064e-43	4.1074e-41	Sbcl2	chr8	29052694	29057449	24.9671	47.6654	14.5479	928.671	852.931	713.946	695.268	674.184	loss	KIF13B
Merged-chr17-32826247-1	301.974	-5.0211	8.11292e-43	4.44983e-41	Sbcl2	chr17	32822438	32830056	10.8191	15.5829	17.3189	601.081	507.082	592.82	289.501	381.588	loss	MYO1D
Merged-chr17-32826247-1	301.974	-5.0211	8.11292e-43	4.44983e-41	Sbcl2	chr17	32822438	32830056	10.8191	15.5829	17.3189	601.081	507.082	592.82	289.501	381.588	loss	CDK5R1
Merged-chr1-167173726-1	334.179	4.3594	8.33411e-43	4.56628e-41	Sbcl2	chr1	167171074	167176378	853.875	838.727	776.58	40.0721	41.8465	20.9641	40.6929	60.6766	gain	POU2F1
Merged-chr12-101793758-1	262.755	-4.60493	1.00932e-42	5.52418e-41	Sbcl2	chr12	101791914	101795603	9.15461	27.4993	14.5479	435.784	352.003	472.858	396.466	393.724	loss	GNPTAB
Merged-chr3-197328857-1	279.342	-4.06923	1.01578e-42	5.55366e-41	Sbcl2	chr3	197326873	197330842	27.4638	33.9157	16.6262	404.728	372.926	498.481	472.038	408.556	loss	BDH1
Merged-chr18-45920348-1	339.353	-3.63784	1.04746e-42	5.72079e-41	Sbcl2	chr18	45918144	45922553	44.9408	29.3325	49.8785	526.948	432.004	540.992	566.213	524.516	loss	EPG5
Merged-chr13-60410586-1	196.589	-5.70741	1.10732e-42	6.02852e-41	Sbcl2	chr13	60408979	60412193	4.99342	9.16642	4.15654	322.58	285.541	415.789	291.827	238.661	loss	TDRD3
Merged-chr3-149955735-1	232.32	-4.0496	1.13287e-42	6.16111e-41	Sbcl2	chr3	149953972	149957498	26.6316	17.4162	20.7827	431.777	349.542	283.598	375.538	353.273	loss	RNF13
Merged-chr17-57455368-1	232.516	-4.29275	1.19313e-42	6.48194e-41	Sbcl2	chr17	57454095	57456641	13.3158	16.4996	24.9392	336.606	315.08	454.223	331.357	368.105	loss	MSI2
Merged-chr17-61210923-1	242.283	-4.52758	1.24346e-42	6.74828e-41	Sbcl2	chr17	61208307	61213539	23.3026	17.4162	9.00584	450.811	388.927	314.462	366.237	368.105	loss	TBX2
Merged-chr14-34130848-1	596.927	-5.47832	1.25382e-42	6.79019e-41	Sbcl2	chr14	34128431	34133266	23.3026	34.8324	6.23481	1110	935.393	686.576	1015	964.084	loss	SPTSSA
Merged-chr8-20202943-1	226.885	-4.52717	1.2845e-42	6.94897e-41	Sbcl2	chr8	20201050	20204837	10.8191	14.6663	20.0899	327.589	294.157	298.739	441.809	407.207	loss	ATP6V1B2
Merged-chr8-20202943-1	226.885	-4.52717	1.2845e-42	6.94897e-41	Sbcl2	chr8	20201050	20204837	10.8191	14.6663	20.0899	327.589	294.157	298.739	441.809	407.207	loss	LZTS1
Merged-chr15-27137657-1	327.204	-5.29195	1.36364e-42	7.36165e-41	Sbcl2	chr15	27135493	27139822	19.1415	14.6663	6.23481	685.233	616.621	504.887	416.231	354.621	loss	GABRG3
Merged-chr15-27137657-1	327.204	-5.29195	1.36364e-42	7.36165e-41	Sbcl2	chr15	27135493	27139822	19.1415	14.6663	6.23481	685.233	616.621	504.887	416.231	354.621	loss	OCA2
Merged-chr15-77575871-1	320.233	-4.87967	1.41046e-42	7.60643e-41	Sbcl2	chr15	77573576	77578167	12.4836	28.4159	11.0841	563.013	585.852	566.032	425.532	369.453	loss	LINGO1
Merged-chr1-185789757-1	530.279	-4.3891	1.44551e-42	7.7873e-41	Sbcl2	chr1	185787107	185792407	59.0888	40.3322	19.3972	882.588	790.161	776.256	862.69	811.718	loss	HMCN1
Merged-chr7-20596319-1	479.228	-4.3382	1.58936e-42	8.55328e-41	Sbcl2	chr7	20593290	20599349	45.773	36.6657	28.403	934.682	834.469	878.165	559.237	516.425	loss	ABCB5
Merged-chr7-20596319-1	479.228	-4.3382	1.58936e-42	8.55328e-41	Sbcl2	chr7	20593290	20599349	45.773	36.6657	28.403	934.682	834.469	878.165	559.237	516.425	loss	ITGB8
Merged-chr1-11109744-1	253.087	-5.5049	1.62094e-42	8.71413e-41	Sbcl2	chr1	11108071	11111418	8.32237	14.6663	4.15654	536.966	425.85	414.042	301.128	319.563	loss	EXOSC10
Merged-chr2-202326255-1	297.477	-5.00024	1.70457e-42	9.15414e-41	Sbcl2	chr2	202323661	202328849	22.4704	11.9163	9.6986	391.705	347.08	660.371	459.249	477.323	loss	BMPR2
Merged-chr16-47733271-1	180.405	4.36534	1.71538e-42	9.20258e-41	Sbcl2	chr16	47730603	47735940	446.911	400.572	484.93	23.0415	27.0772	11.6467	22.0905	26.9674	gain	PHKB
Merged-chr16-47733271-1	180.405	4.36534	1.71538e-42	9.20258e-41	Sbcl2	chr16	47730603	47735940	446.911	400.572	484.93	23.0415	27.0772	11.6467	22.0905	26.9674	gain	ABCC12
Merged-chr2-205721809-1	598.271	-4.04454	1.82439e-42	9.77722e-41	Sbcl2	chr2	205716902	205726717	59.0888	75.1646	34.6378	809.456	740.93	1034.81	987.095	1044.99	loss	NRP2
Merged-chr2-9753262-2	303.367	3.09323	1.83945e-42	9.84765e-41	Sbcl2	chr2	9750917	9755737	656.635	670.982	703.148	87.1568	68.9237	81.5272	70.922	87.644	gain	YWHAQ
Merged-chr14-90839606-2	438.64	-3.95925	1.84551e-42	9.86981e-41	Sbcl2	chr14	90837607	90841779	53.2632	44.9154	32.5596	831.496	804.93	524.104	597.605	620.25	loss	TTC7B
Merged-chr14-90839606-2	438.64	-3.95925	1.84551e-42	9.86981e-41	Sbcl2	chr14	90837607	90841779	53.2632	44.9154	32.5596	831.496	804.93	524.104	597.605	620.25	loss	RPS6KA5
Merged-chr20-62738834-1	362.38	4.20049	1.87479e-42	1.0016e-40	Sbcl2	chr20	62733995	62743673	835.566	873.56	946.999	31.0559	38.1542	39.5989	72.0846	62.025	gain	NTSR1
Merged-chr12-104510767-1	154.609	-4.72979	2.07326e-42	1.10648e-40	Sbcl2	chr12	104509488	104512046	13.3158	6.41649	7.62032	250.451	228.925	232.353	234.856	262.932	loss	CHST11
Merged-chrX-130829246-1	277.035	-5.40238	2.19316e-42	1.16684e-40	Sbcl2	chrX	130826262	130832230	9.15461	14.6663	7.62032	621.117	505.851	436.753	340.658	280.461	loss	ENOX2
Merged-chrX-130829246-1	277.035	-5.40238	2.19316e-42	1.16684e-40	Sbcl2	chrX	130826262	130832230	9.15461	14.6663	7.62032	621.117	505.851	436.753	340.658	280.461	loss	RBMX2
Merged-chr16-11547937-1	403.704	-4.65047	2.21947e-42	1.17962e-40	Sbcl2	chr16	11545411	11550463	29.9605	29.3325	16.6262	858.545	717.545	663.282	446.46	467.884	loss	LITAF
Merged-chr3-130758993-1	201.235	-3.87936	2.2734e-42	1.20704e-40	Sbcl2	chr3	130757524	130760462	21.6382	18.3328	22.861	378.681	292.926	299.904	288.339	287.203	loss	ATP2C1
Merged-chr14-73477034-1	361.606	-4.91686	2.27987e-42	1.20922e-40	Sbcl2	chr14	73474937	73479132	14.9803	31.1658	11.0841	603.085	569.851	751.215	481.339	430.13	loss	NUMB
Merged-chr14-73477034-1	361.606	-4.91686	2.27987e-42	1.20922e-40	Sbcl2	chr14	73474937	73479132	14.9803	31.1658	11.0841	603.085	569.851	751.215	481.339	430.13	loss	RIOX1
Merged-chr11-70302517-1	302.883	-4.54793	2.29261e-42	1.21473e-40	Sbcl2	chr11	70300528	70304506	24.1349	20.1661	16.6262	485.874	396.311	700.552	396.466	382.937	loss	CTTN
Merged-chr11-70302517-1	302.883	-4.54793	2.29261e-42	1.21473e-40	Sbcl2	chr11	70300528	70304506	24.1349	20.1661	16.6262	485.874	396.311	700.552	396.466	382.937	loss	PPFIA1
Merged-chr16-48121334-1	777.849	3.92413	2.5601e-42	1.35367e-40	Sbcl2	chr16	48112580	48130089	1865.88	1799.37	1938.33	98.1766	142.771	85.6036	109.29	183.378	gain	ABCC12
Merged-chr16-48121334-1	777.849	3.92413	2.5601e-42	1.35367e-40	Sbcl2	chr16	48112580	48130089	1865.88	1799.37	1938.33	98.1766	142.771	85.6036	109.29	183.378	gain	PHKB
Merged-chr8-71606347-1	167.431	-5.39604	2.77471e-42	1.46564e-40	Sbcl2	chr8	71604760	71607935	6.6579	10.0831	2.77103	305.55	257.233	241.088	263.923	252.145	loss	MSC
Merged-chr8-28979301-1	155.089	-5.23676	2.84544e-42	1.50146e-40	Sbcl2	chr8	28977834	28980768	8.32237	7.33313	4.15654	287.517	232.618	249.24	229.043	222.481	loss	KIF13B
Merged-chr4-108155913-1	150.877	-5.47845	2.87156e-42	1.51369e-40	Sbcl2	chr4	108154782	108157045	3.32895	6.41649	6.23481	259.467	244.925	232.935	240.67	213.042	loss	LEF1
Merged-chr15-69421969-1	205.06	-3.83337	3.10439e-42	1.63141e-40	Sbcl2	chr15	69420290	69423649	24.1349	22.916	19.3972	362.652	300.31	264.381	332.519	314.17	loss	KIF23
Merged-chr6-106523402-1	433.224	3.43916	3.19027e-42	1.67358e-40	Sbcl2	chr6	106515886	106530919	927.112	799.312	1276.75	99.1784	93.5393	81.5272	95.3378	93.0375	gain	CRYBG1
Merged-chr12-32522169-1	186.321	-4.79366	3.24043e-42	1.6977e-40	Sbcl2	chr12	32520603	32523736	13.3158	10.9997	7.62032	339.611	296.618	342.414	253.459	226.526	loss	FGD4
Merged-chr2-222265429-1	1589.96	-3.94537	3.28616e-42	1.71929e-40	Sbcl2	chr2	222252705	222278154	176.434	182.412	118.461	2562.61	2124.33	1609.58	2932.22	3013.6	loss	EPHA4
Merged-chr2-222265429-1	1589.96	-3.94537	3.28616e-42	1.71929e-40	Sbcl2	chr2	222252705	222278154	176.434	182.412	118.461	2562.61	2124.33	1609.58	2932.22	3013.6	loss	PAX3
Merged-chr18-23159226-1	208.181	-4.35248	3.76155e-42	1.96073e-40	Sbcl2	chr18	23158977	23159476	11.6513	19.2495	16.6262	329.593	313.849	240.505	368.562	365.408	loss	CABLES1
Merged-chr2-227415844-2	359.752	-3.13256	3.89019e-42	2.02573e-40	Sbcl2	chr2	227414354	227417902	67.4112	66.9148	50.5712	563.013	553.851	538.08	506.918	531.257	loss	AGFG1
Merged-chr16-17405280-1	411.321	-5.9462	3.94757e-42	2.05353e-40	Sbcl2	chr16	17403008	17407552	19.9737	10.9997	1.38551	703.265	696.622	583.502	620.858	653.959	loss	XYLT1
Merged-chr17-81621809-1	266.125	-4.47253	3.96769e-42	2.06192e-40	Sbcl2	chr17	81620215	81623403	22.4704	24.7493	9.6986	409.737	372.926	513.039	373.212	403.162	loss	FAAP100
Merged-chr17-81621809-1	266.125	-4.47253	3.96769e-42	2.06192e-40	Sbcl2	chr17	81620215	81623403	22.4704	24.7493	9.6986	409.737	372.926	513.039	373.212	403.162	loss	NPLOC4
Merged-chr12-108306465-1	360.768	3.63728	4.18682e-42	2.1736e-40	Sbcl2	chr12	108302751	108310179	818.089	944.141	782.122	92.1658	55.3851	52.4104	74.41	67.4184	gain	CMKLR1
Merged-chr2-158782637-1	358.868	-4.71739	4.39224e-42	2.27565e-40	Sbcl2	chr2	158780849	158784426	25.7993	25.666	13.1624	729.312	668.314	586.414	415.068	407.207	loss	DAPL1
Merged-chr3-120460263-1	275.711	-4.86558	4.89882e-42	2.52793e-40	Sbcl2	chr3	120458436	120462091	22.4704	16.4996	6.23481	432.779	379.08	535.75	389.49	423.388	loss	NDUFB4
Merged-chr3-120460263-1	275.711	-4.86558	4.89882e-42	2.52793e-40	Sbcl2	chr3	120458436	120462091	22.4704	16.4996	6.23481	432.779	379.08	535.75	389.49	423.388	loss	FSTL1
Merged-chr17-1197916-1	232.392	-5.2913	4.94832e-42	2.55091e-40	Sbcl2	chr17	1196619	1199213	9.98684	14.6663	4.15654	294.53	283.08	392.495	447.622	412.601	loss	ABR
Merged-chr4-108346009-1	318.327	-3.43923	4.98682e-42	2.56819e-40	Sbcl2	chr4	108344133	108347886	44.9408	37.5823	50.5712	520.937	519.389	530.509	413.905	428.781	loss	LEF1
Merged-chr17-72392545-1	483.53	3.58594	5.02961e-42	2.58764e-40	Sbcl2	chr17	72385738	72399352	1146.82	1067.89	1179.07	83.1496	118.155	64.6395	112.778	95.7342	gain	SOX9
Merged-chr1-17532004-1	179.02	-4.98855	5.11321e-42	2.62802e-40	Sbcl2	chr1	17530903	17533105	14.148	5.49985	6.92757	232.418	269.541	290.004	277.875	335.744	loss	RCC2
Merged-chr1-17532004-1	179.02	-4.98855	5.11321e-42	2.62802e-40	Sbcl2	chr1	17530903	17533105	14.148	5.49985	6.92757	232.418	269.541	290.004	277.875	335.744	loss	ARHGEF10L
Merged-chr10-120387704-1	251.433	-3.76896	5.44676e-42	2.79666e-40	Sbcl2	chr10	120386151	120389258	34.1217	31.1658	20.0899	434.782	392.619	346.491	355.773	396.42	loss	PLPP4
Merged-chr6-146087860-1	154.977	-4.6359	5.78523e-42	2.96748e-40	Sbcl2	chr6	146086417	146089304	9.15461	12.833	7.62032	274.494	240.002	207.312	242.995	245.403	loss	RAB32
Merged-chr6-146087860-1	154.977	-4.6359	5.78523e-42	2.96748e-40	Sbcl2	chr6	146086417	146089304	9.15461	12.833	7.62032	274.494	240.002	207.312	242.995	245.403	loss	GRM1
Merged-chr2-112032235-2	462.028	-3.57229	6.58794e-42	3.36915e-40	Sbcl2	chr2	112029672	112034763	43.2763	55.9151	77.5888	825.485	665.852	651.636	676.666	699.803	loss	TMEM87B
Merged-chr2-112032235-2	462.028	-3.57229	6.58794e-42	3.36915e-40	Sbcl2	chr2	112029672	112034763	43.2763	55.9151	77.5888	825.485	665.852	651.636	676.666	699.803	loss	MERTK
Merged-chr10-100307848-1	349.118	-5.62122	6.65655e-42	3.40086e-40	Sbcl2	chr10	100305425	100310272	16.6447	11.9163	5.54205	703.265	592.005	727.922	391.815	343.834	loss	BLOC1S2
Merged-chr9-113227690-1	336.584	-5.10311	6.74059e-42	3.44037e-40	Sbcl2	chr9	113225697	113229684	14.9803	18.3328	13.1624	755.359	626.467	568.944	365.074	330.35	loss	SLC31A1
Merged-chr7-96298672-1	270.66	-4.64609	6.7565e-42	3.44508e-40	Sbcl2	chr7	96296893	96300451	11.6513	25.666	13.8551	507.914	427.081	294.663	473.201	411.253	loss	SLC25A13
Merged-chr7-96298672-1	270.66	-4.64609	6.7565e-42	3.44508e-40	Sbcl2	chr7	96296893	96300451	11.6513	25.666	13.8551	507.914	427.081	294.663	473.201	411.253	loss	DYNC1I1
Merged-chr20-51939279-1	153.748	-4.99946	6.84572e-42	3.48711e-40	Sbcl2	chr20	51937919	51940640	4.16119	11.9163	6.92757	224.404	231.387	258.558	241.832	250.797	loss	SALL4
Merged-chr10-97761268-1	398.008	-4.22441	7.14333e-42	3.62794e-40	Sbcl2	chr10	97758967	97763570	42.4441	39.4156	18.0117	522.941	541.543	695.311	698.756	625.643	loss	ZFYVE27
Merged-chr8-58633460-1	183.305	-4.5649	7.23467e-42	3.66709e-40	Sbcl2	chr8	58631849	58635072	9.15461	15.5829	11.7769	310.559	315.08	331.932	233.694	238.661	loss	SDCBP
Merged-chr1-185646334-2	476.671	3.0846	7.46535e-42	3.78029e-40	Sbcl2	chr1	185643376	185649325	1040.3	1021.14	1127.12	140.252	120.616	129.861	138.356	95.7342	gain	IVNS1ABP
Merged-chr2-215998818-1	270.134	-4.00268	7.48086e-42	3.78442e-40	Sbcl2	chr2	215997400	216000237	25.7993	35.749	17.3189	374.674	386.465	481.593	391.815	447.659	loss	FN1
Merged-chr2-215998818-1	270.134	-4.00268	7.48086e-42	3.78442e-40	Sbcl2	chr2	215997400	216000237	25.7993	35.749	17.3189	374.674	386.465	481.593	391.815	447.659	loss	MREG
Merged-chr11-88104577-1	280.701	-4.59003	8.07324e-42	4.07208e-40	Sbcl2	chr11	88101694	88107461	17.477	19.2495	18.0117	506.912	392.619	617.86	367.399	306.08	loss	RAB38
Merged-chr1-244274479-1	247.743	3.7145	8.18998e-42	4.12692e-40	Sbcl2	chr1	244271997	244276962	570.915	576.568	611.012	27.0487	54.1543	48.9163	48.8315	44.4962	gain	ZBTB18
Merged-chr16-52078095-1	225.483	-6.27391	8.95589e-42	4.50403e-40	Sbcl2	chr16	52076125	52080066	3.32895	8.24978	2.77103	273.492	259.695	384.343	449.948	422.039	loss	TOX3
Merged-chr6-4936225-1	181.153	-4.06114	9.41602e-42	4.73081e-40	Sbcl2	chr6	4934756	4937694	19.9737	18.3328	12.4696	291.524	236.31	302.233	282.525	285.854	loss	CDYL
Merged-chr1-17089976-1	163.467	-5.24773	9.87358e-42	4.95586e-40	Sbcl2	chr1	17088362	17091590	4.99342	10.9997	4.8493	226.407	220.31	277.193	282.525	280.461	loss	SDHB
Merged-chr2-162261358-1	234.355	-4.10972	9.8935e-42	4.96102e-40	Sbcl2	chr2	162259967	162262750	14.148	18.3328	29.7885	408.735	368.003	361.049	359.261	315.518	loss	FAP
Merged-chr2-162261358-1	234.355	-4.10972	9.8935e-42	4.96102e-40	Sbcl2	chr2	162259967	162262750	14.148	18.3328	29.7885	408.735	368.003	361.049	359.261	315.518	loss	IFIH1
Merged-chr2-160387828-1	212.23	-4.23981	9.93156e-42	4.97526e-40	Sbcl2	chr2	160386268	160389389	19.1415	17.4162	15.9334	318.573	301.541	444.906	283.688	296.641	loss	RBMS1
Merged-chr10-62082786-1	423.492	-4.57261	1.00948e-41	5.04721e-40	Sbcl2	chr10	62080266	62085307	27.4638	38.499	18.0117	580.044	566.159	474.605	875.48	807.673	loss	ARID5B
Merged-chr10-62082786-1	423.492	-4.57261	1.00948e-41	5.04721e-40	Sbcl2	chr10	62080266	62085307	27.4638	38.499	18.0117	580.044	566.159	474.605	875.48	807.673	loss	RTKN2
Merged-chr6-157813720-1	277.067	-4.01228	1.02352e-41	5.11245e-40	Sbcl2	chr6	157812085	157815356	38.2829	21.9994	19.3972	458.825	424.619	354.644	451.11	447.659	loss	SNX9
Merged-chr6-157813720-1	277.067	-4.01228	1.02352e-41	5.11245e-40	Sbcl2	chr6	157812085	157815356	38.2829	21.9994	19.3972	458.825	424.619	354.644	451.11	447.659	loss	ZDHHC14
Merged-chr6-157145532-2	425.433	-3.99631	1.03705e-41	5.17018e-40	Sbcl2	chr6	157142685	157146934	36.6184	45.8321	40.8727	604.087	552.62	474.605	837.112	811.718	loss	TMEM242
Merged-chr6-157145532-2	425.433	-3.99631	1.03705e-41	5.17018e-40	Sbcl2	chr6	157142685	157146934	36.6184	45.8321	40.8727	604.087	552.62	474.605	837.112	811.718	loss	ARID1B
Merged-chr1-209880766-3	3607.39	-2.78235	1.03709e-41	5.17018e-40	Sbcl2	chr1	209867188	209893420	701.576	724.147	888.807	5656.18	4660.97	5799.5	5294.73	5133.24	loss	SYT14
Merged-chr12-32198728-3	757.479	-3.53497	1.05193e-41	5.23908e-40	Sbcl2	chr12	32196691	32203654	104.03	104.497	90.0584	1521.74	1209.86	1185.06	911.522	933.071	loss	FGD4
Merged-chr9-130215518-2	365.686	-3.86962	1.07171e-41	5.33242e-40	Sbcl2	chr9	130213197	130216903	44.1086	25.666	45.0292	494.89	466.466	688.905	560.4	600.024	loss	NCS1
Merged-chr16-10552567-1	235.044	-4.14408	1.07547e-41	5.34597e-40	Sbcl2	chr16	10550455	10554679	17.477	27.4993	17.3189	376.678	376.619	446.071	288.339	330.35	loss	EMP2
Merged-chr16-10552567-1	235.044	-4.14408	1.07547e-41	5.34597e-40	Sbcl2	chr16	10550455	10554679	17.477	27.4993	17.3189	376.678	376.619	446.071	288.339	330.35	loss	ATF7IP2
Merged-chr2-160307216-1	214.065	-3.62223	1.12144e-41	5.5691e-40	Sbcl2	chr2	160305427	160309006	23.3026	29.3325	27.0175	351.633	272.002	327.856	334.845	346.531	loss	RBMS1
Merged-chr17-57356310-1	416.304	-4.89046	1.18531e-41	5.8806e-40	Sbcl2	chr17	57354164	57358457	24.1349	25.666	16.6262	473.852	381.542	848.466	759.214	800.931	loss	MSI2
Merged-chr4-85702781-1	205.678	-5.92147	1.23265e-41	6.10371e-40	Sbcl2	chr4	85701233	85704329	3.32895	7.33313	5.54205	343.618	310.157	207.894	411.58	355.969	loss	ARHGAP24
Merged-chr3-30476973-1	147.305	-5.05795	1.41176e-41	6.97716e-40	Sbcl2	chr3	30475758	30478188	6.6579	7.33313	6.92757	229.413	208.002	270.205	247.646	202.255	loss	TGFBR2
Merged-chr19-1366636-1	200.215	-4.5443	1.4735e-41	7.27532e-40	Sbcl2	chr19	1364626	1368646	17.477	16.4996	6.92757	290.523	315.08	363.961	274.387	316.867	loss	NDUFS7
Merged-chr9-15721751-1	520.184	-5.84435	1.47811e-41	7.29107e-40	Sbcl2	chr9	15717274	15726229	13.3158	25.666	4.8493	675.215	646.16	590.49	1140.57	1065.21	loss	PSIP1
Merged-chr1-63276480-1	363.132	-4.18236	1.48071e-41	7.29689e-40	Sbcl2	chr1	63273922	63279039	34.1217	32.0825	27.0175	740.332	614.159	614.366	462.737	380.24	loss	FOXD3
Merged-chr3-57978719-3	791.722	3.05988	1.49048e-41	7.33801e-40	Sbcl2	chr3	57967890	57986751	1814.28	1810.37	1655.69	184.332	238.771	250.987	174.398	204.952	gain	FLNB
Merged-chr3-57978719-3	791.722	3.05988	1.49048e-41	7.33801e-40	Sbcl2	chr3	57967890	57986751	1814.28	1810.37	1655.69	184.332	238.771	250.987	174.398	204.952	gain	SLMAP
Merged-chr3-49519759-1	418.048	-4.26956	1.50443e-41	7.39962e-40	Sbcl2	chr3	49517505	49522014	41.6119	38.499	21.4755	509.917	504.62	833.325	704.569	690.365	loss	DAG1
Merged-chr6-75170926-1	163.722	-5.00705	1.52809e-41	7.50881e-40	Sbcl2	chr6	75169562	75172290	9.15461	6.41649	8.31308	323.582	244.925	256.228	261.598	199.559	loss	COL12A1
Merged-chr12-24489181-1	235.17	-4.44544	1.685e-41	8.26404e-40	Sbcl2	chr12	24487335	24491028	13.3158	22.916	14.5479	339.611	322.464	287.675	479.014	401.814	loss	SOX5
Merged-chr12-24489181-1	235.17	-4.44544	1.685e-41	8.26404e-40	Sbcl2	chr12	24487335	24491028	13.3158	22.916	14.5479	339.611	322.464	287.675	479.014	401.814	loss	BCAT1
Merged-chr12-63086142-1	199.906	-5.80633	1.73871e-41	8.51935e-40	Sbcl2	chr12	63085026	63087259	3.32895	8.24978	5.54205	404.728	329.849	211.971	342.983	292.596	loss	PPM1H
Merged-chr7-43792598-1	277.867	-4.87757	1.79199e-41	8.77207e-40	Sbcl2	chr7	43790923	43794274	20.8059	17.4162	6.92757	513.925	507.082	465.87	351.122	339.789	loss	BLVRA
Merged-chr4-5785056-1	196.304	-4.18623	1.8286e-41	8.94275e-40	Sbcl2	chr4	5783561	5786551	24.1349	13.7496	12.4696	299.539	311.387	315.045	332.519	261.584	loss	EVC
Merged-chr6-20218047-1	195.722	-4.57753	1.97748e-41	9.66165e-40	Sbcl2	chr6	20216780	20219315	15.8125	15.5829	7.62032	385.694	267.079	313.88	283.688	276.416	loss	MBOAT1
Merged-chr11-96195559-1	180.808	-5.58781	2.26563e-41	1.10381e-39	Sbcl2	chr11	96194016	96197103	4.99342	8.24978	4.8493	379.683	296.618	217.212	281.363	253.493	loss	MTMR2
Merged-chr11-96195559-1	180.808	-5.58781	2.26563e-41	1.10381e-39	Sbcl2	chr11	96194016	96197103	4.99342	8.24978	4.8493	379.683	296.618	217.212	281.363	253.493	loss	MAML2
Merged-chr11-46687840-1	204.442	-4.80358	2.35348e-41	1.14552e-39	Sbcl2	chr11	46686654	46689027	14.148	14.6663	6.23481	237.427	299.08	373.861	347.634	342.486	loss	ARHGAP1
Merged-chr11-46687840-1	204.442	-4.80358	2.35348e-41	1.14552e-39	Sbcl2	chr11	46686654	46689027	14.148	14.6663	6.23481	237.427	299.08	373.861	347.634	342.486	loss	ATG13
Merged-chr8-48933980-1	195.071	-5.24566	2.54805e-41	1.23906e-39	Sbcl2	chr8	48932676	48935284	13.3158	6.41649	4.8493	384.692	284.31	349.985	258.11	258.887	loss	SNAI2
Merged-chr14-23142152-2	457.835	-3.29332	2.80991e-41	1.36253e-39	Sbcl2	chr14	23140140	23143929	60.7533	91.6642	59.5771	738.328	737.237	664.447	658.063	652.611	loss	SLC7A8
Merged-chr10-73519783-1	152.776	-4.46284	2.83257e-41	1.37222e-39	Sbcl2	chr10	73518436	73521131	9.15461	14.6663	9.00584	247.445	220.31	266.711	216.254	238.661	loss	USP54
Merged-chr8-38077990-1	522.461	-4.47331	2.95851e-41	1.43188e-39	Sbcl2	chr8	38075685	38080295	47.4375	46.7487	16.6262	752.354	809.854	686.576	938.263	881.833	loss	ASH2L
Merged-chr8-38077990-1	522.461	-4.47331	2.95851e-41	1.43188e-39	Sbcl2	chr8	38075685	38080295	47.4375	46.7487	16.6262	752.354	809.854	686.576	938.263	881.833	loss	EIF4EBP1
Merged-chr1-244155601-2	238.688	4.35305	2.98344e-41	1.4426e-39	Sbcl2	chr1	244154148	244157253	558.431	536.235	673.36	20.036	22.154	44.84	22.0905	32.3609	gain	ZBTB18
Merged-chr2-46850848-2	724.596	3.23459	3.02789e-41	1.46271e-39	Sbcl2	chr2	46845923	46861611	1778.49	1763.62	1380.66	179.323	216.617	137.432	172.073	168.546	gain	MCFD2
Merged-chr2-46850848-2	724.596	3.23459	3.02789e-41	1.46271e-39	Sbcl2	chr2	46845923	46861611	1778.49	1763.62	1380.66	179.323	216.617	137.432	172.073	168.546	gain	SOCS5
Merged-chr12-40311326-1	196.504	-4.98953	3.13461e-41	1.51285e-39	Sbcl2	chr12	40309364	40313288	9.98684	10.9997	8.31308	374.674	288.003	200.906	348.797	330.35	loss	LRRK2
Merged-chr7-27945058-1	229.002	-4.92064	3.23796e-41	1.56126e-39	Sbcl2	chr7	27942837	27947280	11.6513	19.2495	5.54205	422.761	324.926	291.169	403.441	353.273	loss	TAX1BP1
Merged-chr7-27945058-1	229.002	-4.92064	3.23796e-41	1.56126e-39	Sbcl2	chr7	27942837	27947280	11.6513	19.2495	5.54205	422.761	324.926	291.169	403.441	353.273	loss	JAZF1
Merged-chr7-47603399-1	350.444	3.14127	3.30386e-41	1.59155e-39	Sbcl2	chr7	47599146	47607652	811.431	799.312	745.406	80.1442	96.0009	73.9569	106.964	90.3407	gain	TNS3
Merged-chr16-52472670-1	159.987	-5.63288	3.51673e-41	1.69092e-39	Sbcl2	chr16	52471159	52474182	7.49013	3.66657	4.15654	269.485	259.695	216.63	297.64	221.133	loss	TOX3
Merged-chr10-61272686-1	165.423	-4.497	3.73058e-41	1.79207e-39	Sbcl2	chr10	61270940	61274432	10.8191	10.0831	13.1624	234.422	212.925	315.627	275.549	250.797	loss	RHOBTB1
Merged-chr8-11949894-1	153.225	-4.88925	4.06322e-41	1.94641e-39	Sbcl2	chr8	11948933	11950856	12.4836	7.33313	4.8493	238.429	269.541	237.594	229.043	226.526	loss	CTSB
Merged-chr14-56488169-1	178.189	-4.40706	4.0846e-41	1.95483e-39	Sbcl2	chr14	56486538	56489801	16.6447	10.0831	12.4696	299.539	264.618	340.085	248.808	233.268	loss	PELI2
Merged-chr1-66705366-2	260.867	-3.71039	4.44715e-41	2.12637e-39	Sbcl2	chr1	66703475	66706522	27.4638	32.9991	31.1741	435.784	395.081	484.505	318.568	361.363	loss	SGIP1
Merged-chr12-101824938-1	345.827	-4.30541	5.02879e-41	2.39779e-39	Sbcl2	chr12	101822300	101827577	23.3026	43.9988	15.2406	527.95	516.928	511.875	565.051	562.27	loss	GNPTAB
Merged-chr2-208847901-1	230.765	-5.43546	5.30683e-41	2.52334e-39	Sbcl2	chr2	208845912	208849891	9.98684	10.0831	5.54205	495.892	461.543	322.033	284.851	256.19	loss	MAP2
Merged-chr16-52498118-1	155.064	-5.5801	5.44479e-41	2.58416e-39	Sbcl2	chr16	52496344	52499892	3.32895	8.24978	4.15654	240.433	211.694	271.369	272.061	229.223	loss	TOX3
Merged-chr1-187480875-1	261.412	-3.90521	5.57692e-41	2.642e-39	Sbcl2	chr1	187478711	187483040	30.7928	30.2492	20.0899	495.892	370.465	439.082	374.375	330.35	loss	PLA2G4A
Merged-chr14-93019986-1	157.135	-4.67059	6.01287e-41	2.84591e-39	Sbcl2	chr14	93018893	93021079	10.8191	9.16642	9.00584	205.369	206.771	277.193	256.947	281.809	loss	ITPK1
Merged-chr9-16459294-1	153.602	-5.1156	6.15857e-41	2.91219e-39	Sbcl2	chr9	16457933	16460655	7.49013	7.33313	6.23481	268.483	196.925	286.51	210.441	245.403	loss	PSIP1
Merged-chr9-16459294-1	153.602	-5.1156	6.15857e-41	2.91219e-39	Sbcl2	chr9	16457933	16460655	7.49013	7.33313	6.23481	268.483	196.925	286.51	210.441	245.403	loss	BNC2
Merged-chr5-156597200-1	297.104	-4.14366	6.2813e-41	2.9675e-39	Sbcl2	chr5	156594900	156599501	36.6184	19.2495	22.1682	587.056	491.081	413.46	374.375	432.826	loss	SGCD
Merged-chr1-76093387-1	311.573	-4.46013	6.63536e-41	3.12902e-39	Sbcl2	chr1	76090447	76096327	26.6316	29.3325	11.0841	583.049	450.466	550.309	411.58	430.13	loss	ST6GALNAC3
Merged-chr1-184296605-1	203.6	-3.60051	6.78175e-41	3.19512e-39	Sbcl2	chr1	184295395	184297816	25.7993	28.4159	22.861	361.651	304.003	287.092	310.429	288.551	loss	C1orf21
Merged-chr20-51945490-1	180.585	-5.3727	7.27807e-41	3.42582e-39	Sbcl2	chr20	51944022	51946958	7.49013	11.9163	2.07827	312.562	306.464	282.434	245.32	276.416	loss	SALL4
Merged-chr2-222798438-1	351.214	-4.03139	8.08042e-41	3.79654e-39	Sbcl2	chr2	222795950	222800926	25.7993	38.499	35.3306	582.047	454.158	750.051	454.598	469.232	loss	ACSL3
Merged-chr6-89727342-1	263.673	-5.04175	8.30774e-41	3.89979e-39	Sbcl2	chr6	89725794	89728890	16.6447	14.6663	6.92757	559.006	502.158	303.398	362.749	343.834	loss	LYRM2
Merged-chr5-98563989-1	228.368	-5.17722	9.18632e-41	4.30828e-39	Sbcl2	chr5	98562173	98565805	7.49013	18.3328	4.8493	444.8	377.85	360.467	297.64	315.518	loss	RGMB
Merged-chr5-179971271-1	143.484	-4.75162	9.65997e-41	4.52629e-39	Sbcl2	chr5	179970186	179972356	9.15461	9.16642	6.92757	265.478	196.925	227.112	209.278	223.829	loss	TBC1D9B
Merged-chr5-179971271-1	143.484	-4.75162	9.65997e-41	4.52629e-39	Sbcl2	chr5	179970186	179972356	9.15461	9.16642	6.92757	265.478	196.925	227.112	209.278	223.829	loss	RNF130
Merged-chr12-105091759-1	183.221	-4.72233	9.67891e-41	4.53103e-39	Sbcl2	chr12	105090087	105093432	12.4836	13.7496	6.92757	241.434	252.31	367.455	305.778	265.629	loss	WASHC4
Merged-chr12-105091759-1	183.221	-4.72233	9.67891e-41	4.53103e-39	Sbcl2	chr12	105090087	105093432	12.4836	13.7496	6.92757	241.434	252.31	367.455	305.778	265.629	loss	ALDH1L2
Merged-chr11-11463635-1	391.081	-4.81914	9.81984e-41	4.59283e-39	Sbcl2	chr11	11461301	11465969	19.1415	28.4159	18.0117	712.281	603.082	900.876	463.9	382.937	loss	GALNT18
Merged-chr11-61347315-1	700.394	-4.61095	9.96541e-41	4.65668e-39	Sbcl2	chr11	61343550	61351081	54.9276	62.3316	18.0117	1065.92	1078.16	982.403	1110.34	1231.06	loss	CYB561A3
Merged-chr3-128801155-1	296.584	-4.00368	1.00179e-40	4.67694e-39	Sbcl2	chr3	128798887	128803424	37.4507	28.4159	20.0899	464.836	374.157	391.913	556.912	498.897	loss	ACAD9
Merged-chr3-128801155-1	296.584	-4.00368	1.00179e-40	4.67694e-39	Sbcl2	chr3	128798887	128803424	37.4507	28.4159	20.0899	464.836	374.157	391.913	556.912	498.897	loss	RAB7A
Merged-chr13-77898527-1	199.308	-4.57228	1.00746e-40	4.69915e-39	Sbcl2	chr13	77896275	77900780	9.98684	20.1661	9.6986	398.717	275.695	281.269	302.29	296.641	loss	EDNRB
Merged-chr13-77898527-1	199.308	-4.57228	1.00746e-40	4.69915e-39	Sbcl2	chr13	77896275	77900780	9.98684	20.1661	9.6986	398.717	275.695	281.269	302.29	296.641	loss	SLAIN1
Merged-chr10-29008391-1	188.481	-5.50532	1.00883e-40	4.70131e-39	Sbcl2	chr10	29006818	29009965	9.15461	8.24978	2.77103	258.465	262.156	246.329	375.538	345.182	loss	BAMBI
Merged-chr5-156526435-1	219.925	-4.88182	1.07287e-40	4.99522e-39	Sbcl2	chr5	156524959	156527912	9.98684	16.4996	9.00584	364.656	294.157	234.682	423.207	407.207	loss	SGCD
Merged-chr8-74131539-1	222.95	-6.65741	1.08008e-40	5.02421e-39	Sbcl2	chr8	74130331	74132747	2.49671	5.49985	2.77103	399.719	358.157	216.63	404.604	393.724	loss	LY96
Merged-chr7-129388537-1	162.142	-4.99629	1.18554e-40	5.50484e-39	Sbcl2	chr7	129387399	129389676	9.98684	5.49985	8.31308	274.494	260.925	313.88	206.953	217.087	loss	STRIP2
Merged-chr7-129388537-1	162.142	-4.99629	1.18554e-40	5.50484e-39	Sbcl2	chr7	129387399	129389676	9.98684	5.49985	8.31308	274.494	260.925	313.88	206.953	217.087	loss	AHCYL2
Merged-chr12-84987430-1	182.567	-5.27377	1.20738e-40	5.59112e-39	Sbcl2	chr12	84985559	84989301	4.99342	7.33313	9.6986	371.669	302.772	207.312	304.616	252.145	loss	SLC6A15
Merged-chr17-54870629-1	160.073	-5.98392	1.30499e-40	6.01832e-39	Sbcl2	chr17	54869366	54871892	2.49671	4.58321	4.8493	287.517	258.464	212.553	267.411	242.706	loss	TOM1L1
Merged-chr10-17347688-2	695.381	-3.56132	1.30548e-40	6.01832e-39	Sbcl2	chr10	17341850	17350561	78.2303	78.8312	111.534	1172.11	1084.32	1313.17	859.202	865.653	loss	ST8SIA6
Merged-chr10-17347688-2	695.381	-3.56132	1.30548e-40	6.01832e-39	Sbcl2	chr10	17341850	17350561	78.2303	78.8312	111.534	1172.11	1084.32	1313.17	859.202	865.653	loss	VIM
Merged-chr2-28275314-1	349.91	2.91772	1.3146e-40	6.05495e-39	Sbcl2	chr2	28272419	28278209	778.142	701.231	814.682	100.18	109.539	107.732	90.6871	97.0826	gain	RBKS
Merged-chr2-28275314-1	349.91	2.91772	1.3146e-40	6.05495e-39	Sbcl2	chr2	28272419	28278209	778.142	701.231	814.682	100.18	109.539	107.732	90.6871	97.0826	gain	FOSL2
Merged-chr6-75155366-1	165.12	-4.80887	1.40641e-40	6.46621e-39	Sbcl2	chr6	75154240	75156492	9.98684	11.9163	6.23481	311.561	280.618	208.477	261.598	230.571	loss	COL12A1
Merged-chr15-30964426-1	244.722	-4.011	1.4086e-40	6.47049e-39	Sbcl2	chr15	30962141	30966711	32.4572	23.8327	14.5479	363.654	359.388	374.443	434.833	354.621	loss	MTMR10
Merged-chr11-111793880-1	174.32	-5.13239	1.42148e-40	6.52386e-39	Sbcl2	chr11	111792606	111795154	9.98684	8.24978	5.54205	245.442	209.233	361.632	276.712	277.764	loss	PPP2R1B
Merged-chr11-111793880-1	174.32	-5.13239	1.42148e-40	6.52386e-39	Sbcl2	chr11	111792606	111795154	9.98684	8.24978	5.54205	245.442	209.233	361.632	276.712	277.764	loss	ALG9
Merged-chr16-2836612-1	191.724	4.60537	1.45714e-40	6.68157e-39	Sbcl2	chr16	2834869	2838356	496.845	511.486	425.353	15.027	16.0001	12.8114	36.0423	20.2255	gain	ZG16B
Merged-chr5-80126014-2	1046.12	-4.03122	1.5015e-40	6.8727e-39	Sbcl2	chr5	80122179	80129798	69.9079	74.248	151.021	1908.43	1726.78	1557.75	1506.8	1373.99	loss	SERINC5
Merged-chr16-14263139-1	182.523	-4.51296	1.50053e-40	6.8727e-39	Sbcl2	chr16	14261823	14264456	8.32237	19.2495	10.3914	277.499	241.233	336.591	291.827	275.067	loss	PARN
Merged-chr10-125209776-1	184.433	-4.88567	1.51765e-40	6.94047e-39	Sbcl2	chr10	125208596	125210957	13.3158	10.9997	5.54205	251.452	224.002	324.944	341.821	303.383	loss	CTBP2
Merged-chr15-58605843-1	160.566	-5.06879	1.64926e-40	7.52892e-39	Sbcl2	chr15	58604635	58607052	8.32237	7.33313	6.92757	306.552	272.002	185.183	240.67	257.538	loss	ADAM10
Merged-chr2-159053109-1	419.915	-4.7629	1.66165e-40	7.57877e-39	Sbcl2	chr2	159050040	159056178	30.7928	25.666	16.6262	812.462	720.007	870.012	452.273	431.478	loss	TANC1
Merged-chr5-17005149-1	257.29	-4.58515	1.68385e-40	7.67324e-39	Sbcl2	chr5	17003667	17006631	19.9737	16.4996	13.8551	419.755	312.618	278.357	526.683	470.581	loss	MYO10
Merged-chr2-165889023-1	151.955	-4.46157	1.69321e-40	7.70906e-39	Sbcl2	chr2	165887622	165890424	9.98684	12.833	9.6986	226.407	233.848	279.522	246.483	196.862	loss	GALNT3
Merged-chr1-159914156-1	491.107	3.57952	1.79175e-40	8.15046e-39	Sbcl2	chr1	159909174	159919138	1328.25	1224.63	892.964	92.1658	124.309	72.2098	91.8498	102.476	gain	CFAP45
Merged-chr1-159914156-1	491.107	3.57952	1.79175e-40	8.15046e-39	Sbcl2	chr1	159909174	159919138	1328.25	1224.63	892.964	92.1658	124.309	72.2098	91.8498	102.476	gain	TAGLN2
Merged-chr12-101300615-1	378.524	-4.08829	1.95072e-40	8.85796e-39	Sbcl2	chr12	101297364	101303866	35.7862	46.7487	21.4755	661.19	476.312	487.999	682.479	616.205	loss	UTP20
Merged-chr2-10255435-1	298.548	4.19234	2.06902e-40	9.38684e-39	Sbcl2	chr2	10252171	10258700	790.625	782.812	612.397	32.0577	39.385	23.8758	54.6448	52.5864	gain	HPCAL1
Merged-chr10-28895745-1	394.606	-5.79967	2.29819e-40	1.03991e-38	Sbcl2	chr10	28891569	28899922	22.4704	7.33313	4.15654	836.505	747.084	479.264	522.032	537.999	loss	BAMBI
Merged-chr8-120933125-1	200.497	-4.36047	2.45264e-40	1.10882e-38	Sbcl2	chr8	120931855	120934395	13.3158	14.6663	17.3189	392.707	370.465	256.228	279.037	260.235	loss	SNTB1
Merged-chr8-120933125-1	200.497	-4.36047	2.45264e-40	1.10882e-38	Sbcl2	chr8	120931855	120934395	13.3158	14.6663	17.3189	392.707	370.465	256.228	279.037	260.235	loss	HAS2
Merged-chr5-41686240-1	181.142	-5.06772	2.48037e-40	1.12037e-38	Sbcl2	chr5	41684863	41687618	8.32237	13.7496	4.15654	265.478	220.31	309.221	315.08	312.822	loss	OXCT1
Merged-chr7-149478055-1	178.283	-4.28479	2.5386e-40	1.14466e-38	Sbcl2	chr7	149476890	149479221	20.8059	10.0831	11.7769	264.476	253.541	318.539	289.501	257.538	loss	ZNF777
Merged-chr7-149478055-1	178.283	-4.28479	2.5386e-40	1.14466e-38	Sbcl2	chr7	149476890	149479221	20.8059	10.0831	11.7769	264.476	253.541	318.539	289.501	257.538	loss	ZNF746
Merged-chr7-80614928-1	401.577	-5.97815	2.68974e-40	1.21175e-38	Sbcl2	chr7	80613009	80616847	12.4836	16.4996	2.07827	630.134	498.466	428.018	868.504	756.435	loss	SEMA3C
Merged-chr21-41252708-1	345.408	-4.26753	2.78724e-40	1.25348e-38	Sbcl2	chr21	41249660	41255756	28.2961	35.749	20.0899	387.697	428.312	698.223	599.93	564.967	loss	BACE2
Merged-chr4-10554159-1	291.162	-4.67408	3.01595e-40	1.35515e-38	Sbcl2	chr4	10551998	10556321	14.9803	22.916	15.9334	616.108	509.543	508.381	323.218	318.215	loss	ZNF518B
Merged-chr2-151085414-1	163.243	-5.91478	3.53004e-40	1.58338e-38	Sbcl2	chr2	151084247	151086582	3.32895	5.49985	4.15654	300.541	265.849	283.598	248.808	194.165	loss	RND3
Merged-chr9-131961591-1	228.028	-4.97595	3.78083e-40	1.69439e-38	Sbcl2	chr9	131960287	131962895	14.9803	11.9163	7.62032	454.818	379.08	432.677	253.459	269.674	loss	RAPGEF1
Merged-chr9-131961591-1	228.028	-4.97595	3.78083e-40	1.69439e-38	Sbcl2	chr9	131960287	131962895	14.9803	11.9163	7.62032	454.818	379.08	432.677	253.459	269.674	loss	MED27
Merged-chr13-27194712-1	159.596	3.61472	3.96197e-40	1.77403e-38	Sbcl2	chr13	27192233	27197191	353.701	354.74	413.576	33.0595	34.4619	23.2935	30.229	33.7092	gain	RPL21
Merged-chr5-116816499-1	159.885	-5.78721	4.1021e-40	1.83517e-38	Sbcl2	chr5	116815363	116817635	4.99342	5.49985	3.46378	313.564	257.233	199.742	246.483	248.1	loss	SEMA6A
Merged-chr12-119869845-2	777.859	-4.33516	4.20688e-40	1.88041e-38	Sbcl2	chr12	119866037	119873182	65.7467	81.5811	33.2523	1508.71	1340.32	1318.99	945.239	929.026	loss	CIT
Merged-chr9-70563931-1	318.65	-3.7773	4.39368e-40	1.9622e-38	Sbcl2	chr9	70562218	70565645	28.2961	33.9157	44.3364	476.858	409.85	640.571	456.924	458.445	loss	KLF9
Merged-chr9-70563931-1	318.65	-3.7773	4.39368e-40	1.9622e-38	Sbcl2	chr9	70562218	70565645	28.2961	33.9157	44.3364	476.858	409.85	640.571	456.924	458.445	loss	TRPM3
Merged-chr11-95699242-1	234.604	-5.53928	4.46364e-40	1.99172e-38	Sbcl2	chr11	95697679	95700806	3.32895	3.66657	15.9334	441.795	371.696	350.567	366.237	323.609	loss	SESN3
Merged-chr11-95699242-1	234.604	-5.53928	4.46364e-40	1.99172e-38	Sbcl2	chr11	95697679	95700806	3.32895	3.66657	15.9334	441.795	371.696	350.567	366.237	323.609	loss	FAM76B
Merged-chr18-58115916-3	1205.64	-3.98693	5.05892e-40	2.25538e-38	Sbcl2	chr18	58108956	58122920	106.526	140.246	105.299	2548.59	2256.02	1819.8	1399.84	1268.82	loss	NEDD4L
Merged-chr2-238865875-1	234.198	3.67131	5.11081e-40	2.27655e-38	Sbcl2	chr2	238862971	238868779	567.586	505.07	586.072	37.0667	52.9236	55.9044	32.5544	36.406	gain	TWIST2
Merged-chr6-122754338-1	185.047	-3.81102	5.38572e-40	2.39692e-38	Sbcl2	chr6	122753097	122755579	19.1415	18.3328	22.861	312.562	312.618	236.429	294.152	264.28	loss	FABP7
Merged-chr6-122754338-1	185.047	-3.81102	5.38572e-40	2.39692e-38	Sbcl2	chr6	122753097	122755579	19.1415	18.3328	22.861	312.562	312.618	236.429	294.152	264.28	loss	PKIB
Merged-chr10-1323996-1	384.464	-6.15857	5.78332e-40	2.56722e-38	Sbcl2	chr10	1321474	1326519	19.1415	5.49985	1.38551	625.125	514.466	541.574	701.081	667.443	loss	WDR37
Merged-chr5-135245243-1	517.375	3.95024	5.79624e-40	2.57073e-38	Sbcl2	chr5	135239004	135251483	1272.49	1282.38	1177.69	58.1045	93.5393	51.828	88.3618	114.611	gain	PITX1
Merged-chr4-4764017-1	176.666	3.87681	5.92884e-40	2.62502e-38	Sbcl2	chr4	4761397	4766637	429.434	448.238	389.329	32.0577	36.9234	19.2171	24.4158	33.7092	gain	MSX1
Merged-chr1-202018877-1	218.013	5.24407	6.08169e-40	2.69038e-38	Sbcl2	chr1	202017200	202020555	548.444	585.734	533.423	12.0216	19.6925	6.98805	8.13859	29.6641	gain	GPR37L1
Merged-chr1-202018877-1	218.013	5.24407	6.08169e-40	2.69038e-38	Sbcl2	chr1	202017200	202020555	548.444	585.734	533.423	12.0216	19.6925	6.98805	8.13859	29.6641	gain	ELF3
Merged-chr19-42207575-1	216.52	3.5197	6.31536e-40	2.78895e-38	Sbcl2	chr19	42205612	42209539	508.497	546.318	455.834	49.0883	55.3851	33.1932	40.6929	43.1478	gain	POU2F2
Merged-chr1-231493860-1	405.111	-3.20045	6.45583e-40	2.84854e-38	Sbcl2	chr1	231491611	231496109	59.9211	68.7481	69.9684	717.29	588.313	670.853	519.707	546.089	loss	EGLN1
Merged-chr16-67207960-1	164.47	3.77798	6.71575e-40	2.96069e-38	Sbcl2	chr16	67205909	67210012	386.158	443.655	342.222	21.0378	28.308	27.3699	27.9037	39.1027	gain	ELMO3
Merged-chr7-51352187-1	185.402	-5.17363	7.70976e-40	3.39019e-38	Sbcl2	chr7	51350604	51353770	9.98684	8.24978	6.23481	362.652	365.542	285.345	234.856	210.346	loss	COBL
Merged-chr1-183233554-2	681.518	3.03614	7.89498e-40	3.46571e-38	Sbcl2	chr1	183228089	183236696	1512.17	1473.04	1548.31	211.38	198.156	207.894	148.82	152.366	gain	LAMC2
Merged-chr1-183233554-2	681.518	3.03614	7.89498e-40	3.46571e-38	Sbcl2	chr1	183228089	183236696	1512.17	1473.04	1548.31	211.38	198.156	207.894	148.82	152.366	gain	NMNAT2
Merged-chr4-169640666-1	410.764	-5.232	7.91139e-40	3.46995e-38	Sbcl2	chr4	169638298	169643034	14.9803	28.4159	9.00584	906.631	816.007	564.867	491.803	454.4	loss	CLCN3
Merged-chr4-169640666-1	410.764	-5.232	7.91139e-40	3.46995e-38	Sbcl2	chr4	169638298	169643034	14.9803	28.4159	9.00584	906.631	816.007	564.867	491.803	454.4	loss	HPF1
Merged-chr2-239195854-1	1120.82	-5.00095	8.02022e-40	3.51469e-38	Sbcl2	chr2	239191365	239200344	60.7533	77.9145	27.0175	1170.11	1217.24	1759.82	2217.18	2436.5	loss	HDAC4
Merged-chr2-70596213-2	448.896	3.51051	9.22299e-40	4.02805e-38	Sbcl2	chr2	70592008	70599046	972.053	911.142	1252.5	90.1622	89.847	122.291	70.922	82.2505	gain	TGFA
Merged-chr2-70596213-2	448.896	3.51051	9.22299e-40	4.02805e-38	Sbcl2	chr2	70592008	70599046	972.053	911.142	1252.5	90.1622	89.847	122.291	70.922	82.2505	gain	ADD2
Merged-chr6-108093571-1	302.729	-5.31998	9.56298e-40	4.16593e-38	Sbcl2	chr6	108090997	108096145	11.6513	20.1661	4.8493	659.186	547.697	423.942	392.978	361.363	loss	OSTM1
Merged-chr2-202609790-1	145.306	-5.19225	1.01367e-39	4.40465e-38	Sbcl2	chr2	202608588	202610993	7.49013	9.16642	2.77103	212.382	238.771	253.317	217.417	221.133	loss	BMPR2
Merged-chr16-90090439-1	696.253	-6.09466	1.09614e-39	4.75901e-38	Sbcl2	chr16	90085259	90095620	20.8059	21.9994	6.23481	1705.07	1506.48	1080.24	627.834	601.373	loss	PRDM7
Merged-chr5-79845733-2	397.978	-3.87818	1.1344e-39	4.92095e-38	Sbcl2	chr5	79843336	79847469	43.2763	46.7487	35.3306	597.074	519.389	885.735	537.147	519.122	loss	CMYA5
Merged-chr5-139214534-1	162.359	-4.57029	1.20316e-39	5.21046e-38	Sbcl2	chr5	139212553	139216516	11.6513	9.16642	11.0841	302.544	288.003	263.217	198.814	214.391	loss	SIL1
Merged-chr9-16884844-1	145.047	-5.03809	1.25986e-39	5.45142e-38	Sbcl2	chr9	16883607	16886081	5.82566	7.33313	7.62032	282.508	194.463	244.582	202.302	215.739	loss	CNTLN
Merged-chr9-16884844-1	145.047	-5.03809	1.25986e-39	5.45142e-38	Sbcl2	chr9	16883607	16886081	5.82566	7.33313	7.62032	282.508	194.463	244.582	202.302	215.739	loss	BNC2
Merged-chr16-69073159-1	132.874	4.04892	1.27288e-39	5.4939e-38	Sbcl2	chr16	69071381	69074937	323.74	338.241	301.349	19.0342	23.3848	12.2291	22.0905	22.9223	gain	HAS3
Merged-chr15-100728419-2	1615.22	3.66417	1.2753e-39	5.4997e-38	Sbcl2	chr15	100720316	100750210	3666.84	3581.32	4169.7	218.393	247.387	249.823	374.375	413.949	gain	ALDH1A3
Merged-chr6-122809468-1	367.227	-5.22723	1.28993e-39	5.55816e-38	Sbcl2	chr6	122807844	122811092	11.6513	21.0828	13.8551	900.62	737.237	457.135	409.255	386.982	loss	SMPDL3A
Merged-chr2-37712353-1	241.057	3.04415	1.3256e-39	5.70708e-38	Sbcl2	chr2	37710100	37714607	534.296	489.487	579.837	63.1135	60.3082	61.7278	70.922	68.7668	gain	CDC42EP3
Merged-chr3-31423688-1	269.235	-4.58832	1.44908e-39	6.23347e-38	Sbcl2	chr3	31422280	31425097	10.8191	23.8327	18.0117	532.959	439.389	496.734	313.917	318.215	loss	STT3B
Merged-chr7-151599493-1	262.533	3.21989	1.6079e-39	6.89934e-38	Sbcl2	chr7	151595790	151603196	593.385	575.651	614.475	54.0973	65.2314	79.7802	56.9701	60.6766	gain	PRKAG2
Merged-chr4-89294470-1	163.547	-4.15715	1.70045e-39	7.29041e-38	Sbcl2	chr4	89292543	89296397	17.477	11.9163	13.1624	287.517	204.31	241.088	276.712	256.19	loss	SNCA
Merged-chr12-20526716-1	241.197	-5.05104	1.7123e-39	7.33507e-38	Sbcl2	chr12	20524459	20528974	14.9803	12.833	6.92757	535.964	436.927	358.72	289.501	273.719	loss	PDE3A
Merged-chr1-197787541-1	151.532	3.94344	1.7633e-39	7.54728e-38	Sbcl2	chr1	197785580	197789503	391.151	402.406	298.578	24.0433	23.3848	19.2171	19.7651	33.7092	gain	LHX9
Merged-chr1-197787541-1	151.532	3.94344	1.7633e-39	7.54728e-38	Sbcl2	chr1	197785580	197789503	391.151	402.406	298.578	24.0433	23.3848	19.2171	19.7651	33.7092	gain	DENND1B
Merged-chr3-45583082-2	287.231	-4.28204	1.80546e-39	7.71489e-38	Sbcl2	chr3	45581530	45584628	23.3026	33.9157	12.4696	543.979	452.927	389.584	437.158	404.511	loss	LIMD1
Merged-chr3-45583082-2	287.231	-4.28204	1.80546e-39	7.71489e-38	Sbcl2	chr3	45581530	45584628	23.3026	33.9157	12.4696	543.979	452.927	389.584	437.158	404.511	loss	LARS2
Merged-chr21-21200778-1	207.17	-3.5401	1.82113e-39	7.77541e-38	Sbcl2	chr21	21199329	21202227	29.1283	26.5826	25.632	369.665	291.695	277.775	334.845	302.035	loss	NCAM2
Merged-chr4-72366937-1	267.36	-4.1728	1.83935e-39	7.84017e-38	Sbcl2	chr4	72364740	72369135	21.6382	31.1658	16.6262	422.761	366.773	305.727	468.55	505.638	loss	NPFFR2
Merged-chr13-109945939-1	177.615	-4.48183	1.85678e-39	7.90791e-38	Sbcl2	chr13	109944712	109947166	13.3158	13.7496	10.3914	349.629	283.08	302.815	209.278	238.661	loss	IRS2
Merged-chr13-109945939-1	177.615	-4.48183	1.85678e-39	7.90791e-38	Sbcl2	chr13	109944712	109947166	13.3158	13.7496	10.3914	349.629	283.08	302.815	209.278	238.661	loss	COL4A1
Merged-chr22-32235056-1	266.955	-4.68634	1.87699e-39	7.98736e-38	Sbcl2	chr22	32231700	32238413	19.9737	21.0828	8.31308	536.966	466.466	425.689	342.983	314.17	loss	RFPL2
Merged-chr22-32235056-1	266.955	-4.68634	1.87699e-39	7.98736e-38	Sbcl2	chr22	32231700	32238413	19.9737	21.0828	8.31308	536.966	466.466	425.689	342.983	314.17	loss	SLC5A4
Merged-chr8-108618446-1	231.183	-5.64753	1.88492e-39	8.01451e-38	Sbcl2	chr8	108616864	108620029	8.32237	8.24978	5.54205	535.964	425.85	373.278	244.158	248.1	loss	EMC2
Merged-chr17-32795036-1	211.02	-5.56058	1.88656e-39	8.01486e-38	Sbcl2	chr17	32793424	32796649	10.8191	7.33313	3.46378	421.759	331.08	418.701	252.296	242.706	loss	MYO1D
Merged-chr17-32795036-1	211.02	-5.56058	1.88656e-39	8.01486e-38	Sbcl2	chr17	32793424	32796649	10.8191	7.33313	3.46378	421.759	331.08	418.701	252.296	242.706	loss	CDK5R1
Merged-chr2-64838374-2	304.75	3.22925	1.92245e-39	8.16057e-38	Sbcl2	chr2	64834959	64840675	758.168	724.147	588.843	65.1172	81.2315	80.9449	80.2232	59.3282	gain	SERTAD2
Merged-chr19-6061624-1	454.147	3.87412	2.22288e-39	9.39709e-38	Sbcl2	chr19	6055236	6068013	1114.37	1050.47	1093.86	62.1117	86.1546	43.093	86.0365	97.0826	gain	RFX2
Merged-chr11-125201938-1	214.463	-5.50898	2.25934e-39	9.54341e-38	Sbcl2	chr11	125200347	125203530	7.49013	12.833	2.77103	283.51	262.156	456.553	329.032	361.363	loss	PKNOX2
Merged-chr11-125201938-1	214.463	-5.50898	2.25934e-39	9.54341e-38	Sbcl2	chr11	125200347	125203530	7.49013	12.833	2.77103	283.51	262.156	456.553	329.032	361.363	loss	FEZ1
Merged-chr1-221440814-1	314.338	4.3435	2.36767e-39	9.99278e-38	Sbcl2	chr1	221437680	221443948	792.29	750.73	777.273	30.0541	48.0004	19.2171	41.8556	55.2831	gain	HLX
Merged-chr2-66306435-1	287.398	-4.43476	2.40386e-39	1.01372e-37	Sbcl2	chr2	66304349	66308522	27.4638	21.9994	13.1624	554.998	439.389	549.727	349.959	342.486	loss	MEIS1
Merged-chr5-79806920-1	131.435	-4.87257	2.45486e-39	1.03353e-37	Sbcl2	chr5	79805966	79807875	6.6579	10.0831	4.8493	217.391	190.771	204.983	210.441	206.3	loss	CMYA5
Merged-chr12-52204528-1	273.241	3.23488	2.45482e-39	1.03353e-37	Sbcl2	chr12	52200695	52208362	591.721	629.733	633.18	65.1172	71.3853	48.9163	74.41	71.4636	gain	KRT7
Merged-chr12-52204528-1	273.241	3.23488	2.45482e-39	1.03353e-37	Sbcl2	chr12	52200695	52208362	591.721	629.733	633.18	65.1172	71.3853	48.9163	74.41	71.4636	gain	KRT80
Merged-chr18-23540519-1	342.45	-3.93722	2.79242e-39	1.17181e-37	Sbcl2	chr18	23537493	23543546	39.9474	37.5823	26.3248	482.869	448.004	748.304	485.99	470.581	loss	NPC1
Merged-chr5-16971008-1	150.479	-4.60082	2.93155e-39	1.22819e-37	Sbcl2	chr5	16969927	16972090	13.3158	8.24978	7.62032	241.434	185.848	229.441	252.296	265.629	loss	MYO10
Merged-chr2-137985312-1	401.478	-4.09125	2.9464e-39	1.23341e-37	Sbcl2	chr2	137981572	137989052	39.1151	34.8324	35.3306	858.545	705.237	624.266	504.593	409.904	loss	HNMT
Merged-chr11-13942315-1	317.335	4.17254	3.24201e-39	1.35605e-37	Sbcl2	chr11	13938315	13946316	745.684	721.397	853.476	33.0595	44.3081	24.4582	56.9701	59.3282	gain	SPON1
Merged-chr6-18536863-1	140.544	-4.66693	3.28965e-39	1.37486e-37	Sbcl2	chr6	18535405	18538321	9.15461	10.9997	6.23481	236.425	243.695	227.694	208.115	182.03	loss	RNF144B
Merged-chr11-33383587-1	429.052	-4.7049	3.4378e-39	1.43445e-37	Sbcl2	chr11	33381403	33385771	19.9737	42.1655	15.9334	743.337	669.545	906.117	516.219	519.122	loss	KIAA1549L
Merged-chr11-33383587-1	429.052	-4.7049	3.4378e-39	1.43445e-37	Sbcl2	chr11	33381403	33385771	19.9737	42.1655	15.9334	743.337	669.545	906.117	516.219	519.122	loss	HIPK3
Merged-chr5-78512095-1	318.017	-4.62029	3.48364e-39	1.4524e-37	Sbcl2	chr5	78509842	78514348	18.3092	32.0825	11.0841	418.753	366.773	563.12	556.912	577.102	loss	LHFPL2
Merged-chr7-76797720-1	180.364	-5.45633	3.76453e-39	1.56697e-37	Sbcl2	chr7	76796156	76799284	9.98684	5.49985	4.15654	348.627	356.926	211.971	244.158	261.584	loss	POMZP3
Merged-chr17-15453149-1	275.568	-4.25823	3.87505e-39	1.61037e-37	Sbcl2	chr17	15451216	15455082	24.1349	32.0825	11.7769	412.743	347.08	489.163	445.297	442.265	loss	TEKT3
Merged-chr1-33011417-1	174.41	-4.22816	4.05673e-39	1.68044e-37	Sbcl2	chr1	33009824	33013011	19.1415	10.9997	13.1624	316.57	225.233	308.057	249.971	252.145	loss	RNF19B
Merged-chr1-33011417-1	174.41	-4.22816	4.05673e-39	1.68044e-37	Sbcl2	chr1	33009824	33013011	19.1415	10.9997	13.1624	316.57	225.233	308.057	249.971	252.145	loss	AK2
Merged-chr1-39987906-1	199.706	-4.52831	4.0567e-39	1.68044e-37	Sbcl2	chr1	39986701	39989111	12.4836	21.9994	6.92757	285.514	278.156	317.374	331.357	343.834	loss	CAP1
Merged-chr21-41386995-1	325.159	-4.63795	4.06345e-39	1.68187e-37	Sbcl2	chr21	41384979	41389011	23.3026	27.4993	11.0841	456.822	419.696	377.355	638.298	647.217	loss	MX1
Merged-chr21-41386995-1	325.159	-4.63795	4.06345e-39	1.68187e-37	Sbcl2	chr21	41384979	41389011	23.3026	27.4993	11.0841	456.822	419.696	377.355	638.298	647.217	loss	MX2
Merged-chrX-9729816-1	139.774	-5.27945	4.2681e-39	1.76516e-37	Sbcl2	chrX	9728105	9731527	4.99342	8.24978	4.15654	203.366	188.309	243.417	216.254	249.448	loss	GPR143
Merged-chr1-33283202-1	149.535	-4.82715	4.40305e-39	1.8195e-37	Sbcl2	chr1	33281699	33284705	5.82566	8.24978	10.3914	227.409	212.925	191.007	254.622	285.854	loss	ZNF362
Merged-chr2-28408935-2	309.911	3.31597	4.52608e-39	1.86884e-37	Sbcl2	chr2	28405921	28411204	750.678	756.229	614.475	67.1208	86.1546	54.1574	70.922	79.5538	gain	PLB1
Merged-chr2-28408935-2	309.911	3.31597	4.52608e-39	1.86884e-37	Sbcl2	chr2	28405921	28411204	750.678	756.229	614.475	67.1208	86.1546	54.1574	70.922	79.5538	gain	FOSL2
Merged-chr22-31729207-1	242.993	-4.0223	4.55056e-39	1.87744e-37	Sbcl2	chr22	31727170	31731245	25.7993	31.1658	13.1624	340.613	345.849	393.078	370.887	423.388	loss	PISD
Merged-chr17-79960370-1	486.744	-4.38394	4.79241e-39	1.97564e-37	Sbcl2	chr17	79958001	79962740	44.1086	46.7487	18.7044	834.501	675.698	543.321	931.287	799.583	loss	TBC1D16
Merged-chr10-492128-1	136.524	-4.69108	4.79795e-39	1.97634e-37	Sbcl2	chr10	490561	493695	8.32237	7.33313	9.00584	244.44	227.694	217.212	173.236	204.952	loss	DIP2C
Merged-chr10-3912056-1	130.83	-4.50216	4.99454e-39	2.05567e-37	Sbcl2	chr10	3911088	3913024	8.32237	6.41649	11.7769	205.369	196.925	210.806	195.326	211.694	loss	AKR1E2
Merged-chr10-3912056-1	130.83	-4.50216	4.99454e-39	2.05567e-37	Sbcl2	chr10	3911088	3913024	8.32237	6.41649	11.7769	205.369	196.925	210.806	195.326	211.694	loss	KLF6
Merged-chr1-96473947-1	247.574	4.62386	5.5077e-39	2.26326e-37	Sbcl2	chr1	96471197	96476697	631.668	605.9	615.168	26.0469	24.6156	11.0644	41.8556	24.2706	gain	PTBP2
Merged-chr2-96951632-2	427.678	-3.77768	5.53013e-39	2.27066e-37	Sbcl2	chr2	96949931	96954533	49.102	55.9151	38.7944	524.944	529.236	609.125	732.473	881.833	loss	SEMA4C
Merged-chr2-96951632-2	427.678	-3.77768	5.53013e-39	2.27066e-37	Sbcl2	chr2	96949931	96954533	49.102	55.9151	38.7944	524.944	529.236	609.125	732.473	881.833	loss	FAHD2B
Merged-chr14-63933738-1	204.405	-4.03876	5.8046e-39	2.37956e-37	Sbcl2	chr14	63932216	63935261	20.8059	17.4162	19.3972	354.638	307.695	379.684	310.429	225.178	loss	SYNE2
Merged-chr14-63933738-1	204.405	-4.03876	5.8046e-39	2.37956e-37	Sbcl2	chr14	63932216	63935261	20.8059	17.4162	19.3972	354.638	307.695	379.684	310.429	225.178	loss	ESR2
Merged-chr13-42307323-1	340.02	-4.29596	5.87618e-39	2.40699e-37	Sbcl2	chr13	42304923	42309723	28.2961	39.4156	13.8551	570.026	462.773	440.247	612.719	552.831	loss	AKAP11
Merged-chr15-98841735-1	280.583	-3.91517	5.89586e-39	2.41313e-37	Sbcl2	chr15	98839749	98843721	29.1283	35.749	21.4755	452.815	408.619	309.804	497.617	489.458	loss	IGF1R
Merged-chr13-73684168-1	200.903	-4.80293	6.16545e-39	2.51148e-37	Sbcl2	chr13	73682863	73685474	12.4836	16.4996	5.54205	294.53	312.618	238.176	392.978	334.396	loss	KLF12
Merged-chr13-73684168-1	200.903	-4.80293	6.16545e-39	2.51148e-37	Sbcl2	chr13	73682863	73685474	12.4836	16.4996	5.54205	294.53	312.618	238.176	392.978	334.396	loss	KLF5
Merged-chr9-110744433-1	113.019	3.9478	6.16102e-39	2.51148e-37	Sbcl2	chr9	110742424	110746442	257.161	263.076	295.114	20.036	14.7694	14.5584	23.2531	16.1804	gain	LPAR1
Merged-chr6-107980460-1	158.384	-4.38894	6.20861e-39	2.52706e-37	Sbcl2	chr6	107979183	107981738	16.6447	8.24978	10.3914	244.44	215.387	284.763	267.411	219.784	loss	SEC63
Merged-chr6-107980460-1	158.384	-4.38894	6.20861e-39	2.52706e-37	Sbcl2	chr6	107979183	107981738	16.6447	8.24978	10.3914	244.44	215.387	284.763	267.411	219.784	loss	OSTM1
Merged-chr1-89863434-1	173.979	-3.85114	6.28247e-39	2.5551e-37	Sbcl2	chr1	89861904	89864965	16.6447	21.0828	18.0117	329.593	246.156	256.228	262.76	241.358	loss	LRRC8D
Merged-chr10-61337257-1	206.92	-6.1496	6.43099e-39	2.61138e-37	Sbcl2	chr10	61335618	61338897	3.32895	8.24978	2.77103	413.744	365.542	380.849	273.224	207.649	loss	RHOBTB1
Merged-chr8-86414680-1	560.543	-4.84604	6.74515e-39	2.73678e-37	Sbcl2	chr8	86411520	86417840	24.9671	42.1655	24.9392	1293.33	1159.4	775.674	623.183	540.696	loss	WWP1
Merged-chr10-17148342-1	210.16	-6.20428	7.20174e-39	2.91744e-37	Sbcl2	chr10	17147122	17149562	1.66447	5.49985	6.23481	367.661	263.387	214.883	425.532	396.42	loss	CUBN
Merged-chr5-59733078-1	214.794	-4.46467	7.2488e-39	2.93189e-37	Sbcl2	chr5	59730831	59735326	15.8125	17.4162	12.4696	300.541	274.464	256.811	459.249	381.588	loss	PDE4D
Merged-chr10-23013934-1	183.934	-6.37987	7.51097e-39	3.03554e-37	Sbcl2	chr10	23012719	23015150	7.49013	1.83328	1.38551	325.586	269.541	235.264	341.821	288.551	loss	MSRB2
Merged-chr3-31961549-1	276.08	-4.02586	7.62081e-39	3.07751e-37	Sbcl2	chr3	31958662	31964436	29.1283	32.0825	18.0117	435.784	401.234	563.12	389.49	339.789	loss	OSBPL10
Merged-chr3-31961549-1	276.08	-4.02586	7.62081e-39	3.07751e-37	Sbcl2	chr3	31958662	31964436	29.1283	32.0825	18.0117	435.784	401.234	563.12	389.49	339.789	loss	STT3B
Merged-chr13-46467199-1	156.434	-4.73552	7.62775e-39	3.0779e-37	Sbcl2	chr13	46464976	46469422	13.3158	8.24978	6.23481	262.472	291.695	209.059	206.953	253.493	loss	LRCH1
Merged-chr1-32940241-1	177.173	-4.34423	7.88311e-39	3.17596e-37	Sbcl2	chr1	32938652	32941831	14.148	11.9163	14.5479	288.519	240.002	364.543	263.923	219.784	loss	TMEM54
Merged-chr1-32940241-1	177.173	-4.34423	7.88311e-39	3.17596e-37	Sbcl2	chr1	32938652	32941831	14.148	11.9163	14.5479	288.519	240.002	364.543	263.923	219.784	loss	RNF19B
Merged-chr4-3387002-1	933.185	-4.45406	8.0799e-39	3.25015e-37	Sbcl2	chr4	3383898	3390107	56.5921	98.0807	45.0292	987.777	1041.24	1848.34	1680.04	1708.38	loss	RGS12
Merged-chr4-4660193-1	230.15	3.82465	8.67706e-39	3.48491e-37	Sbcl2	chr4	4657528	4662859	564.257	559.151	520.953	35.0631	52.9236	24.4582	37.205	47.1929	gain	MSX1
Merged-chr7-2610757-2	1425.27	-4.25345	8.78917e-39	3.52719e-37	Sbcl2	chr7	2604145	2615863	124.836	159.496	64.4264	2331.19	2262.17	2957.11	1663.76	1839.18	loss	TTYH3
Merged-chr1-63638401-1	691.222	-4.97272	9.14976e-39	3.66903e-37	Sbcl2	chr1	63635342	63641460	29.9605	52.2486	22.1682	1431.58	1287.4	1348.69	667.364	690.365	loss	PGM1
Merged-chr10-62020543-1	264.38	-4.37533	1.01615e-38	4.06524e-37	Sbcl2	chr10	62018181	62022905	17.477	21.0828	20.7827	532.959	418.465	246.329	453.436	404.511	loss	ARID5B
Merged-chr10-62020543-1	264.38	-4.37533	1.01615e-38	4.06524e-37	Sbcl2	chr10	62018181	62022905	17.477	21.0828	20.7827	532.959	418.465	246.329	453.436	404.511	loss	RTKN2
Merged-chr10-62005690-1	202.726	-4.65236	1.09734e-38	4.38324e-37	Sbcl2	chr10	62004509	62006872	19.1415	13.7496	5.54205	376.678	320.003	283.016	323.218	280.461	loss	ARID5B
Merged-chr10-62005690-1	202.726	-4.65236	1.09734e-38	4.38324e-37	Sbcl2	chr10	62004509	62006872	19.1415	13.7496	5.54205	376.678	320.003	283.016	323.218	280.461	loss	RTKN2
Merged-chr13-34158557-1	630.4	3.5827	1.27198e-38	5.06508e-37	Sbcl2	chr13	34151528	34165586	1284.97	1146.72	1995.83	130.234	103.386	131.608	103.476	146.972	gain	NBEA
Merged-chr21-37238068-1	144.22	-4.66729	1.29054e-38	5.13103e-37	Sbcl2	chr21	37236664	37239472	14.148	6.41649	6.23481	239.431	208.002	241.67	230.206	207.649	loss	TTC3
Merged-chr17-4220935-1	194.892	-4.54917	1.34468e-38	5.34219e-37	Sbcl2	chr17	4219795	4222075	5.82566	21.0828	12.4696	357.643	288.003	296.992	295.315	281.809	loss	ANKFY1
Merged-chr17-4220935-1	194.892	-4.54917	1.34468e-38	5.34219e-37	Sbcl2	chr17	4219795	4222075	5.82566	21.0828	12.4696	357.643	288.003	296.992	295.315	281.809	loss	CYB5D2
Merged-chr2-105934716-1	203.921	-4.55756	1.4032e-38	5.57037e-37	Sbcl2	chr2	105933430	105936002	17.477	8.24978	14.5479	409.737	318.772	360.467	249.971	252.145	loss	NCK2
Merged-chr3-135557993-1	230.249	-4.41193	1.46128e-38	5.78754e-37	Sbcl2	chr3	135555583	135560404	19.1415	20.1661	11.7769	336.606	321.234	518.28	312.754	302.035	loss	PPP2R3A
Merged-chr8-133092712-1	302.851	3.41832	1.46619e-38	5.80251e-37	Sbcl2	chr8	133089748	133095677	624.178	634.316	838.929	78.1406	49.2312	70.4628	70.922	56.6315	gain	SLA
Merged-chr13-94556394-1	240.485	-5.8632	1.48609e-38	5.87673e-37	Sbcl2	chr13	94554469	94558320	8.32237	8.24978	3.46378	538.97	475.081	387.254	255.784	246.752	loss	DCT
Merged-chr14-81473303-1	457.622	-4.68243	1.53597e-38	6.06468e-37	Sbcl2	chr14	81469246	81477360	30.7928	30.2492	22.861	961.73	840.623	885.153	458.086	431.478	loss	STON2
Merged-chr14-81473303-1	457.622	-4.68243	1.53597e-38	6.06468e-37	Sbcl2	chr14	81469246	81477360	30.7928	30.2492	22.861	961.73	840.623	885.153	458.086	431.478	loss	SEL1L
Merged-chr14-65574876-1	189.288	-4.64682	1.54317e-38	6.08842e-37	Sbcl2	chr14	65573532	65576220	13.3158	17.4162	5.54205	346.624	290.464	326.691	249.971	264.28	loss	GPHN
Merged-chr3-69891457-1	375.327	-4.21219	1.54937e-38	6.10821e-37	Sbcl2	chr3	69888025	69894889	40.7796	37.5823	16.6262	708.274	579.698	642.901	511.568	465.187	loss	MITF
Merged-chr13-73828917-1	166.86	-5.40262	1.67562e-38	6.60086e-37	Sbcl2	chr13	73827818	73830016	8.32237	6.41649	4.15654	309.557	244.925	175.866	301.128	284.506	loss	KLF12
Merged-chr13-73828917-1	166.86	-5.40262	1.67562e-38	6.60086e-37	Sbcl2	chr13	73827818	73830016	8.32237	6.41649	4.15654	309.557	244.925	175.866	301.128	284.506	loss	KLF5
Merged-chr3-112378027-1	425.924	-4.30442	1.68371e-38	6.62767e-37	Sbcl2	chr3	112375397	112380657	38.2829	30.2492	31.8668	987.777	793.853	498.481	518.544	508.335	loss	CD200
Merged-chr5-58918516-1	199.211	-4.86699	1.75173e-38	6.89015e-37	Sbcl2	chr5	58917132	58919900	10.8191	16.4996	5.54205	374.674	366.773	320.286	260.435	238.661	loss	PDE4D
Merged-chr13-73218270-1	128.896	-4.68798	1.78445e-38	7.01348e-37	Sbcl2	chr13	73217153	73219388	9.15461	8.24978	6.23481	199.359	215.387	171.207	213.929	207.649	loss	KLF5
Merged-chr13-73218270-1	128.896	-4.68798	1.78445e-38	7.01348e-37	Sbcl2	chr13	73217153	73219388	9.15461	8.24978	6.23481	199.359	215.387	171.207	213.929	207.649	loss	KLF12
Merged-chr14-34170212-1	318.177	-5.13131	1.80706e-38	7.09152e-37	Sbcl2	chr14	34167591	34172833	15.8125	19.2495	8.31308	733.319	643.698	352.314	404.604	368.105	loss	SPTSSA
Merged-chr16-86354987-1	379.566	3.70019	1.85834e-38	7.28162e-37	Sbcl2	chr16	86351256	86358719	934.602	900.142	856.247	37.0667	72.616	76.8685	76.7353	82.2505	gain	FOXF1
Merged-chr9-130775987-1	240.871	-5.13737	1.95644e-38	7.65439e-37	Sbcl2	chr9	130774274	130777700	14.148	14.6663	4.15654	334.602	300.31	305.727	463.9	489.458	loss	ABL1
Merged-chr19-16339341-1	363.729	4.38109	2.10535e-38	8.22444e-37	Sbcl2	chr19	16335402	16343280	952.911	942.308	795.978	43.0775	34.4619	21.5465	53.4822	66.0701	gain	KLF2
Merged-chr12-85733769-1	431.544	-6.05464	2.15852e-38	8.41937e-37	Sbcl2	chr12	85731501	85736037	17.477	7.33313	6.23481	1070.93	898.47	673.764	379.026	399.117	loss	ALX1
Merged-chr18-4320267-1	215.176	-5.42724	2.1898e-38	8.53491e-37	Sbcl2	chr18	4318156	4322378	6.6579	11.9163	5.54205	515.928	356.926	313.298	277.875	233.268	loss	DLGAP1
Merged-chr18-4320267-1	215.176	-5.42724	2.1898e-38	8.53491e-37	Sbcl2	chr18	4318156	4322378	6.6579	11.9163	5.54205	515.928	356.926	313.298	277.875	233.268	loss	TGIF1
Merged-chr2-45668571-1	273.325	-4.46049	2.32245e-38	9.04506e-37	Sbcl2	chr2	45666630	45670512	32.4572	15.5829	10.3914	432.779	384.004	417.536	498.779	395.072	loss	EPAS1
Merged-chr3-30449165-1	230.854	-5.01012	2.37635e-38	9.24801e-37	Sbcl2	chr3	30447579	30450752	7.49013	19.2495	7.62032	309.557	308.926	281.269	465.062	447.659	loss	TGFBR2
Merged-chr12-130017625-1	270.328	-5.83921	2.51175e-38	9.76017e-37	Sbcl2	chr12	130015928	130019322	9.15461	11.9163	2.07827	452.815	438.158	625.43	345.309	277.764	loss	TMEM132D
Merged-chr2-179273106-1	262.261	-4.20705	2.54315e-38	9.87472e-37	Sbcl2	chr2	179271209	179275004	25.7993	20.1661	20.0899	565.017	464.004	319.121	369.724	314.17	loss	SESTD1
Merged-chr1-241706881-1	176.937	4.20058	2.55749e-38	9.9229e-37	Sbcl2	chr1	241704854	241708908	491.852	424.405	378.938	27.0487	24.6156	12.2291	26.7411	29.6641	gain	EXO1
Merged-chr17-67239625-1	175.102	-4.32173	2.57522e-38	9.98418e-37	Sbcl2	chr17	67238054	67241196	16.6447	16.4996	8.31308	298.537	215.387	302.815	291.827	250.797	loss	HELZ
Merged-chr10-57189187-1	149.798	-4.66357	2.6208e-38	1.01532e-36	Sbcl2	chr10	57188006	57190368	5.82566	15.5829	6.92757	262.472	215.387	239.923	224.393	227.874	loss	ZWINT
Merged-chr10-547330-1	399.751	-5.16235	2.72789e-38	1.05522e-36	Sbcl2	chr10	544700	549960	19.1415	27.4993	6.92757	605.089	544.005	956.198	475.526	563.618	loss	DIP2C
Merged-chr17-79978264-1	419.1	-4.75387	2.85343e-38	1.10295e-36	Sbcl2	chr17	79975553	79980975	24.9671	31.1658	17.3189	410.739	452.927	955.616	676.666	783.402	loss	TBC1D16
Merged-chr5-72446998-3	1917.24	-3.23193	3.19834e-38	1.23165e-36	Sbcl2	chr5	72438904	72454161	346.211	359.324	216.14	3390.1	3000.64	2841.22	2626.44	2557.86	loss	ZNF366
Merged-chr5-72446998-3	1917.24	-3.23193	3.19834e-38	1.23165e-36	Sbcl2	chr5	72438904	72454161	346.211	359.324	216.14	3390.1	3000.64	2841.22	2626.44	2557.86	loss	PTCD2
Merged-chr12-93814241-1	158.797	-4.37639	3.22173e-38	1.23973e-36	Sbcl2	chr12	93812977	93815505	13.3158	13.7496	9.00584	226.407	196.925	270.205	303.453	237.313	loss	PLXNC1
Merged-chr18-36120586-1	232.372	-3.99673	3.31295e-38	1.27198e-36	Sbcl2	chr18	36117998	36123174	27.4638	27.4993	13.1624	324.584	302.772	387.254	382.514	393.724	loss	SLC39A6
Merged-chr3-93861001-1	210.143	-5.5784	3.38206e-38	1.29754e-36	Sbcl2	chr3	93859227	93862775	9.15461	5.49985	6.23481	411.741	320.003	467.035	251.134	210.346	loss	PROS1
Merged-chr2-224104212-3	805.282	-3.24743	3.42308e-38	1.3123e-36	Sbcl2	chr2	224101285	224107879	101.533	109.997	170.418	1257.26	1043.7	1280.56	1280.08	1198.7	loss	SERPINE2
Merged-chr13-45102182-1	149.34	-4.25027	3.80325e-38	1.45588e-36	Sbcl2	chr13	45100928	45103437	14.9803	13.7496	8.31308	231.416	235.079	271.369	208.115	211.694	loss	GTF2F2
Merged-chr13-48729917-1	1255.51	-5.22242	3.88696e-38	1.48571e-36	Sbcl2	chr13	48724254	48735580	59.9211	73.3313	26.3248	2338.21	2164.94	3004.28	1249.85	1127.24	loss	FNDC3A
Merged-chr13-48729917-1	1255.51	-5.22242	3.88696e-38	1.48571e-36	Sbcl2	chr13	48724254	48735580	59.9211	73.3313	26.3248	2338.21	2164.94	3004.28	1249.85	1127.24	loss	CYSLTR2
Merged-chr5-88249928-1	685.798	-4.31761	4.04073e-38	1.54105e-36	Sbcl2	chr5	88245702	88254155	51.5987	56.8318	51.9568	1505.71	1356.32	1079.07	733.636	651.262	loss	CCNH
Merged-chr13-73677514-1	175.011	-4.42238	4.0627e-38	1.54828e-36	Sbcl2	chr13	73676220	73678809	14.148	13.7496	10.3914	291.524	259.695	187.513	311.592	311.473	loss	KLF12
Merged-chr13-73677514-1	175.011	-4.42238	4.0627e-38	1.54828e-36	Sbcl2	chr13	73676220	73678809	14.148	13.7496	10.3914	291.524	259.695	187.513	311.592	311.473	loss	KLF5
Merged-chr17-27951257-1	575.022	-5.70545	4.07407e-38	1.55146e-36	Sbcl2	chr17	27948601	27953914	24.1349	24.7493	4.15654	633.139	624.006	1150.12	1071.97	1067.91	loss	NLK
Merged-chr18-62999041-1	188.104	-4.8268	4.26806e-38	1.62414e-36	Sbcl2	chr18	62997457	63000626	14.9803	11.9163	4.8493	238.429	238.771	329.021	324.381	342.486	loss	PHLPP1
Merged-chr18-62999041-1	188.104	-4.8268	4.26806e-38	1.62414e-36	Sbcl2	chr18	62997457	63000626	14.9803	11.9163	4.8493	238.429	238.771	329.021	324.381	342.486	loss	BCL2
Merged-chr20-36400237-1	223.131	-4.91742	4.85073e-38	1.8445e-36	Sbcl2	chr20	36398472	36402003	10.8191	19.2495	5.54205	352.634	257.233	451.312	325.544	362.711	loss	MYL9
Merged-chr10-73966680-2	387.544	3.47458	4.92248e-38	1.8704e-36	Sbcl2	chr10	73963746	73970157	877.178	794.728	1026.67	87.1568	61.539	98.415	95.3378	59.3282	gain	PLAU
Merged-chr16-21626920-1	304.495	-4.22228	5.45333e-38	2.06905e-36	Sbcl2	chr16	21624954	21628887	29.9605	15.5829	29.7885	367.661	358.157	476.934	584.816	573.057	loss	METTL9
Merged-chr12-52060886-1	300.845	-4.13192	5.4946e-38	2.08317e-36	Sbcl2	chr12	52058239	52063533	25.7993	40.3322	14.5479	476.858	516.928	501.975	406.929	423.388	loss	NR4A1
Merged-chr3-131485068-1	182.683	-4.69317	5.78289e-38	2.19086e-36	Sbcl2	chr3	131483782	131486355	9.98684	19.2495	4.8493	310.559	291.695	269.622	287.176	268.325	loss	NUDT16
Merged-chr9-134662604-1	153.652	4.90079	5.82419e-38	2.20488e-36	Sbcl2	chr9	134660790	134664418	441.918	415.239	304.813	18.0324	12.3078	5.24104	12.7892	18.8772	gain	COL5A1
Merged-chr7-48260258-1	148.773	-5.25909	5.87221e-38	2.21816e-36	Sbcl2	chr7	48259011	48261505	4.16119	6.41649	7.62032	291.524	272.002	223.618	190.676	194.165	loss	ABCA13
Merged-chr16-11560084-1	386.228	-3.57228	6.08681e-38	2.29417e-36	Sbcl2	chr16	11557146	11563022	49.9342	66.9148	32.5596	661.19	588.313	602.137	561.563	527.212	loss	LITAF
Merged-chr17-61313358-1	240.18	-4.90269	6.18969e-38	2.33124e-36	Sbcl2	chr17	61311653	61315063	19.9737	12.833	5.54205	341.615	267.079	460.629	409.255	404.511	loss	TBX2
Merged-chr3-167940972-1	354.698	-3.59073	6.24298e-38	2.34959e-36	Sbcl2	chr3	167939267	167942677	32.4572	41.2489	60.2698	618.112	448.004	580.008	546.448	511.032	loss	SERPINI1
Merged-chr22-47072938-1	236.075	-4.85456	6.38995e-38	2.40314e-36	Sbcl2	chr22	47071421	47074455	13.3158	11.9163	13.1624	294.53	323.695	608.543	309.266	314.17	loss	TBC1D22A
Merged-chr3-126911716-2	623.813	3.11527	6.43987e-38	2.42015e-36	Sbcl2	chr3	126906426	126917839	1370.69	1318.13	1493.58	151.272	178.463	115.885	187.188	175.288	gain	PLXNA1
Merged-chr15-46879254-1	235.636	-5.29052	7.53335e-38	2.82284e-36	Sbcl2	chr15	46877538	46880970	10.8191	16.4996	2.07827	427.77	386.465	309.804	399.954	331.699	loss	SEMA6D
Merged-chr10-11178810-1	162.999	-4.45744	7.52922e-38	2.82284e-36	Sbcl2	chr10	11177373	11180248	12.4836	11.9163	10.3914	206.371	194.463	268.458	304.616	295.293	loss	CELF2
Merged-chr10-11178810-1	162.999	-4.45744	7.52922e-38	2.82284e-36	Sbcl2	chr10	11177373	11180248	12.4836	11.9163	10.3914	206.371	194.463	268.458	304.616	295.293	loss	USP6NL
Merged-chr8-121357330-1	195.648	-4.24898	7.73775e-38	2.89732e-36	Sbcl2	chr8	121356017	121358644	21.6382	15.5829	11.0841	318.573	220.31	358.138	323.218	296.641	loss	SNTB1
Merged-chr8-121357330-1	195.648	-4.24898	7.73775e-38	2.89732e-36	Sbcl2	chr8	121356017	121358644	21.6382	15.5829	11.0841	318.573	220.31	358.138	323.218	296.641	loss	HAS2
Merged-chr6-166070293-1	322.718	-5.20013	8.40603e-38	3.14526e-36	Sbcl2	chr6	166068179	166072407	19.1415	17.4162	5.54205	756.361	572.313	422.777	417.393	370.801	loss	PDE10A
Merged-chr2-233420691-1	504.12	2.81833	8.76055e-38	3.27315e-36	Sbcl2	chr2	233413008	233428374	1032.81	1079.8	1151.36	146.263	132.924	182.854	146.495	160.456	gain	DGKD
Merged-chr15-23422592-1	146.747	3.87843	8.8531e-38	3.30293e-36	Sbcl2	chr15	23420573	23424611	367.017	382.24	303.427	20.036	28.308	17.4701	32.5544	22.9223	gain	GOLGA8S
Merged-chr17-68381686-4	2126.76	-3.03394	8.9354e-38	3.33122e-36	Sbcl2	chr17	68376153	68389681	337.888	359.324	463.454	2811.06	2576.02	3248.86	3539.12	3678.35	loss	SLC16A6
Merged-chr17-68381686-4	2126.76	-3.03394	8.9354e-38	3.33122e-36	Sbcl2	chr17	68376153	68389681	337.888	359.324	463.454	2811.06	2576.02	3248.86	3539.12	3678.35	loss	WIPI1
Merged-chr5-142822701-2	666.795	3.18227	8.98603e-38	3.34767e-36	Sbcl2	chr5	142815285	142830888	1275.82	1249.38	1981.98	154.278	161.232	176.448	172.073	163.153	gain	ARHGAP26
Merged-chr5-142822701-2	666.795	3.18227	8.98603e-38	3.34767e-36	Sbcl2	chr5	142815285	142830888	1275.82	1249.38	1981.98	154.278	161.232	176.448	172.073	163.153	gain	NR3C1
Merged-chr20-45019633-1	154.371	-4.18842	9.05125e-38	3.36953e-36	Sbcl2	chr20	45018124	45021142	13.3158	13.7496	12.4696	248.447	246.156	295.245	212.766	192.817	loss	STK4
Merged-chr16-70726098-1	536.742	-4.33841	1.11737e-37	4.14764e-36	Sbcl2	chr16	70723883	70728314	55.7599	44.9154	23.5537	735.323	675.698	634.166	1016.16	1108.36	loss	VAC14
Merged-chr3-20316764-1	163.711	-4.66341	1.12362e-37	4.16783e-36	Sbcl2	chr3	20315477	20318052	14.148	11.9163	4.8493	279.503	204.31	252.152	290.664	252.145	loss	SGO1
Merged-chr6-14810194-1	173.224	-3.90811	1.13794e-37	4.21794e-36	Sbcl2	chr6	14808835	14811554	14.148	21.9994	17.3189	271.488	210.463	258.558	304.616	287.203	loss	CD83
Merged-chr2-143731983-1	444.059	-4.45149	1.1519e-37	4.26351e-36	Sbcl2	chr2	143727949	143736017	30.7928	40.3322	24.2465	853.536	747.084	932.322	477.851	446.31	loss	GTDC1
Merged-chr2-143731983-1	444.059	-4.45149	1.1519e-37	4.26351e-36	Sbcl2	chr2	143727949	143736017	30.7928	40.3322	24.2465	853.536	747.084	932.322	477.851	446.31	loss	ARHGAP15
Merged-chr1-21775845-1	131.842	-5.07428	1.24857e-37	4.61139e-36	Sbcl2	chr1	21774498	21777193	6.6579	5.49985	6.23481	220.397	161.232	193.336	234.856	226.526	loss	RAP1GAP
Merged-chr1-21775845-1	131.842	-5.07428	1.24857e-37	4.61139e-36	Sbcl2	chr1	21774498	21777193	6.6579	5.49985	6.23481	220.397	161.232	193.336	234.856	226.526	loss	USP48
Merged-chr1-119595965-1	159.92	-5.32796	1.25238e-37	4.62212e-36	Sbcl2	chr1	119594993	119596937	9.98684	7.33313	2.07827	224.404	200.617	275.446	279.037	280.461	loss	ZNF697
Merged-chrX-21884348-1	174.129	-4.75182	1.27611e-37	4.70632e-36	Sbcl2	chrX	21882042	21886655	11.6513	13.7496	5.54205	266.479	203.079	246.911	313.917	331.699	loss	SMS
Merged-chr1-107740560-1	553.128	-5.33051	1.28567e-37	4.73479e-36	Sbcl2	chr1	107737655	107743465	27.4638	24.7493	13.1624	593.067	572.313	578.261	1357.98	1258.03	loss	NTNG1
Merged-chr9-91311266-1	331.334	-4.34073	1.30987e-37	4.82047e-36	Sbcl2	chr9	91308981	91313551	29.1283	30.2492	17.3189	685.233	560.005	314.462	504.593	509.683	loss	SYK
Merged-chr10-119693480-1	383.549	-3.31536	1.42315e-37	5.22988e-36	Sbcl2	chr10	119691770	119695190	59.0888	47.6654	67.1974	501.903	472.62	665.612	605.744	648.565	loss	INPP5F
Merged-chr15-25947119-1	242.856	-5.09164	1.49886e-37	5.49631e-36	Sbcl2	chr15	25945186	25949053	8.32237	12.833	12.4696	473.852	392.619	536.915	260.435	245.403	loss	ATP10A
Merged-chr15-25947119-1	242.856	-5.09164	1.49886e-37	5.49631e-36	Sbcl2	chr15	25945186	25949053	8.32237	12.833	12.4696	473.852	392.619	536.915	260.435	245.403	loss	GABRB3
Merged-chr5-79799043-1	217.675	-5.32286	1.52481e-37	5.58749e-36	Sbcl2	chr5	79797665	79800422	12.4836	11.9163	2.07827	310.559	249.848	384.925	398.791	370.801	loss	CMYA5
Merged-chr9-114627978-1	331.751	-4.14011	1.54814e-37	5.66491e-36	Sbcl2	chr9	114624573	114631383	33.2895	41.2489	13.8551	502.905	486.158	571.855	480.177	524.516	loss	TMEM268
Merged-chr6-134641796-1	505.586	-3.19978	1.68221e-37	6.14676e-36	Sbcl2	chr6	134638175	134645417	78.2303	85.2477	84.5163	667.2	578.467	855.454	890.594	804.976	loss	SGK1
Merged-chr1-201334723-1	701.688	-3.93737	1.7056e-37	6.22338e-36	Sbcl2	chr1	201331361	201338085	94.875	81.5811	36.0234	1172.11	987.086	1144.88	1045.23	1051.73	loss	PKP1
Merged-chr6-158303319-1	122.031	-4.66918	1.71303e-37	6.24605e-36	Sbcl2	chr6	158302043	158304596	8.32237	7.33313	6.92757	208.375	173.54	199.742	203.465	168.546	loss	TULP4
Merged-chr8-118439954-1	158.877	4.3939	1.84569e-37	6.72026e-36	Sbcl2	chr8	118437610	118442299	379.5	376.74	419.118	17.0306	18.4617	9.89974	31.3917	18.8772	gain	EXT1
Merged-chr8-118439954-1	158.877	4.3939	1.84569e-37	6.72026e-36	Sbcl2	chr8	118437610	118442299	379.5	376.74	419.118	17.0306	18.4617	9.89974	31.3917	18.8772	gain	TNFRSF11B
Merged-chr2-215949019-1	186.842	-3.73062	1.90876e-37	6.94498e-36	Sbcl2	chr2	215947294	215950744	24.1349	16.4996	23.5537	291.524	269.541	232.935	311.592	324.957	loss	FN1
Merged-chr2-215949019-1	186.842	-3.73062	1.90876e-37	6.94498e-36	Sbcl2	chr2	215947294	215950744	24.1349	16.4996	23.5537	291.524	269.541	232.935	311.592	324.957	loss	MREG
Merged-chr17-64179759-1	150.489	-3.88438	1.9306e-37	7.01948e-36	Sbcl2	chr17	64178158	64181360	17.477	17.4162	12.4696	263.474	222.771	207.894	245.32	217.087	loss	ERN1
Merged-chr17-64179759-1	150.489	-3.88438	1.9306e-37	7.01948e-36	Sbcl2	chr17	64178158	64181360	17.477	17.4162	12.4696	263.474	222.771	207.894	245.32	217.087	loss	TEX2
Merged-chr7-140881505-1	133.359	-4.90241	2.33778e-37	8.46404e-36	Sbcl2	chr7	140880446	140882564	5.82566	9.16642	6.23481	248.447	232.618	206.147	187.188	171.243	loss	NDUFB2
Merged-chr12-110172296-1	512.492	-4.67259	2.42683e-37	8.7741e-36	Sbcl2	chr12	110168848	110175745	47.4375	32.0825	15.2406	744.339	674.468	568.944	952.215	1065.21	loss	ATP2A2
Merged-chr12-110172296-1	512.492	-4.67259	2.42683e-37	8.7741e-36	Sbcl2	chr12	110168848	110175745	47.4375	32.0825	15.2406	744.339	674.468	568.944	952.215	1065.21	loss	IFT81
Merged-chr9-114693295-1	268.2	3.15488	2.71149e-37	9.76896e-36	Sbcl2	chr9	114688657	114697933	626.674	626.983	554.205	70.1262	84.9239	69.8805	53.4822	59.3282	gain	TNFSF15
Merged-chr9-87581925-1	192.959	-5.32822	2.77305e-37	9.97677e-36	Sbcl2	chr9	87580564	87583287	7.49013	2.74993	11.7769	260.469	231.387	259.14	383.676	386.982	loss	CTSL
Merged-chr9-87581925-1	192.959	-5.32822	2.77305e-37	9.97677e-36	Sbcl2	chr9	87580564	87583287	7.49013	2.74993	11.7769	260.469	231.387	259.14	383.676	386.982	loss	DAPK1
Merged-chr14-92131571-1	452.485	-4.23725	2.84019e-37	1.02041e-35	Sbcl2	chr14	92127789	92135354	36.6184	55.9151	20.0899	871.568	700.314	761.697	553.424	620.25	loss	SLC24A4
Merged-chr7-45391520-1	137.106	-4.19269	2.88111e-37	1.03438e-35	Sbcl2	chr7	45389826	45393215	9.98684	15.5829	9.6986	232.418	189.54	216.047	193.001	230.571	loss	ADCY1
Merged-chr16-84864195-1	130.44	-4.30068	2.88697e-37	1.03576e-35	Sbcl2	chr16	84863112	84865279	9.15461	13.7496	8.31308	205.369	183.386	186.348	217.417	219.784	loss	ZDHHC7
Merged-chr19-7415832-1	133.696	-5.30388	2.94951e-37	1.05747e-35	Sbcl2	chr19	7414705	7416959	5.82566	4.58321	5.54205	173.312	185.848	258.558	225.555	210.346	loss	ARHGEF18
Merged-chr6-165146955-1	241.791	-5.4701	3.05348e-37	1.09398e-35	Sbcl2	chr6	165145348	165148563	11.6513	12.833	2.07827	448.807	418.465	243.417	420.881	376.195	loss	PDE10A
Merged-chr2-66343512-1	212.85	-4.68931	3.33036e-37	1.19152e-35	Sbcl2	chr2	66342197	66344827	11.6513	14.6663	12.4696	495.892	355.696	230.606	308.104	273.719	loss	MEIS1
Merged-chr1-25743817-1	150.925	-5.43812	3.39704e-37	1.21453e-35	Sbcl2	chr1	25742901	25744734	5.82566	10.0831	1.38551	252.454	206.771	232.353	230.206	268.325	loss	SELENON
Merged-chr1-25743817-1	150.925	-5.43812	3.39704e-37	1.21453e-35	Sbcl2	chr1	25742901	25744734	5.82566	10.0831	1.38551	252.454	206.771	232.353	230.206	268.325	loss	MAN1C1
Merged-chr12-47097069-1	221.578	3.39512	3.48036e-37	1.24346e-35	Sbcl2	chr12	47093109	47101029	471.046	433.572	624.867	53.0955	48.0004	41.9283	56.9701	43.1478	gain	AMIGO2
Merged-chr1-203153353-1	706.834	4.68815	3.4879e-37	1.24528e-35	Sbcl2	chr1	203148698	203158008	1649.49	1684.79	1973.66	51.0919	77.5392	27.9522	101.151	88.9924	gain	MYBPH
Merged-chr1-203153353-1	706.834	4.68815	3.4879e-37	1.24528e-35	Sbcl2	chr1	203148698	203158008	1649.49	1684.79	1973.66	51.0919	77.5392	27.9522	101.151	88.9924	gain	ADORA1
Merged-chr20-63846393-1	159.059	4.17954	3.5264e-37	1.25816e-35	Sbcl2	chr20	63843552	63849234	347.043	348.324	467.611	19.0342	25.8464	12.8114	30.229	21.5739	gain	ZBTB46
Merged-chr7-155962722-1	175.045	3.81759	3.60992e-37	1.28617e-35	Sbcl2	chr7	155959950	155965495	413.622	473.904	362.312	22.0397	32.0003	22.1288	32.5544	41.7994	gain	RNF32
Merged-chr12-101744786-1	147.699	-4.55907	3.74628e-37	1.33294e-35	Sbcl2	chr12	101743471	101746101	12.4836	11.9163	5.54205	214.386	209.233	283.016	236.019	208.997	loss	GNPTAB
Merged-chr6-122833433-1	226.539	-5.57137	3.96294e-37	1.40902e-35	Sbcl2	chr6	122832009	122834857	7.49013	8.24978	6.92757	559.006	430.773	235.847	326.706	237.313	loss	SMPDL3A
Merged-chr7-131605563-1	250.932	3.88372	4.10965e-37	1.46018e-35	Sbcl2	chr7	131602231	131608895	525.974	526.152	748.87	34.0613	43.0773	29.1169	39.5303	60.6766	gain	PODXL
Merged-chr7-131605563-1	250.932	3.88372	4.10965e-37	1.46018e-35	Sbcl2	chr7	131602231	131608895	525.974	526.152	748.87	34.0613	43.0773	29.1169	39.5303	60.6766	gain	PLXNA4
Merged-chr11-128553558-1	225.882	-4.48797	4.46709e-37	1.58608e-35	Sbcl2	chr11	128552034	128555082	9.15461	13.7496	23.5537	334.602	247.387	397.154	417.393	364.06	loss	ETS1
Merged-chr16-4592478-1	280.956	-4.60592	4.53058e-37	1.60751e-35	Sbcl2	chr16	4591091	4593866	12.4836	23.8327	18.0117	355.64	411.081	694.729	339.495	392.375	loss	CDIP1
Merged-chr20-5919452-1	161.697	3.56805	4.54997e-37	1.61328e-35	Sbcl2	chr20	5917830	5921075	356.197	368.49	410.112	42.0757	24.6156	32.6109	24.4158	35.0576	gain	CHGB
Merged-chr11-104305064-1	192.098	-6.83698	4.60705e-37	1.63239e-35	Sbcl2	chr11	104303587	104306542	3.32895	1.83328	2.77103	385.694	299.08	210.224	311.592	322.26	loss	CASP4
Merged-chr3-20023840-1	154.527	-4.15092	4.77997e-37	1.69133e-35	Sbcl2	chr3	20022683	20024998	14.9803	13.7496	11.7769	226.407	195.694	210.806	283.688	279.112	loss	KAT2B
Merged-chr12-6138763-1	126.556	-4.36433	5.13623e-37	1.81614e-35	Sbcl2	chr12	6137544	6139983	9.98684	7.33313	11.0841	217.391	184.617	214.3	196.489	171.243	loss	CD9
Merged-chr1-227777224-1	180.624	3.60738	5.17424e-37	1.82832e-35	Sbcl2	chr1	227774190	227780259	424.441	461.987	382.402	34.0613	39.385	23.2935	43.0183	36.406	gain	JMJD4
Merged-chr1-27682551-1	179.132	-5.72123	5.62775e-37	1.98721e-35	Sbcl2	chr1	27681495	27683608	7.49013	4.58321	4.15654	366.66	344.619	305.727	215.091	184.727	loss	FAM76A
Merged-chr1-27682551-1	179.132	-5.72123	5.62775e-37	1.98721e-35	Sbcl2	chr1	27681495	27683608	7.49013	4.58321	4.15654	366.66	344.619	305.727	215.091	184.727	loss	IFI6
Merged-chr2-218810561-1	186.083	-4.27231	5.79456e-37	2.04471e-35	Sbcl2	chr2	218809116	218812007	14.148	20.1661	11.0841	364.656	305.234	285.345	279.037	208.997	loss	CYP27A1
Merged-chr18-35132149-1	274.157	-4.9235	6.02901e-37	2.12452e-35	Sbcl2	chr18	35130476	35133823	19.9737	19.2495	4.15654	460.829	331.08	494.405	426.695	436.872	loss	MAPRE2
Merged-chr8-19374003-1	181.949	-4.35992	6.12273e-37	2.1546e-35	Sbcl2	chr8	19372822	19375184	12.4836	11.9163	16.6262	356.642	339.695	275.446	216.254	226.526	loss	CSGALNACT1
Merged-chr2-226334910-1	139.686	-4.38881	6.11948e-37	2.1546e-35	Sbcl2	chr2	226333383	226336438	11.6513	14.6663	5.54205	216.389	199.386	220.706	218.579	230.571	loss	IRS1
Merged-chr10-29169223-1	154.552	-4.74897	6.17681e-37	2.17066e-35	Sbcl2	chr10	29167933	29170514	9.98684	12.833	4.8493	288.519	211.694	279.522	201.139	227.874	loss	BAMBI
Merged-chr1-172639259-2	273.385	3.01637	6.76449e-37	2.37232e-35	Sbcl2	chr1	172636973	172640742	644.984	623.316	547.278	75.1352	65.2314	87.3506	79.0606	64.7217	gain	SUCO
Merged-chr5-116598662-1	376.699	-4.58307	7.14647e-37	2.50287e-35	Sbcl2	chr5	116595609	116601715	26.6316	37.5823	10.3914	558.004	519.389	783.244	525.52	552.831	loss	SEMA6A
Merged-chr9-29588734-1	145.578	-5.56417	7.25554e-37	2.53934e-35	Sbcl2	chr9	29587664	29589805	5.82566	5.49985	3.46378	277.499	246.156	161.307	238.344	226.526	loss	LINGO2
Merged-chr18-6541732-1	165.564	-5.32518	7.4165e-37	2.59391e-35	Sbcl2	chr18	6540140	6543325	4.99342	10.0831	4.8493	339.611	322.464	229.441	208.115	204.952	loss	L3MBTL4
Merged-chr21-36355861-1	283.331	-4.07982	7.65557e-37	2.67389e-35	Sbcl2	chr21	36353118	36358604	34.1217	23.8327	20.0899	410.739	377.85	637.077	381.351	381.588	loss	CHAF1B
Merged-chr5-140282386-1	394.421	-4.14882	7.70977e-37	2.69099e-35	Sbcl2	chr5	140280206	140284567	47.4375	38.499	18.0117	775.395	628.929	506.051	605.744	535.302	loss	CYSTM1
Merged-chr3-69965020-1	444.285	-4.39887	7.78496e-37	2.7154e-35	Sbcl2	chr3	69960509	69969532	34.1217	40.3322	24.2465	945.701	724.93	368.62	739.449	676.881	loss	MITF
Merged-chr9-86734418-1	722.783	-3.86363	8.01144e-37	2.7925e-35	Sbcl2	chr9	86732014	86736823	61.5855	76.9979	90.0584	1507.71	1385.86	1015.6	813.859	830.595	loss	GAS1
Merged-chr8-74605189-1	165.024	-5.39658	8.28763e-37	2.88681e-35	Sbcl2	chr8	74603905	74606473	7.49013	5.49985	5.54205	271.488	248.618	158.396	327.869	295.293	loss	PI15
Merged-chr4-100164364-1	245.289	-4.6638	8.82677e-37	3.0663e-35	Sbcl2	chr4	100161724	100167004	14.9803	17.4162	13.1624	326.588	241.233	327.856	546.448	474.626	loss	DDIT4L
Merged-chr11-19739761-1	478.351	-3.14072	8.9239e-37	3.09587e-35	Sbcl2	chr11	19735542	19743980	94.875	87.081	62.3481	667.2	630.16	679.005	783.63	822.505	loss	NAV2
Merged-chr17-73043721-1	223.532	-4.83707	9.17092e-37	3.17514e-35	Sbcl2	chr17	73042219	73045224	7.49013	20.1661	9.6986	356.642	327.388	503.14	277.875	285.854	loss	SLC39A11
Merged-chr1-67314356-2	239.28	-3.40722	9.76835e-37	3.37971e-35	Sbcl2	chr1	67312654	67315372	28.2961	28.4159	45.0292	380.685	371.696	384.925	331.357	343.834	loss	IL12RB2
Merged-chr11-12484031-1	222.928	-4.42522	9.98995e-37	3.45173e-35	Sbcl2	chr11	12482553	12485510	19.9737	10.0831	18.0117	270.487	256.002	343.579	424.369	440.917	loss	TEAD1
Merged-chr11-12484031-1	222.928	-4.42522	9.98995e-37	3.45173e-35	Sbcl2	chr11	12482553	12485510	19.9737	10.0831	18.0117	270.487	256.002	343.579	424.369	440.917	loss	PARVA
Merged-chr11-43958073-1	254.792	-6.0803	1.00156e-36	3.45826e-35	Sbcl2	chr11	43956265	43959882	9.15461	5.49985	3.46378	326.588	237.541	296.41	565.051	594.631	loss	ALKBH3
Merged-chr8-81100947-1	150.469	-3.8209	1.07717e-36	3.71187e-35	Sbcl2	chr8	81099085	81102810	18.3092	15.5829	15.2406	277.499	224.002	235.264	203.465	214.391	loss	ZNF704
Merged-chr8-81100947-1	150.469	-3.8209	1.07717e-36	3.71187e-35	Sbcl2	chr8	81099085	81102810	18.3092	15.5829	15.2406	277.499	224.002	235.264	203.465	214.391	loss	PAG1
Merged-chr11-134120259-1	171.079	-4.41166	1.19037e-36	4.09647e-35	Sbcl2	chr11	134118596	134121923	8.32237	19.2495	10.3914	242.436	254.772	214.3	302.29	316.867	loss	JAM3
Merged-chr7-108310810-2	495.845	-3.1489	1.2538e-36	4.30899e-35	Sbcl2	chr7	108306684	108313375	78.2303	67.8315	104.606	819.474	656.006	850.795	685.967	703.849	loss	NRCAM
Merged-chr18-59031324-1	368.476	-3.86148	1.26159e-36	4.33285e-35	Sbcl2	chr18	59028501	59034147	45.773	43.0822	28.403	515.928	459.081	443.741	658.063	753.738	loss	SEC11C
Merged-chr18-59031324-1	368.476	-3.86148	1.26159e-36	4.33285e-35	Sbcl2	chr18	59028501	59034147	45.773	43.0822	28.403	515.928	459.081	443.741	658.063	753.738	loss	ZNF532
Merged-chr17-50689040-2	333.905	2.70418	1.28907e-36	4.42134e-35	Sbcl2	chr17	50683475	50691587	755.671	688.398	682.365	111.2	113.232	103.074	99.9884	117.308	gain	ABCC3
Merged-chr2-109336266-1	499.642	3.38124	1.28868e-36	4.42134e-35	Sbcl2	chr2	109328885	109343647	986.201	1055.05	1402.14	91.164	104.616	89.0976	123.241	145.624	gain	SH3RF3
Merged-chr1-76147652-1	779.91	-5.02497	1.32704e-36	4.54853e-35	Sbcl2	chr1	76142008	76153297	47.4375	43.0822	22.861	1730.11	1494.17	1512.91	726.66	662.049	loss	ST6GALNAC3
Merged-chr8-25051040-1	197.504	-3.80674	1.34446e-36	4.60211e-35	Sbcl2	chr8	25049010	25053070	25.7993	22.916	16.6262	271.488	268.31	322.033	268.573	384.285	loss	NEFL
Merged-chr1-229664761-1	272.856	3.84658	1.35807e-36	4.64562e-35	Sbcl2	chr1	229661654	229667869	560.096	530.736	863.175	46.0829	57.8467	32.6109	38.3676	53.9348	gain	URB2
Merged-chr10-394276-1	517.412	-4.53533	1.39546e-36	4.76718e-35	Sbcl2	chr10	391153	397399	44.9408	45.8321	14.5479	806.451	761.853	1084.31	722.009	659.352	loss	DIP2C
Merged-chr5-128259920-1	154.001	-5.63662	1.53996e-36	5.25036e-35	Sbcl2	chr5	128258988	128260852	7.49013	5.49985	2.07827	288.519	201.848	191.589	238.344	296.641	loss	SLC12A2
Merged-chr5-128259920-1	154.001	-5.63662	1.53996e-36	5.25036e-35	Sbcl2	chr5	128258988	128260852	7.49013	5.49985	2.07827	288.519	201.848	191.589	238.344	296.641	loss	FBN2
Merged-chr22-33013919-1	144.296	-4.7382	1.55878e-36	5.31101e-35	Sbcl2	chr22	33012336	33015502	8.32237	12.833	4.8493	252.454	222.771	189.842	265.085	198.21	loss	TIMP3
Merged-chr4-113131735-1	156.384	-4.72484	1.75647e-36	5.96876e-35	Sbcl2	chr4	113130422	113133048	9.98684	12.833	5.54205	246.443	172.309	291.751	262.76	249.448	loss	ANK2
Merged-chr4-113131735-1	156.384	-4.72484	1.75647e-36	5.96876e-35	Sbcl2	chr4	113130422	113133048	9.98684	12.833	5.54205	246.443	172.309	291.751	262.76	249.448	loss	CAMK2D
Merged-chr11-62073281-1	149.564	-4.76153	1.76165e-36	5.98241e-35	Sbcl2	chr11	62072162	62074401	8.32237	10.0831	7.62032	244.44	211.694	163.637	291.827	258.887	loss	FTH1
Merged-chr11-62073281-1	149.564	-4.76153	1.76165e-36	5.98241e-35	Sbcl2	chr11	62072162	62074401	8.32237	10.0831	7.62032	244.44	211.694	163.637	291.827	258.887	loss	INCENP
Merged-chr1-43474738-1	343.201	3.13692	1.99902e-36	6.77953e-35	Sbcl2	chr1	43470201	43479275	863.03	817.644	626.945	79.1424	73.8468	83.2743	104.639	97.0826	gain	PTPRF
Merged-chr4-54400130-1	292.156	-3.26726	2.01358e-36	6.82442e-35	Sbcl2	chr4	54398413	54401847	52.4309	43.9988	40.8727	539.971	468.927	415.789	380.188	395.072	loss	KIT
Merged-chr5-147361126-1	151.708	-4.29361	2.22163e-36	7.51468e-35	Sbcl2	chr5	147359477	147362776	14.148	15.5829	6.92757	259.467	206.771	203.818	253.459	253.493	loss	STK32A
Merged-chr7-103117253-1	199.353	-5.15599	2.28611e-36	7.72773e-35	Sbcl2	chr7	103115857	103118650	12.4836	10.9997	3.46378	341.615	281.849	205.565	346.471	392.375	loss	NAPEPLD
Merged-chr7-131627095-1	603.773	4.32437	2.28872e-36	7.73145e-35	Sbcl2	chr7	131618835	131635356	1426.45	1536.29	1492.89	53.0955	80.0007	36.1049	98.8257	106.521	gain	PODXL
Merged-chr7-131627095-1	603.773	4.32437	2.28872e-36	7.73145e-35	Sbcl2	chr7	131618835	131635356	1426.45	1536.29	1492.89	53.0955	80.0007	36.1049	98.8257	106.521	gain	PLXNA4
Merged-chr1-232524100-1	317.96	-2.86509	2.69355e-36	9.08706e-35	Sbcl2	chr1	232521497	232526704	64.9145	65.0816	63.7336	520.937	451.696	507.798	423.207	446.31	loss	SIPA1L2
Merged-chr1-232524100-1	317.96	-2.86509	2.69355e-36	9.08706e-35	Sbcl2	chr1	232521497	232526704	64.9145	65.0816	63.7336	520.937	451.696	507.798	423.207	446.31	loss	DISC1
Merged-chr11-16193660-1	327.333	-4.96676	2.73215e-36	9.21125e-35	Sbcl2	chr11	16190941	16196380	13.3158	24.7493	11.7769	713.283	621.544	577.679	331.357	324.957	loss	SOX6
Merged-chr4-5647841-1	113.276	-4.6041	2.74811e-36	9.25898e-35	Sbcl2	chr4	5646773	5648910	9.15461	7.33313	5.54205	178.321	180.925	166.549	179.049	179.333	loss	EVC2
Merged-chr4-5647841-1	113.276	-4.6041	2.74811e-36	9.25898e-35	Sbcl2	chr4	5646773	5648910	9.15461	7.33313	5.54205	178.321	180.925	166.549	179.049	179.333	loss	STK32B
Merged-chr20-43752825-1	241.763	3.59293	2.7936e-36	9.40609e-35	Sbcl2	chr20	43749224	43756427	513.49	555.485	629.716	34.0613	70.1545	47.1693	39.5303	44.4962	gain	TOX2
Merged-chr17-48485476-2	463.065	2.82496	2.99472e-36	1.00701e-34	Sbcl2	chr17	48479565	48491477	1082.74	1066.97	851.398	146.263	135.386	161.307	133.705	126.747	gain	SKAP1
Merged-chr4-108954126-1	141.127	-5.09401	3.05736e-36	1.0274e-34	Sbcl2	chr4	108952923	108955329	8.32237	7.33313	4.15654	282.508	228.925	175.866	237.182	184.727	loss	COL25A1
Merged-chr15-23371820-1	313.73	4.90246	3.08859e-36	1.03722e-34	Sbcl2	chr15	23367591	23376050	740.691	741.563	892.271	32.0577	30.7695	7.57039	32.5544	32.3609	gain	GOLGA8S
Merged-chr7-22980703-1	144.999	-4.26222	3.16053e-36	1.05999e-34	Sbcl2	chr7	22979530	22981877	9.98684	11.9163	13.1624	208.375	185.848	238.758	288.339	203.604	loss	TOMM7
Merged-chr6-4609781-3	837.927	-3.61432	3.30163e-36	1.10587e-34	Sbcl2	chr6	4606707	4614907	73.2369	90.7475	148.25	1542.78	1404.32	1240.96	1114.99	1088.13	loss	CDYL
Merged-chr9-116696769-1	428.646	-4.16172	3.36131e-36	1.12513e-34	Sbcl2	chr9	116693573	116699966	36.6184	46.7487	28.403	450.811	464.004	856.618	772.003	773.964	loss	TRIM32
Merged-chr10-17684239-1	261.029	-4.23867	3.38599e-36	1.13192e-34	Sbcl2	chr10	17681571	17686907	31.625	10.0831	22.1682	455.82	441.85	309.804	415.068	401.814	loss	TMEM236
Merged-chr10-17684239-1	261.029	-4.23867	3.38599e-36	1.13192e-34	Sbcl2	chr10	17681571	17686907	31.625	10.0831	22.1682	455.82	441.85	309.804	415.068	401.814	loss	STAM
Merged-chr1-185776620-1	189.984	-3.92043	3.38527e-36	1.13192e-34	Sbcl2	chr1	185774861	185778379	24.1349	17.4162	16.6262	263.474	267.079	393.078	269.736	268.325	loss	HMCN1
Merged-chr14-51430621-1	206.697	-3.4548	3.9652e-36	1.32125e-34	Sbcl2	chr14	51429067	51432176	25.7993	24.7493	34.6378	295.532	284.31	280.104	351.122	357.318	loss	FRMD6
Merged-chr15-78910229-1	168.253	-3.60027	4.13403e-36	1.37662e-34	Sbcl2	chr15	78909013	78911445	15.8125	24.7493	22.861	263.474	232.618	233.517	286.013	266.977	loss	CTSH
Merged-chr18-63336712-1	236.459	-3.72921	4.16993e-36	1.38768e-34	Sbcl2	chr18	63334828	63338596	26.6316	28.4159	27.0175	310.559	279.387	485.087	373.212	361.363	loss	BCL2
Merged-chr18-63336712-1	236.459	-3.72921	4.16993e-36	1.38768e-34	Sbcl2	chr18	63334828	63338596	26.6316	28.4159	27.0175	310.559	279.387	485.087	373.212	361.363	loss	KDSR
Merged-chr8-81078814-1	505.473	-3.22897	4.44224e-36	1.47448e-34	Sbcl2	chr8	81073444	81084185	77.398	82.4978	83.1308	739.33	642.467	601.555	971.98	845.427	loss	ZNF704
Merged-chr8-81078814-1	505.473	-3.22897	4.44224e-36	1.47448e-34	Sbcl2	chr8	81073444	81084185	77.398	82.4978	83.1308	739.33	642.467	601.555	971.98	845.427	loss	PAG1
Merged-chr5-65903878-1	166.937	-4.60813	4.85603e-36	1.60768e-34	Sbcl2	chr5	65902627	65905129	15.8125	12.833	4.15654	288.519	231.387	287.092	239.507	256.19	loss	ERBIN
Merged-chr5-65903878-1	166.937	-4.60813	4.85603e-36	1.60768e-34	Sbcl2	chr5	65902627	65905129	15.8125	12.833	4.15654	288.519	231.387	287.092	239.507	256.19	loss	NLN
Merged-chr4-108314645-1	156.048	-4.59692	5.20924e-36	1.7224e-34	Sbcl2	chr4	108313390	108315901	11.6513	12.833	6.23481	309.557	278.156	214.883	220.905	194.165	loss	LEF1
Merged-chr12-49431334-1	334.471	-3.75598	5.59872e-36	1.84761e-34	Sbcl2	chr12	49428349	49434319	49.9342	40.3322	24.2465	544.98	509.543	632.418	452.273	422.039	loss	SPATS2
Merged-chr4-85741608-2	745.537	-2.74799	5.72011e-36	1.88405e-34	Sbcl2	chr4	85733536	85745892	173.105	159.496	156.563	1340.41	973.547	1051.7	1076.62	1032.85	loss	ARHGAP24
Merged-chr10-7301279-1	199.064	-5.01957	6.34215e-36	2.0876e-34	Sbcl2	chr10	7299976	7302582	9.98684	15.5829	4.15654	350.631	286.772	421.03	269.736	234.616	loss	SFMBT2
Merged-chr3-173871218-1	200.299	-4.55385	6.58147e-36	2.16222e-34	Sbcl2	chr3	173868985	173873452	15.8125	20.1661	4.8493	328.591	306.464	266.711	334.845	324.957	loss	NLGN1
Merged-chr14-24995157-1	206.682	-5.15767	7.09706e-36	2.32715e-34	Sbcl2	chr14	24993424	24996890	13.3158	11.9163	2.77103	258.465	253.541	320.286	377.863	415.298	loss	GZMB
Merged-chr14-24995157-1	206.682	-5.15767	7.09706e-36	2.32715e-34	Sbcl2	chr14	24993424	24996890	13.3158	11.9163	2.77103	258.465	253.541	320.286	377.863	415.298	loss	STXBP6
Merged-chr8-9240090-1	142.569	-5.60449	7.35857e-36	2.41136e-34	Sbcl2	chr8	9238947	9241233	7.49013	5.49985	1.38551	215.387	188.309	201.489	249.971	271.022	loss	TNKS
Merged-chr8-9240090-1	142.569	-5.60449	7.35857e-36	2.41136e-34	Sbcl2	chr8	9238947	9241233	7.49013	5.49985	1.38551	215.387	188.309	201.489	249.971	271.022	loss	PPP1R3B
Merged-chr1-11180434-1	135.028	-5.08225	7.55178e-36	2.4731e-34	Sbcl2	chr1	11179256	11181613	4.16119	2.74993	11.0841	236.425	215.387	211.389	211.603	187.423	loss	EXOSC10
Merged-chr8-119566518-1	130.16	-4.45021	7.86014e-36	2.57245e-34	Sbcl2	chr8	119565487	119567549	8.32237	14.6663	5.54205	202.364	210.463	196.248	216.254	187.423	loss	ENPP2
Merged-chr15-39129025-1	378.559	3.7268	8.01177e-36	2.62041e-34	Sbcl2	chr15	39124050	39134000	858.036	903.809	924.83	73.1316	68.9237	36.1049	81.3859	82.2505	gain	RASGRP1
Merged-chr9-131617116-1	300.09	-4.01344	8.78712e-36	2.86671e-34	Sbcl2	chr9	131615081	131619151	36.6184	32.0825	18.0117	496.894	432.004	621.936	388.327	374.847	loss	RAPGEF1
Merged-chr11-6725582-1	213.562	-5.55338	8.90987e-36	2.90307e-34	Sbcl2	chr11	6724049	6727115	9.98684	10.0831	2.07827	314.566	347.08	202.653	441.809	380.24	loss	MRPL17
Merged-chr22-29150262-1	223.473	-5.26261	9.6383e-36	3.13644e-34	Sbcl2	chr22	29148997	29151528	8.32237	16.4996	3.46378	283.51	300.31	278.357	434.833	462.491	loss	KREMEN1
Merged-chr21-32426911-1	294.098	-3.34252	9.96252e-36	3.23838e-34	Sbcl2	chr21	32424816	32429006	39.9474	44.9154	46.4147	371.669	359.388	450.729	539.472	500.245	loss	EVA1C
Merged-chr7-149882192-1	167.301	-4.50302	1.00909e-35	3.27543e-34	Sbcl2	chr7	149880670	149883714	14.148	15.5829	5.54205	265.478	272.002	314.462	205.79	245.403	loss	ATP6V0E2
Merged-chr7-149882192-1	167.301	-4.50302	1.00909e-35	3.27543e-34	Sbcl2	chr7	149880670	149883714	14.148	15.5829	5.54205	265.478	272.002	314.462	205.79	245.403	loss	ACTR3C
Merged-chr1-214700578-1	144.837	-4.23125	1.02614e-35	3.32867e-34	Sbcl2	chr1	214699576	214701580	12.4836	15.5829	8.31308	243.438	182.156	200.324	260.435	235.965	loss	KCNK2
Merged-chr2-239298176-2	619.668	-3.23002	1.07279e-35	3.4778e-34	Sbcl2	chr2	239294123	239301838	119.01	101.747	77.5888	821.478	788.93	851.377	1092.9	1104.31	loss	HDAC4
Merged-chr8-30876476-1	138.994	-5.07713	1.08123e-35	3.50298e-34	Sbcl2	chr8	30875503	30877449	6.6579	7.33313	5.54205	220.397	201.848	151.408	263.923	254.842	loss	TEX15
Merged-chr7-28152646-1	199.666	-4.2955	1.13113e-35	3.66004e-34	Sbcl2	chr7	28150883	28154410	15.8125	20.1661	11.7769	392.707	327.388	202.653	296.477	330.35	loss	JAZF1
Merged-chr7-28152646-1	199.666	-4.2955	1.13113e-35	3.66004e-34	Sbcl2	chr7	28150883	28154410	15.8125	20.1661	11.7769	392.707	327.388	202.653	296.477	330.35	loss	TAX1BP1
Merged-chr4-185721894-1	145.148	-5.04086	1.2622e-35	4.07387e-34	Sbcl2	chr4	185720639	185723149	5.82566	6.41649	8.31308	202.364	185.848	178.778	291.827	281.809	loss	SORBS2
Merged-chr7-130276843-1	159.092	-3.33449	1.2795e-35	4.12712e-34	Sbcl2	chr7	130275364	130278322	26.6316	21.9994	22.861	247.445	248.618	249.24	226.718	229.223	loss	CPA2
Merged-chr3-155131269-1	158.603	-4.44125	1.31913e-35	4.25231e-34	Sbcl2	chr3	155129803	155132736	7.49013	17.4162	9.6986	258.465	187.079	301.068	239.507	248.1	loss	MME
Merged-chr4-17493167-2	972.049	-3.24998	1.34455e-35	4.32883e-34	Sbcl2	chr4	17487090	17496786	148.138	150.329	162.798	1118.01	1106.47	1751.09	1690.5	1649.06	loss	QDPR
Merged-chr12-93079651-1	170.65	-3.47174	1.3545e-35	4.35813e-34	Sbcl2	chr12	93078287	93081015	24.9671	28.4159	17.3189	271.488	265.849	259.14	241.832	256.19	loss	NUDT4
Merged-chr12-93079651-1	170.65	-3.47174	1.3545e-35	4.35813e-34	Sbcl2	chr12	93078287	93081015	24.9671	28.4159	17.3189	271.488	265.849	259.14	241.832	256.19	loss	EEA1
Merged-chr14-69688501-1	155.855	-4.22823	1.35607e-35	4.36045e-34	Sbcl2	chr14	69687032	69689971	11.6513	9.16642	17.3189	294.53	264.618	244.582	208.115	196.862	loss	SUSD6
Merged-chr14-68695060-1	178.512	3.11187	1.36684e-35	4.39232e-34	Sbcl2	chr14	68692662	68697459	395.313	391.406	410.112	37.0667	43.0773	46.587	54.6448	49.8897	gain	ZFP36L1
Merged-chr19-47184583-1	400.757	-3.8674	1.37491e-35	4.4155e-34	Sbcl2	chr19	47181698	47187469	54.9276	50.4153	22.1682	606.09	548.928	718.604	560.4	644.52	loss	SAE1
Merged-chr1-107698297-1	183.196	-4.31956	1.43122e-35	4.59347e-34	Sbcl2	chr1	107696712	107699883	19.9737	11.9163	11.0841	361.651	283.08	326.109	236.019	215.739	loss	NTNG1
Merged-chr12-3600216-1	248.782	-6.23729	1.48754e-35	4.76531e-34	Sbcl2	chr12	3598732	3601701	12.4836	3.66657	0	488.88	439.389	347.073	344.146	354.621	loss	CRACR2A
Merged-chr11-36002841-1	127.241	-4.83053	1.48681e-35	4.76531e-34	Sbcl2	chr11	36001798	36003884	9.15461	6.41649	5.54205	190.342	190.771	155.484	233.694	226.526	loss	LDLRAD3
Merged-chr11-36002841-1	127.241	-4.83053	1.48681e-35	4.76531e-34	Sbcl2	chr11	36001798	36003884	9.15461	6.41649	5.54205	190.342	190.771	155.484	233.694	226.526	loss	COMMD9
Merged-chr2-164877945-1	149.957	-4.17487	1.52611e-35	4.88582e-34	Sbcl2	chr2	164876203	164879687	9.98684	9.16642	18.7044	259.467	198.156	220.706	256.947	226.526	loss	COBLL1
Merged-chr6-403131-1	191.702	-4.44158	1.57906e-35	5.04906e-34	Sbcl2	chr6	400854	405408	14.9803	20.1661	6.92757	302.544	252.31	389.001	268.573	279.112	loss	IRF4
Merged-chr17-80656918-1	220.659	-4.36045	1.59103e-35	5.08417e-34	Sbcl2	chr17	80655542	80658294	22.4704	19.2495	9.00584	436.786	392.619	323.78	301.128	260.235	loss	RPTOR
Merged-chr7-131653553-1	129.742	4.69075	1.597e-35	5.1001e-34	Sbcl2	chr7	131652004	131655103	292.947	251.16	428.816	15.027	12.3078	6.98805	10.4639	20.2255	gain	PODXL
Merged-chr7-131653553-1	129.742	4.69075	1.597e-35	5.1001e-34	Sbcl2	chr7	131652004	131655103	292.947	251.16	428.816	15.027	12.3078	6.98805	10.4639	20.2255	gain	PLXNA4
Merged-chr4-142331757-1	186.558	-4.46952	1.60873e-35	5.13119e-34	Sbcl2	chr4	142330181	142333334	11.6513	19.2495	9.00584	271.488	214.156	252.152	345.309	369.453	loss	INPP4B
Merged-chr17-32816807-1	235.545	-5.04248	1.70461e-35	5.42691e-34	Sbcl2	chr17	32813235	32820380	5.82566	20.1661	8.31308	470.847	388.927	435.006	313.917	241.358	loss	MYO1D
Merged-chr17-32816807-1	235.545	-5.04248	1.70461e-35	5.42691e-34	Sbcl2	chr17	32813235	32820380	5.82566	20.1661	8.31308	470.847	388.927	435.006	313.917	241.358	loss	CDK5R1
Merged-chr12-32139354-1	202.014	-3.61611	1.71317e-35	5.45079e-34	Sbcl2	chr12	32137099	32141609	25.7993	28.4159	21.4755	385.694	286.772	247.493	327.869	292.596	loss	FGD4
Merged-chr16-69141888-1	263.023	-4.50824	1.80528e-35	5.73674e-34	Sbcl2	chr16	69140133	69143644	19.1415	22.916	12.4696	580.044	513.235	310.386	345.309	300.686	loss	SNTB2
Merged-chr11-70614916-1	138.999	-4.90481	1.80719e-35	5.73929e-34	Sbcl2	chr11	70613518	70616314	9.15461	7.33313	5.54205	272.49	256.002	182.854	212.766	165.849	loss	CTTN
Merged-chr6-138600725-1	285.974	-3.73162	1.82128e-35	5.78044e-34	Sbcl2	chr6	138597997	138603453	39.1151	41.2489	19.3972	457.824	349.542	469.946	452.273	458.445	loss	NHSL1
Merged-chr1-182186701-1	252.449	3.05407	1.84244e-35	5.84401e-34	Sbcl2	chr1	182183949	182189454	552.605	536.235	590.922	63.1135	72.616	52.4104	80.2232	71.4636	gain	GLUL
Merged-chr11-70611079-1	148.938	-5.96539	1.88621e-35	5.97548e-34	Sbcl2	chr11	70609998	70612160	6.6579	2.74993	2.07827	228.411	190.771	199.159	256.947	304.731	loss	CTTN
Merged-chrX-13966780-1	169.144	-5.4651	1.88764e-35	5.97631e-34	Sbcl2	chrX	13965035	13968525	7.49013	9.16642	2.07827	233.42	220.31	214.883	373.212	292.596	loss	GPM6B
Merged-chr7-2530097-1	188.69	3.80267	1.9636e-35	6.20916e-34	Sbcl2	chr7	2526857	2533337	429.434	375.823	541.043	21.0378	34.4619	26.2052	38.3676	43.1478	gain	LFNG
Merged-chr15-70793030-1	339.494	2.95185	2.02171e-35	6.38901e-34	Sbcl2	chr15	70787688	70798373	806.438	749.813	676.131	101.182	102.155	76.2862	90.6871	113.263	gain	LARP6
Merged-chr2-45755720-1	354.381	-4.89419	2.06442e-35	6.51996e-34	Sbcl2	chr2	45753525	45757916	34.954	14.6663	6.92757	657.182	560.005	561.956	522.032	477.323	loss	EPAS1
Merged-chr4-142447340-1	145.255	-4.73393	2.12563e-35	6.70094e-34	Sbcl2	chr4	142446372	142448309	10.8191	6.41649	8.31308	301.542	253.541	217.212	184.862	179.333	loss	INPP4B
Merged-chr6-138663019-1	153.952	-3.6843	2.13576e-35	6.72874e-34	Sbcl2	chr6	138661052	138664987	18.3092	15.5829	20.7827	262.472	210.463	252.152	252.296	199.559	loss	NHSL1
Merged-chr10-63207197-1	138.853	-3.96255	2.1388e-35	6.73421e-34	Sbcl2	chr10	63205865	63208530	9.15461	18.3328	13.8551	224.404	216.617	188.095	231.368	208.997	loss	NRBF2
Merged-chr10-63207197-1	138.853	-3.96255	2.1388e-35	6.73421e-34	Sbcl2	chr10	63205865	63208530	9.15461	18.3328	13.8551	224.404	216.617	188.095	231.368	208.997	loss	JMJD1C
Merged-chr1-208221000-1	378.487	3.77595	2.18163e-35	6.86068e-34	Sbcl2	chr1	208218079	208223921	868.023	879.059	953.926	56.1009	36.9234	80.3626	94.1751	59.3282	gain	PLXNA2
Merged-chr11-108279040-1	166.471	-4.48653	2.18368e-35	6.86293e-34	Sbcl2	chr11	108276774	108281307	10.8191	12.833	11.0841	247.445	233.848	174.119	322.056	319.563	loss	ATM
Merged-chr1-178644956-1	262.446	-4.50261	2.32219e-35	7.28932e-34	Sbcl2	chr1	178643133	178646779	22.4704	25.666	6.92757	408.735	313.849	460.629	432.508	428.781	loss	RALGPS2
Merged-chr17-41548617-2	307.808	2.92438	2.38911e-35	7.49481e-34	Sbcl2	chr17	41544181	41551950	686.596	714.981	617.939	76.137	73.8468	94.921	102.314	95.7342	gain	KRT19
Merged-chr3-58470871-1	130.962	3.84293	2.419e-35	7.58395e-34	Sbcl2	chr3	58469042	58472701	312.089	300.658	323.517	23.0415	27.0772	12.8114	25.5784	22.9223	gain	PDHB
Merged-chr3-58470871-1	130.962	3.84293	2.419e-35	7.58395e-34	Sbcl2	chr3	58469042	58472701	312.089	300.658	323.517	23.0415	27.0772	12.8114	25.5784	22.9223	gain	KCTD6
Merged-chr14-55450957-1	413.605	3.35562	2.45529e-35	7.69304e-34	Sbcl2	chr14	55446018	55455896	872.184	785.562	1186	104.187	77.5392	71.0452	105.802	106.521	gain	KTN1
Merged-chr13-29978391-1	201.55	-3.85193	2.5106e-35	7.85679e-34	Sbcl2	chr13	29976632	29980150	24.1349	29.3325	11.7769	334.602	295.387	293.498	316.242	307.428	loss	UBL3
Merged-chr13-29978391-1	201.55	-3.85193	2.5106e-35	7.85679e-34	Sbcl2	chr13	29976632	29980150	24.1349	29.3325	11.7769	334.602	295.387	293.498	316.242	307.428	loss	KATNAL1
Merged-chr8-48910496-1	258.018	-3.57243	2.60771e-35	8.15571e-34	Sbcl2	chr8	48907969	48913024	40.7796	32.9991	25.632	357.643	340.926	343.579	504.593	417.994	loss	SNAI2
Merged-chr11-12868133-2	328.682	-3.12038	2.66282e-35	8.31794e-34	Sbcl2	chr11	12864715	12869768	68.2434	57.7484	44.3364	525.946	502.158	545.65	433.671	451.704	loss	TEAD1
Merged-chr7-98341616-1	299.34	-4.20278	2.8792e-35	8.98843e-34	Sbcl2	chr7	98339335	98343898	39.1151	20.1661	16.6262	519.935	498.466	563.703	342.983	393.724	loss	BRI3
Merged-chr15-25802108-1	260.094	-4.99931	2.92904e-35	9.13845e-34	Sbcl2	chr15	25799937	25804280	14.148	20.1661	4.8493	377.679	417.235	595.149	336.007	315.518	loss	ATP10A
Merged-chr8-60298030-1	210.49	-4.74976	2.94879e-35	9.18892e-34	Sbcl2	chr8	60296458	60299603	11.6513	16.4996	9.00584	249.449	205.54	369.784	399.954	422.039	loss	RAB2A
Merged-chr8-60298030-1	210.49	-4.74976	2.94879e-35	9.18892e-34	Sbcl2	chr8	60296458	60299603	11.6513	16.4996	9.00584	249.449	205.54	369.784	399.954	422.039	loss	CA8
Merged-chr18-80211703-1	244.029	-4.3686	2.95947e-35	9.21663e-34	Sbcl2	chr18	80209162	80214245	21.6382	19.2495	14.5479	291.524	252.31	539.244	401.116	412.601	loss	PARD6G
Merged-chr5-156093476-1	117.574	-4.59088	2.98376e-35	9.28104e-34	Sbcl2	chr5	156092472	156094480	8.32237	10.9997	4.15654	194.35	174.771	177.613	188.35	182.03	loss	SGCD
Merged-chr18-9494690-1	149.708	-4.6533	3.10628e-35	9.65047e-34	Sbcl2	chr18	9493311	9496069	9.98684	13.7496	4.8493	282.508	254.772	235.847	180.212	215.739	loss	RALBP1
Merged-chr8-134821993-1	150.147	-4.42836	3.13287e-35	9.72722e-34	Sbcl2	chr8	134820470	134823516	12.4836	12.833	7.62032	215.387	211.694	196.248	319.73	225.178	loss	KHDRBS3
Merged-chr8-134821993-1	150.147	-4.42836	3.13287e-35	9.72722e-34	Sbcl2	chr8	134820470	134823516	12.4836	12.833	7.62032	215.387	211.694	196.248	319.73	225.178	loss	ZFAT
Merged-chr5-9338191-1	194.6	-3.60453	3.19308e-35	9.90817e-34	Sbcl2	chr5	9335204	9341179	20.8059	23.8327	28.403	276.497	253.541	380.266	292.989	280.461	loss	SEMA5A
Merged-chr10-653503-1	315.935	-4.39794	3.2788e-35	1.0168e-33	Sbcl2	chr10	649732	657275	22.4704	36.6657	11.7769	445.802	375.388	647.559	492.966	494.851	loss	DIP2C
Merged-chr8-120530443-1	163.806	-4.64429	3.38873e-35	1.05026e-33	Sbcl2	chr8	120529045	120531841	13.3158	9.16642	8.31308	326.588	215.387	178.778	308.104	250.797	loss	SNTB1
Merged-chr2-37570753-1	551.336	-3.41943	3.71881e-35	1.15117e-33	Sbcl2	chr2	37568467	37573040	84.8882	86.1643	63.7336	1097.98	856.623	904.952	673.178	643.172	loss	QPCT
Merged-chr2-232987665-1	207.89	4.73098	3.78404e-35	1.17066e-33	Sbcl2	chr2	232984675	232990656	482.697	539.902	539.658	17.0306	18.4617	7.57039	34.8797	22.9223	gain	NGEF
Merged-chr1-178609047-1	160.732	-3.70051	4.06794e-35	1.25547e-33	Sbcl2	chr1	178607333	178610762	17.477	22.916	16.6262	235.424	212.925	220.706	294.152	265.629	loss	RALGPS2
Merged-chrX-150888046-1	158.128	-4.96177	4.60092e-35	1.41572e-33	Sbcl2	chrX	150885995	150890097	7.49013	7.33313	9.00584	262.472	172.309	361.632	229.043	215.739	loss	CD99L2
Merged-chr1-76832997-1	218.665	-4.83075	4.67582e-35	1.43791e-33	Sbcl2	chr1	76831246	76834748	9.98684	13.7496	12.4696	228.411	227.694	503.14	379.026	374.847	loss	ST6GALNAC3
Merged-chr7-28111882-1	169.765	-4.68885	5.1032e-35	1.56652e-33	Sbcl2	chr7	28110235	28113529	11.6513	11.9163	7.62032	361.651	291.695	207.312	280.2	186.075	loss	JAZF1
Merged-chr7-28111882-1	169.765	-4.68885	5.1032e-35	1.56652e-33	Sbcl2	chr7	28110235	28113529	11.6513	11.9163	7.62032	361.651	291.695	207.312	280.2	186.075	loss	TAX1BP1
Merged-chr16-66774985-1	138.4	-5.00633	5.43407e-35	1.6661e-33	Sbcl2	chr16	66773922	66776048	8.32237	7.33313	4.8493	263.474	224.002	145.002	229.043	225.178	loss	DYNC1LI2
Merged-chr6-479201-1	168.396	-5.09015	5.71906e-35	1.75139e-33	Sbcl2	chr6	477772	480630	3.32895	10.9997	9.00584	244.44	189.54	221.871	317.405	350.576	loss	IRF4
Merged-chr15-45372485-1	134.049	-4.69613	6.03471e-35	1.84696e-33	Sbcl2	chr15	45371223	45373747	10.8191	8.24978	5.54205	179.323	183.386	276.61	211.603	196.862	loss	GATM
Merged-chr1-161493432-1	217.127	-3.70311	6.40644e-35	1.95956e-33	Sbcl2	chr1	161491891	161494974	31.625	27.4993	18.0117	356.642	275.695	406.472	332.519	288.551	loss	FCGR2A
Merged-chr17-38899831-1	433.358	3.00117	6.43592e-35	1.96741e-33	Sbcl2	chr17	38895627	38904036	889.661	875.393	1104.95	93.1676	108.309	133.355	140.681	121.353	gain	LASP1
Merged-chrX-130594879-1	158.963	-6.16736	6.57993e-35	2.00905e-33	Sbcl2	chrX	130592925	130596834	4.99342	3.66657	2.07827	323.582	307.695	216.63	174.398	238.661	loss	RBMX2
Merged-chrX-130594879-1	158.963	-6.16736	6.57993e-35	2.00905e-33	Sbcl2	chrX	130592925	130596834	4.99342	3.66657	2.07827	323.582	307.695	216.63	174.398	238.661	loss	ENOX2
Merged-chr6-14815599-1	199.207	-3.43086	6.81893e-35	2.08079e-33	Sbcl2	chr6	14813844	14817355	33.2895	31.1658	20.0899	326.588	276.926	272.534	308.104	324.957	loss	CD83
Merged-chr4-54756088-1	171.202	-4.8048	7.13295e-35	2.17403e-33	Sbcl2	chr4	54754789	54757387	11.6513	12.833	4.8493	318.573	241.233	179.36	313.917	287.203	loss	KIT
Merged-chr4-54756088-1	171.202	-4.8048	7.13295e-35	2.17403e-33	Sbcl2	chr4	54754789	54757387	11.6513	12.833	4.8493	318.573	241.233	179.36	313.917	287.203	loss	KDR
Merged-chr11-16365905-1	145.732	-4.8458	7.14573e-35	2.17663e-33	Sbcl2	chr11	16364863	16366947	4.99342	14.6663	4.8493	271.488	236.31	191.007	209.278	233.268	loss	SOX6
Merged-chr5-115096418-1	195.656	-4.21171	7.32629e-35	2.23031e-33	Sbcl2	chr5	115094931	115097906	16.6447	11.9163	20.0899	410.739	349.542	249.823	273.224	233.268	loss	KCNN2
Merged-chr11-26077083-1	186.09	-5.55413	7.41705e-35	2.25261e-33	Sbcl2	chr11	26075257	26078910	4.99342	2.74993	10.3914	391.705	370.465	188.677	266.248	253.493	loss	ANO3
Merged-chr1-63269787-1	109.526	-4.61558	7.77504e-35	2.35994e-33	Sbcl2	chr1	63268703	63270872	6.6579	8.24978	6.23481	191.344	168.617	180.525	166.26	148.321	loss	FOXD3
Merged-chr3-190498181-1	163.271	-4.89472	8.13601e-35	2.4666e-33	Sbcl2	chr3	190496735	190499627	7.49013	4.58321	13.1624	229.413	206.771	358.72	266.248	219.784	loss	IL1RAP
Merged-chr6-169145792-1	271.096	-4.57892	8.28977e-35	2.51173e-33	Sbcl2	chr6	169144102	169147483	15.8125	20.1661	17.3189	545.982	424.619	590.49	260.435	293.944	loss	THBS2
Merged-chr2-172251987-2	542.27	2.5904	8.31378e-35	2.51753e-33	Sbcl2	chr2	172246039	172255493	1148.49	1083.47	1165.22	168.303	210.463	189.842	167.422	204.952	gain	DLX2
Merged-chr6-19502357-1	228.338	-5.78462	8.37444e-35	2.5344e-33	Sbcl2	chr6	19500853	19503862	10.8191	6.41649	2.77103	575.035	418.465	233.517	304.616	275.067	loss	ID4
Merged-chr7-41108301-1	121.211	3.72116	8.45703e-35	2.55789e-33	Sbcl2	chr7	41106216	41110387	276.303	250.243	333.216	21.0378	28.308	17.4701	25.5784	17.5288	gain	INHBA
Merged-chr7-41108301-1	121.211	3.72116	8.45703e-35	2.55789e-33	Sbcl2	chr7	41106216	41110387	276.303	250.243	333.216	21.0378	28.308	17.4701	25.5784	17.5288	gain	SUGCT
Merged-chr18-5092435-1	368.657	-5.68795	8.6471e-35	2.61077e-33	Sbcl2	chr18	5089895	5094975	6.6579	20.1661	7.62032	877.579	766.776	595.731	317.405	357.318	loss	DLGAP1
Merged-chrX-50668196-1	124.25	-5.5933	8.80579e-35	2.65557e-33	Sbcl2	chrX	50666589	50669803	6.6579	4.58321	1.38551	186.335	189.54	197.412	180.212	227.874	loss	SHROOM4
Merged-chr11-122141974-1	240.063	-3.48343	8.8599e-35	2.67032e-33	Sbcl2	chr11	122140143	122143805	28.2961	31.1658	38.1016	449.809	350.772	393.66	352.285	276.416	loss	UBASH3B
Merged-chr8-10712288-1	155.743	3.89972	8.88726e-35	2.677e-33	Sbcl2	chr8	10709635	10714942	359.526	384.99	373.396	24.0433	29.5387	13.3938	31.3917	29.6641	gain	SOX7
Merged-chr6-148513869-1	235.82	-3.75873	9.31221e-35	2.80172e-33	Sbcl2	chr6	148512414	148515325	25.7993	38.499	16.6262	343.618	365.542	306.892	391.815	397.769	loss	UST
Merged-chr6-148513869-1	235.82	-3.75873	9.31221e-35	2.80172e-33	Sbcl2	chr6	148512414	148515325	25.7993	38.499	16.6262	343.618	365.542	306.892	391.815	397.769	loss	SASH1
Merged-chr10-107215811-1	140.307	-4.28664	9.42261e-35	2.83328e-33	Sbcl2	chr10	107214230	107217392	5.82566	12.833	14.5479	244.44	189.54	189.842	234.856	230.571	loss	SORCS1
Merged-chr3-123736651-1	351.791	3.336	9.90204e-35	2.96876e-33	Sbcl2	chr3	123730740	123742563	820.586	802.978	789.05	59.1063	83.6931	61.1454	87.1992	110.566	gain	MYLK
Merged-chr12-123510078-1	151.876	-4.47461	1.06587e-34	3.19005e-33	Sbcl2	chr12	123508684	123511473	15.8125	11.9163	4.8493	214.386	235.079	286.51	218.579	227.874	loss	RILPL1
Merged-chr8-28446175-1	230.66	-4.14612	1.08882e-34	3.25685e-33	Sbcl2	chr8	28443952	28448399	19.9737	25.666	15.2406	328.591	281.849	264.964	454.598	454.4	loss	FZD3
Merged-chr3-15755780-1	231.937	-3.51046	1.10242e-34	3.2937e-33	Sbcl2	chr3	15753504	15758056	39.9474	27.4993	25.632	434.782	334.772	376.772	304.616	311.473	loss	HACL1
Merged-chr3-15755780-1	231.937	-3.51046	1.10242e-34	3.2937e-33	Sbcl2	chr3	15753504	15758056	39.9474	27.4993	25.632	434.782	334.772	376.772	304.616	311.473	loss	ANKRD28
Merged-chr2-30380878-1	113.114	-4.50446	1.1458e-34	3.4213e-33	Sbcl2	chr2	30379807	30381950	10.8191	5.49985	6.92757	187.337	187.079	163.054	158.121	186.075	loss	LBH
Merged-chr22-33477268-2	319.857	-2.97905	1.14721e-34	3.42353e-33	Sbcl2	chr22	33475893	33478700	63.25	58.6651	58.8843	483.871	423.388	405.889	499.942	564.967	loss	LARGE1
Merged-chr12-97275407-1	156.502	-5.35647	1.15657e-34	3.44747e-33	Sbcl2	chr12	97274116	97276699	6.6579	9.16642	2.77103	226.407	199.386	186.93	334.845	285.854	loss	NEDD1
Merged-chr6-157422987-1	131.341	-4.76424	1.1726e-34	3.49119e-33	Sbcl2	chr6	157421845	157424130	9.15461	8.24978	5.54205	263.474	208.002	158.396	218.579	179.333	loss	SNX9
Merged-chr6-157422987-1	131.341	-4.76424	1.1726e-34	3.49119e-33	Sbcl2	chr6	157421845	157424130	9.15461	8.24978	5.54205	263.474	208.002	158.396	218.579	179.333	loss	ZDHHC14
Merged-chr6-105371129-1	234.324	-4.44767	1.22792e-34	3.64745e-33	Sbcl2	chr6	105369483	105372776	21.6382	20.1661	9.00584	474.854	412.311	386.09	292.989	257.538	loss	POPDC3
Merged-chr6-105371129-1	234.324	-4.44767	1.22792e-34	3.64745e-33	Sbcl2	chr6	105369483	105372776	21.6382	20.1661	9.00584	474.854	412.311	386.09	292.989	257.538	loss	PREP
Merged-chr2-111986799-1	226.758	-4.549	1.22788e-34	3.64745e-33	Sbcl2	chr2	111984883	111988715	19.1415	19.2495	7.62032	469.845	401.234	361.049	266.248	269.674	loss	TMEM87B
Merged-chr2-111986799-1	226.758	-4.549	1.22788e-34	3.64745e-33	Sbcl2	chr2	111984883	111988715	19.1415	19.2495	7.62032	469.845	401.234	361.049	266.248	269.674	loss	MERTK
Merged-chr15-42420361-1	257.734	-4.01947	1.2479e-34	3.70083e-33	Sbcl2	chr15	42416981	42423742	31.625	30.2492	12.4696	453.816	334.772	348.82	401.116	449.007	loss	ZNF106
Merged-chr15-42420361-1	257.734	-4.01947	1.2479e-34	3.70083e-33	Sbcl2	chr15	42416981	42423742	31.625	30.2492	12.4696	453.816	334.772	348.82	401.116	449.007	loss	CAPN3
Merged-chr5-54601606-1	219.306	-5.56694	1.24804e-34	3.70083e-33	Sbcl2	chr5	54600198	54603015	2.49671	12.833	6.92757	255.46	242.464	535.168	367.399	331.699	loss	SNX18
Merged-chr1-15627132-1	119.665	-4.09933	1.29726e-34	3.84014e-33	Sbcl2	chr1	15625576	15628689	11.6513	11.9163	9.00584	189.341	204.31	154.902	194.163	182.03	loss	DDI2
Merged-chr11-2728616-1	125.269	-4.58609	1.31817e-34	3.89978e-33	Sbcl2	chr11	2727555	2729678	11.6513	9.16642	4.15654	182.328	188.309	231.188	182.537	192.817	loss	CDKN1C
Merged-chr6-25296387-1	123.922	-4.45514	1.33797e-34	3.95609e-33	Sbcl2	chr6	25295350	25297425	4.16119	10.9997	11.0841	201.362	211.694	171.79	202.302	177.985	loss	CARMIL1
Merged-chr18-66730059-1	220.804	-5.90737	1.50035e-34	4.42351e-33	Sbcl2	chr18	66728605	66731514	9.15461	8.24978	0.692757	438.789	372.926	197.995	373.212	365.408	loss	CDH19
Merged-chr18-66730059-1	220.804	-5.90737	1.50035e-34	4.42351e-33	Sbcl2	chr18	66728605	66731514	9.15461	8.24978	0.692757	438.789	372.926	197.995	373.212	365.408	loss	DSEL
Merged-chr2-3476652-1	151.881	-4.16503	1.52185e-34	4.48176e-33	Sbcl2	chr2	3475582	3477722	10.8191	20.1661	9.00584	261.47	272.002	208.477	209.278	223.829	loss	ADI1
Merged-chr9-114227100-2	535.209	2.62552	1.72996e-34	5.08009e-33	Sbcl2	chr9	114219965	114236989	1064.43	1104.55	1203.32	162.292	169.848	209.641	172.073	195.514	gain	COL27A1
Merged-chr1-88897565-1	124.292	-4.72075	1.73654e-34	5.09651e-33	Sbcl2	chr1	88896296	88898835	8.32237	10.9997	3.46378	212.382	178.463	173.537	219.742	187.423	loss	KYAT3
Merged-chr11-9053501-1	202.168	-4.41186	1.77634e-34	5.21032e-33	Sbcl2	chr11	9052083	9054920	14.9803	16.4996	13.1624	303.546	281.849	489.746	261.598	235.965	loss	NRIP3
Merged-chr11-9053501-1	202.168	-4.41186	1.77634e-34	5.21032e-33	Sbcl2	chr11	9052083	9054920	14.9803	16.4996	13.1624	303.546	281.849	489.746	261.598	235.965	loss	SCUBE2
Merged-chr1-203889598-1	109.397	3.90446	1.8215e-34	5.33669e-33	Sbcl2	chr1	203888367	203890830	287.122	258.493	241.079	21.0378	25.8464	13.9761	12.7892	14.8321	gain	SNRPE
Merged-chr17-46764697-1	103.429	4.04851	1.83754e-34	5.38065e-33	Sbcl2	chr17	46763016	46766378	272.974	250.243	226.531	18.0324	18.4617	8.73506	16.2772	16.1804	gain	WNT3
Merged-chr6-24928585-1	123.659	-4.79104	1.9271e-34	5.63968e-33	Sbcl2	chr6	24927424	24929746	8.32237	7.33313	5.54205	254.458	180.925	192.171	155.796	184.727	loss	RIPOR2
Merged-chr2-112628840-3	975.799	3.12996	1.93715e-34	5.66264e-33	Sbcl2	chr2	112620514	112635727	2029.83	2019.36	2511.94	256.461	252.31	335.426	198.814	202.255	gain	SLC20A1
Merged-chr7-99943982-1	178.374	-3.24383	1.93681e-34	5.66264e-33	Sbcl2	chr7	99942885	99945080	29.9605	21.9994	32.5596	280.505	263.387	278.94	249.971	269.674	loss	AZGP1
Merged-chr12-24746853-1	217.046	-5.19354	1.95432e-34	5.70959e-33	Sbcl2	chr12	24745536	24748170	13.3158	10.9997	4.15654	311.561	238.771	245.164	475.526	436.872	loss	SOX5
Merged-chr12-24746853-1	217.046	-5.19354	1.95432e-34	5.70959e-33	Sbcl2	chr12	24745536	24748170	13.3158	10.9997	4.15654	311.561	238.771	245.164	475.526	436.872	loss	BCAT1
Merged-chr14-74573194-2	685.48	2.72457	1.95896e-34	5.7199e-33	Sbcl2	chr14	74566090	74582319	1541.3	1536.29	1303.77	195.351	206.771	267.293	201.139	231.919	gain	LTBP2
Merged-chr14-74573194-2	685.48	2.72457	1.95896e-34	5.7199e-33	Sbcl2	chr14	74566090	74582319	1541.3	1536.29	1303.77	195.351	206.771	267.293	201.139	231.919	gain	ISCA2
Merged-chr11-70568346-1	146.372	-5.81711	1.96415e-34	5.73179e-33	Sbcl2	chr11	70567359	70569333	2.49671	9.16642	1.38551	206.371	184.617	264.964	259.272	242.706	loss	CTTN
Merged-chr15-68654293-1	282.067	-4.24954	2.01406e-34	5.87412e-33	Sbcl2	chr15	68652063	68656523	24.1349	33.9157	11.7769	507.914	487.389	305.145	453.436	432.826	loss	CORO2B
Merged-chr15-79954986-1	247.652	-4.87461	2.02632e-34	5.90652e-33	Sbcl2	chr15	79953321	79956651	15.8125	18.3328	6.23481	527.95	462.773	407.636	267.411	275.067	loss	BCL2A1
Merged-chr2-218820196-1	268.436	-4.27638	2.03037e-34	5.91497e-33	Sbcl2	chr2	218818083	218822310	23.3026	30.2492	11.7769	499.899	456.62	488.581	299.965	337.092	loss	CYP27A1
Merged-chr4-158796297-1	241.574	-4.351	2.07361e-34	6.03412e-33	Sbcl2	chr4	158794052	158798543	17.477	22.916	15.2406	444.8	398.773	511.875	272.061	249.448	loss	RAPGEF2
Merged-chr4-158796297-1	241.574	-4.351	2.07361e-34	6.03412e-33	Sbcl2	chr4	158794052	158798543	17.477	22.916	15.2406	444.8	398.773	511.875	272.061	249.448	loss	FNIP2
Merged-chr1-226633293-1	503.748	-3.06088	2.17821e-34	6.32775e-33	Sbcl2	chr1	226630620	226635966	84.8882	109.997	76.2032	672.209	665.852	914.27	689.455	817.112	loss	ITPKB
Merged-chr5-119095375-1	228.839	-4.76694	2.22801e-34	6.46513e-33	Sbcl2	chr5	119093519	119097232	15.8125	16.4996	7.62032	395.712	281.849	216.63	473.201	423.388	loss	DMXL1
Merged-chr6-108744661-1	241.14	-4.37745	2.3227e-34	6.73229e-33	Sbcl2	chr6	108743212	108746111	20.8059	21.9994	11.7769	333.6	258.464	305.727	477.851	498.897	loss	ARMC2
Merged-chr8-43023779-1	194.278	-4.55012	2.45593e-34	7.11444e-33	Sbcl2	chr8	43022008	43025550	19.1415	15.5829	4.8493	347.625	301.541	342.997	274.387	248.1	loss	HOOK3
Merged-chr7-121698043-1	188.254	-4.92569	2.49022e-34	7.20972e-33	Sbcl2	chr7	121696485	121699602	12.4836	9.16642	7.62032	400.721	364.311	171.207	262.76	277.764	loss	PTPRZ1
Merged-chr9-76888731-1	162.36	-4.09636	2.70408e-34	7.82011e-33	Sbcl2	chr9	76886784	76890678	18.3092	16.4996	9.6986	317.571	275.695	225.947	230.206	204.952	loss	PRUNE2
Merged-chr6-1144947-1	115.445	-4.8004	2.81425e-34	8.13414e-33	Sbcl2	chr6	1143532	1146363	6.6579	9.16642	4.15654	184.332	163.694	217.212	177.886	160.456	loss	EXOC2
Merged-chr13-94549168-1	151.9	-5.69341	2.82293e-34	8.15006e-33	Sbcl2	chr13	94547968	94550369	3.32895	9.16642	2.07827	250.451	199.386	332.515	209.278	208.997	loss	DCT
Merged-chr6-111858557-1	153.023	-4.36343	2.8251e-34	8.15176e-33	Sbcl2	chr6	111857356	111859759	9.15461	20.1661	6.23481	214.386	242.464	238.176	244.158	249.448	loss	TRAF3IP2
Merged-chr6-111858557-1	153.023	-4.36343	2.8251e-34	8.15176e-33	Sbcl2	chr6	111857356	111859759	9.15461	20.1661	6.23481	214.386	242.464	238.176	244.158	249.448	loss	FYN
Merged-chr21-45612734-1	99.3791	4.51717	2.89347e-34	8.335e-33	Sbcl2	chr21	45611114	45614355	213.885	234.66	290.958	13.0234	6.1539	6.40571	15.1145	14.8321	gain	PCBP3
Merged-chr6-144395293-1	208.159	-4.41557	2.96451e-34	8.53487e-33	Sbcl2	chr6	144393727	144396859	23.3026	12.833	9.6986	439.791	364.311	283.598	275.549	256.19	loss	UTRN
Merged-chr1-204295992-1	649.122	4.65983	2.96657e-34	8.53604e-33	Sbcl2	chr1	204292048	204299937	1483.05	1484.04	1901.62	70.1262	76.3084	20.3818	77.8979	79.5538	gain	GOLT1A
Merged-chr1-204295992-1	649.122	4.65983	2.96657e-34	8.53604e-33	Sbcl2	chr1	204292048	204299937	1483.05	1484.04	1901.62	70.1262	76.3084	20.3818	77.8979	79.5538	gain	PPP1R15B
Merged-chr22-33971677-1	325.102	-4.69035	2.97304e-34	8.54985e-33	Sbcl2	chr22	33970121	33973234	8.32237	13.7496	36.0234	580.044	545.236	447.818	446.46	523.167	loss	LARGE1
Merged-chr4-142416226-2	564.905	-3.83511	2.99041e-34	8.5902e-33	Sbcl2	chr4	142411992	142419060	60.7533	47.6654	73.4322	1248.25	1027.7	743.645	689.455	628.34	loss	INPP4B
Merged-chrX-95718951-1	115.489	-5.23057	2.98896e-34	8.5902e-33	Sbcl2	chrX	95717645	95720258	5.82566	5.49985	3.46378	211.38	194.463	186.93	172.073	144.275	loss	DIAPH2
Merged-chr8-97375898-1	143.532	-4.72566	3.03013e-34	8.69459e-33	Sbcl2	chr8	97374783	97377014	14.148	9.16642	2.77103	225.406	225.233	225.365	203.465	242.706	loss	MTDH
Merged-chr8-97375898-1	143.532	-4.72566	3.03013e-34	8.69459e-33	Sbcl2	chr8	97374783	97377014	14.148	9.16642	2.77103	225.406	225.233	225.365	203.465	242.706	loss	TSPYL5
Merged-chr1-150604426-2	397.52	3.16496	3.06744e-34	8.79675e-33	Sbcl2	chr1	150601589	150607088	861.365	836.894	985.1	69.1244	94.7701	128.114	102.314	102.476	gain	MCL1
Merged-chr1-150604426-2	397.52	3.16496	3.06744e-34	8.79675e-33	Sbcl2	chr1	150601589	150607088	861.365	836.894	985.1	69.1244	94.7701	128.114	102.314	102.476	gain	ENSA
Merged-chr2-105641645-1	116.797	-4.837	3.41816e-34	9.78618e-33	Sbcl2	chr2	105640328	105642963	7.49013	4.58321	6.92757	162.292	157.54	171.79	191.838	231.919	loss	NCK2
Merged-chr10-77415919-1	167.379	3.30763	3.43785e-34	9.83708e-33	Sbcl2	chr10	77413396	77418443	396.977	431.738	315.897	42.0757	39.385	30.2815	39.5303	43.1478	gain	KCNMA1
Merged-chr13-29733731-2	559.372	-2.93238	3.6715e-34	1.04998e-32	Sbcl2	chr13	29731388	29736442	100.701	103.581	121.232	824.483	833.238	631.836	959.191	900.71	loss	UBL3
Merged-chr1-246587234-1	167.415	-3.45043	3.81807e-34	1.09068e-32	Sbcl2	chr1	246585557	246588912	23.3026	22.916	23.5537	294.53	214.156	283.016	249.971	227.874	loss	SCCPDH
Merged-chr18-80183345-1	214.722	-5.00829	3.82107e-34	1.09094e-32	Sbcl2	chr18	80181834	80184857	9.15461	17.4162	5.54205	263.474	211.694	380.266	424.369	405.859	loss	PARD6G
Merged-chr12-108803800-2	378.76	-3.21092	3.87624e-34	1.10607e-32	Sbcl2	chr12	108801419	108805313	65.7467	64.1649	54.7278	456.822	459.081	593.984	662.714	672.836	loss	CORO1C
Merged-chr21-36377385-1	118.419	-4.84392	3.90692e-34	1.11421e-32	Sbcl2	chr21	36376345	36378426	9.98684	5.49985	4.15654	169.305	156.309	216.047	199.977	186.075	loss	CHAF1B
Merged-chr6-137824043-2	404.597	-4.06762	3.93205e-34	1.12075e-32	Sbcl2	chr6	137821611	137826442	34.954	36.6657	40.1799	859.546	694.16	742.48	441.809	386.982	loss	TNFAIP3
Merged-chr14-47365743-1	114.904	-4.94482	4.10814e-34	1.16965e-32	Sbcl2	chr14	47364569	47366917	6.6579	3.66657	6.92757	207.373	199.386	145.584	166.26	183.378	loss	MDGA2
Merged-chrX-65697330-1	318.195	-3.38682	4.15123e-34	1.17995e-32	Sbcl2	chrX	65694508	65700152	44.9408	38.499	54.035	579.042	482.466	342.997	487.153	516.425	loss	MSN
Merged-chr20-60583600-1	294.054	-6.33453	4.15349e-34	1.17995e-32	Sbcl2	chr20	60581518	60585683	9.98684	6.41649	1.38551	627.128	531.697	651.053	268.573	256.19	loss	CDH4
Merged-chr9-6538723-1	275.674	-5.41817	4.29355e-34	1.21839e-32	Sbcl2	chr9	6537031	6540415	15.8125	6.41649	8.31308	603.085	468.927	592.82	251.134	258.887	loss	GLDC
Merged-chr9-6538723-1	275.674	-5.41817	4.29355e-34	1.21839e-32	Sbcl2	chr9	6537031	6540415	15.8125	6.41649	8.31308	603.085	468.927	592.82	251.134	258.887	loss	UHRF2
Merged-chr18-58581652-1	368.225	3.91755	4.34289e-34	1.23171e-32	Sbcl2	chr18	58576074	58587230	962.898	825.894	861.097	57.1027	81.2315	28.5345	61.6207	67.4184	gain	ALPK2
Merged-chr17-15410310-2	463.608	-3.13034	4.37311e-34	1.2396e-32	Sbcl2	chr17	15408354	15413814	73.2369	95.3307	69.9684	628.13	579.698	893.888	683.641	684.971	loss	TEKT3
Merged-chr12-82865651-1	162.255	-4.44855	4.62722e-34	1.31019e-32	Sbcl2	chr12	82863662	82867641	10.8191	19.2495	5.54205	282.508	201.848	264.381	253.459	260.235	loss	TMTC2
Merged-chr12-105227583-1	236.795	-4.13589	4.64964e-34	1.31581e-32	Sbcl2	chr12	105225287	105229880	29.1283	19.2495	14.5479	336.606	267.079	510.71	339.495	377.543	loss	WASHC4
Merged-chr1-222953548-1	218.686	-3.67654	4.78885e-34	1.35446e-32	Sbcl2	chr1	222951062	222956034	27.4638	32.9991	18.7044	412.743	301.541	377.937	297.64	280.461	loss	DISP1
Merged-chr2-99400196-1	410.914	-4.04789	4.82139e-34	1.36292e-32	Sbcl2	chr2	99396981	99403412	48.2697	43.0822	24.2465	540.973	434.466	573.02	811.534	811.718	loss	EIF5B
Merged-chr2-200756586-1	212.707	3.15892	4.85749e-34	1.37237e-32	Sbcl2	chr2	200753561	200759612	420.28	425.322	587.458	59.1063	50.462	46.587	55.8075	56.6315	gain	AOX1
Merged-chr4-95675043-1	245.243	-5.97258	4.90443e-34	1.38411e-32	Sbcl2	chr4	95673349	95676738	9.15461	4.58321	4.8493	315.568	259.695	213.718	547.611	606.766	loss	UNC5C
Merged-chr14-47660729-1	258.78	-4.8369	4.98732e-34	1.40673e-32	Sbcl2	chr14	47658311	47663148	14.9803	22.916	5.54205	531.957	397.542	445.488	384.839	266.977	loss	MDGA2
Merged-chr12-122096032-3	664.907	-3.54111	5.35079e-34	1.50595e-32	Sbcl2	chr12	122092801	122100491	88.2171	105.414	67.8902	961.73	964.932	1466.33	889.432	775.312	loss	MLXIP
Merged-chr3-153786638-1	166.207	-4.70249	5.38412e-34	1.5145e-32	Sbcl2	chr3	153784897	153788380	7.49013	13.7496	9.00584	327.589	322.464	270.787	204.627	173.94	loss	ARHGEF26
Merged-chr3-153786638-1	166.207	-4.70249	5.38412e-34	1.5145e-32	Sbcl2	chr3	153784897	153788380	7.49013	13.7496	9.00584	327.589	322.464	270.787	204.627	173.94	loss	RAP2B
Merged-chr11-126072391-1	205.83	-6.45357	5.39061e-34	1.5155e-32	Sbcl2	chr11	126070723	126074059	0.832237	5.49985	4.8493	437.788	402.465	383.76	226.718	184.727	loss	FAM118B
Merged-chr11-126072391-1	205.83	-6.45357	5.39061e-34	1.5155e-32	Sbcl2	chr11	126070723	126074059	0.832237	5.49985	4.8493	437.788	402.465	383.76	226.718	184.727	loss	CDON
Merged-chr14-51929935-1	181.157	-3.97961	5.66665e-34	1.59049e-32	Sbcl2	chr14	51928420	51931450	14.9803	25.666	13.1624	300.541	297.849	332.515	215.091	249.448	loss	GNG2
Merged-chr6-107161617-1	129.698	-4.58858	6.00277e-34	1.68392e-32	Sbcl2	chr6	107160404	107162831	12.4836	8.24978	4.8493	207.373	248.618	164.802	193.001	198.21	loss	PDSS2
Merged-chr1-155961906-1	272.203	3.21806	6.15815e-34	1.72656e-32	Sbcl2	chr1	155959732	155964080	618.352	589.401	635.951	62.1117	76.3084	44.84	69.7593	80.9021	gain	ARHGEF2
Merged-chr4-108398997-1	326.43	-3.66245	6.2084e-34	1.73971e-32	Sbcl2	chr4	108396663	108401332	41.6119	43.0822	33.9451	469.845	449.235	738.986	404.604	430.13	loss	LEF1
Merged-chr12-110543805-1	165.524	-3.44863	6.40989e-34	1.79421e-32	Sbcl2	chr12	110542173	110545437	20.8059	24.7493	23.5537	236.425	211.694	298.157	241.832	266.977	loss	PPTC7
Merged-chr18-70234879-2	569.817	-3.67875	6.42685e-34	1.79798e-32	Sbcl2	chr18	70232812	70237018	67.4112	71.4981	65.1191	731.316	626.467	684.829	1202.19	1109.71	loss	RTTN
Merged-chr15-77607627-1	408.245	-4.64255	6.46971e-34	1.808e-32	Sbcl2	chr15	77605208	77610047	30.7928	34.8324	11.7769	699.258	740.93	860.112	432.508	455.749	loss	LINGO1
Merged-chr2-218721670-1	222.777	-2.97583	6.53779e-34	1.82604e-32	Sbcl2	chr2	218719522	218723818	39.9474	41.2489	45.0292	365.658	317.541	347.073	337.17	288.551	loss	CYP27A1
Merged-chr1-15179177-2	636.006	-2.9401	6.69037e-34	1.86663e-32	Sbcl2	chr1	15176142	15182061	132.326	96.2474	139.937	976.757	941.547	1130.32	825.485	845.427	loss	TMEM51
Merged-chr5-68544077-1	232.757	-3.66757	6.91311e-34	1.92564e-32	Sbcl2	chr5	68541878	68546276	28.2961	26.5826	29.0958	439.791	384.004	410.548	284.851	258.887	loss	PIK3R1
Merged-chr9-87797556-1	140.703	-3.5779	7.14505e-34	1.9881e-32	Sbcl2	chr9	87795876	87799236	17.477	18.3328	18.0117	222.4	187.079	193.918	249.971	218.436	loss	CTSL
Merged-chr3-197880612-1	137.599	-4.18464	7.33307e-34	2.03931e-32	Sbcl2	chr3	197879399	197881826	11.6513	16.4996	7.62032	190.342	177.232	214.3	233.694	249.448	loss	LRCH3
Merged-chr6-89953013-1	419.863	3.30097	7.34573e-34	2.04173e-32	Sbcl2	chr6	89948165	89957862	883.836	864.393	1122.96	115.207	113.232	66.3865	109.29	83.5989	gain	BACH2
Merged-chr5-80239070-1	217.417	-4.52852	7.35971e-34	2.04451e-32	Sbcl2	chr5	80237291	80240849	15.8125	22.916	6.23481	417.752	363.08	349.402	249.971	314.17	loss	SERINC5
Merged-chr8-42304734-1	205.114	-3.58034	7.64315e-34	2.12095e-32	Sbcl2	chr8	42302505	42306964	30.7928	25.666	22.1682	385.694	358.157	299.904	256.947	261.584	loss	POLB
Merged-chr8-42304734-1	205.114	-3.58034	7.64315e-34	2.12095e-32	Sbcl2	chr8	42302505	42306964	30.7928	25.666	22.1682	385.694	358.157	299.904	256.947	261.584	loss	IKBKB
Merged-chr3-69548151-1	144.685	-5.19463	8.11467e-34	2.24937e-32	Sbcl2	chr3	69546475	69549827	6.6579	8.24978	4.15654	265.478	209.233	313.88	165.097	184.727	loss	MITF
Merged-chr3-69548151-1	144.685	-5.19463	8.11467e-34	2.24937e-32	Sbcl2	chr3	69546475	69549827	6.6579	8.24978	4.15654	265.478	209.233	313.88	165.097	184.727	loss	FRMD4B
Merged-chr5-80346233-1	135.688	-4.30959	8.29926e-34	2.29806e-32	Sbcl2	chr5	80344867	80347600	14.9803	11.9163	5.54205	208.375	178.463	203.818	245.32	217.087	loss	ZFYVE16
Merged-chr8-90620287-1	143.414	-4.62523	8.34644e-34	2.30988e-32	Sbcl2	chr8	90619259	90621315	9.15461	14.6663	4.15654	254.458	241.233	175.284	215.091	233.268	loss	TMEM64
Merged-chr15-28030176-1	117.621	-4.3937	8.3907e-34	2.32089e-32	Sbcl2	chr15	28028510	28031843	7.49013	13.7496	5.54205	183.33	163.694	196.83	180.212	190.12	loss	OCA2
Merged-chr8-134972902-2	567.327	-2.61501	8.76195e-34	2.42097e-32	Sbcl2	chr8	134970136	134977181	143.977	130.163	130.931	946.703	808.623	879.912	758.051	740.255	loss	KHDRBS3
Merged-chr8-134972902-2	567.327	-2.61501	8.76195e-34	2.42097e-32	Sbcl2	chr8	134970136	134977181	143.977	130.163	130.931	946.703	808.623	879.912	758.051	740.255	loss	ZFAT
Merged-chr12-85300227-1	200.713	-4.70019	9.15136e-34	2.52585e-32	Sbcl2	chr12	85297796	85302658	14.9803	15.5829	6.23481	330.595	187.079	293.498	380.188	377.543	loss	ALX1
Merged-chr20-15221081-1	277.52	-4.01627	9.24761e-34	2.55105e-32	Sbcl2	chr20	15219275	15222888	25.7993	18.3328	34.6378	415.748	263.387	449.565	497.617	515.077	loss	FLRT3
Merged-chr22-32487085-1	192.411	-4.06813	9.28242e-34	2.55928e-32	Sbcl2	chr22	32485280	32488890	24.9671	18.3328	10.3914	281.506	235.079	299.904	377.863	291.248	loss	TIMP3
Merged-chr22-32487085-1	192.411	-4.06813	9.28242e-34	2.55928e-32	Sbcl2	chr22	32485280	32488890	24.9671	18.3328	10.3914	281.506	235.079	299.904	377.863	291.248	loss	FBXO7
Merged-chr3-179486880-1	166.458	-4.91938	9.28793e-34	2.55943e-32	Sbcl2	chr3	179485368	179488393	9.98684	9.16642	6.92757	362.652	334.772	225.365	203.465	179.333	loss	GNB4
Merged-chr14-81519730-1	178.562	-4.39345	9.93029e-34	2.73351e-32	Sbcl2	chr14	81518664	81520796	19.9737	10.0831	9.6986	261.47	225.233	227.112	383.676	291.248	loss	STON2
Merged-chr14-81519730-1	178.562	-4.39345	9.93029e-34	2.73351e-32	Sbcl2	chr14	81518664	81520796	19.9737	10.0831	9.6986	261.47	225.233	227.112	383.676	291.248	loss	SEL1L
Merged-chr14-75148156-2	956.851	-3.53754	1.03392e-33	2.83999e-32	Sbcl2	chr14	75142690	75154364	104.03	103.581	167.647	1267.28	1127.39	1238.05	1826.53	1820.3	loss	TMED10
Merged-chr12-105562627-1	156.878	4.37346	1.0424e-33	2.86175e-32	Sbcl2	chr12	105560804	105564451	385.326	367.573	405.955	21.0378	22.154	6.98805	24.4158	21.5739	gain	APPL2
Merged-chr12-105562627-1	156.878	4.37346	1.0424e-33	2.86175e-32	Sbcl2	chr12	105560804	105564451	385.326	367.573	405.955	21.0378	22.154	6.98805	24.4158	21.5739	gain	NUAK1
Merged-chr2-232902686-1	140.169	4.02068	1.09552e-33	3.00599e-32	Sbcl2	chr2	232900570	232904803	347.875	346.491	320.746	22.0397	12.3078	15.7231	19.7651	36.406	gain	NGEF
Merged-chr6-8803417-1	128.893	-5.02439	1.2799e-33	3.50256e-32	Sbcl2	chr6	8802250	8804585	10.8191	4.58321	3.46378	202.364	174.771	171.207	210.441	253.493	loss	SLC35B3
Merged-chr5-116897776-1	315.126	-5.80188	1.30176e-33	3.55861e-32	Sbcl2	chr5	116895681	116899871	4.99342	18.3328	4.15654	688.238	683.083	270.205	456.924	395.072	loss	SEMA6A
Merged-chr1-24912032-2	714.762	-2.92296	1.30476e-33	3.5649e-32	Sbcl2	chr1	24908678	24917054	126.5	156.746	136.473	1080.94	1019.09	1358.59	874.317	965.432	loss	RUNX3
Merged-chr1-24912032-2	714.762	-2.92296	1.30476e-33	3.5649e-32	Sbcl2	chr1	24908678	24917054	126.5	156.746	136.473	1080.94	1019.09	1358.59	874.317	965.432	loss	CLIC4
Merged-chr18-49725787-1	343.567	3.8187	1.30873e-33	3.57386e-32	Sbcl2	chr18	49721790	49729784	773.98	803.895	877.03	49.0883	72.616	30.2815	75.5726	66.0701	gain	LIPG
Merged-chr8-38805513-1	296.039	-3.00668	1.37034e-33	3.73617e-32	Sbcl2	chr8	38801957	38809070	61.5855	56.8318	46.4147	406.732	386.465	416.371	513.894	480.019	loss	TACC1
Merged-chr11-78507302-1	128.726	-4.67962	1.37437e-33	3.74516e-32	Sbcl2	chr11	78506165	78508439	6.6579	10.9997	6.23481	220.397	147.694	172.954	238.344	226.526	loss	GAB2
Merged-chr11-78507302-1	128.726	-4.67962	1.37437e-33	3.74516e-32	Sbcl2	chr11	78506165	78508439	6.6579	10.9997	6.23481	220.397	147.694	172.954	238.344	226.526	loss	NARS2
Merged-chr15-80413949-1	278.695	-4.45259	1.39585e-33	3.79967e-32	Sbcl2	chr15	80411408	80416490	24.9671	21.0828	13.8551	503.907	465.235	612.037	325.544	262.932	loss	ABHD17C
Merged-chr15-80413949-1	278.695	-4.45259	1.39585e-33	3.79967e-32	Sbcl2	chr15	80411408	80416490	24.9671	21.0828	13.8551	503.907	465.235	612.037	325.544	262.932	loss	ARNT2
Merged-chr11-12087701-1	323.037	3.47662	1.40672e-33	3.82724e-32	Sbcl2	chr11	12084428	12090975	818.089	778.229	648.42	66.119	67.6929	40.7636	81.3859	83.5989	gain	MICAL2
Merged-chr1-162349864-1	104.582	4.91251	1.4344e-33	3.90046e-32	Sbcl2	chr1	162348754	162350975	257.161	307.992	226.531	17.0306	8.61546	4.07636	5.81328	9.43858	gain	NOS1AP
Merged-chrX-129461971-1	132.364	-5.71827	1.45031e-33	3.94166e-32	Sbcl2	chrX	129460439	129463503	3.32895	2.74993	5.54205	275.496	241.233	167.713	184.862	177.985	loss	SMARCA1
Merged-chr9-36479094-1	136.684	-4.23281	1.45694e-33	3.95759e-32	Sbcl2	chr9	36477950	36480239	12.4836	10.9997	10.3914	285.514	224.002	177.613	183.7	188.772	loss	MELK
Merged-chr3-193962001-1	254.97	-4.28721	1.46138e-33	3.96755e-32	Sbcl2	chr3	193959656	193964346	24.1349	21.0828	15.9334	544.98	424.619	468.199	277.875	262.932	loss	HES1
Merged-chr3-193962001-1	254.97	-4.28721	1.46138e-33	3.96755e-32	Sbcl2	chr3	193959656	193964346	24.1349	21.0828	15.9334	544.98	424.619	468.199	277.875	262.932	loss	OPA1
Merged-chr12-23098774-1	209.013	-4.28738	1.46678e-33	3.98011e-32	Sbcl2	chr12	23097129	23100419	16.6447	11.9163	20.7827	428.771	379.08	203.236	306.941	304.731	loss	SOX5
Merged-chr2-144939231-2	733.276	-3.14308	1.50763e-33	4.08665e-32	Sbcl2	chr2	144935177	144945322	117.345	89.8309	164.876	1255.26	1024.01	1008.03	1192.88	1013.97	loss	ZEB2
Merged-chr12-75783149-1	494.41	2.79424	1.52814e-33	4.14006e-32	Sbcl2	chr12	75777531	75788767	1029.48	873.56	1285.06	159.287	166.155	139.761	152.308	149.669	gain	KRR1
Merged-chr12-75783149-1	494.41	2.79424	1.52814e-33	4.14006e-32	Sbcl2	chr12	75777531	75788767	1029.48	873.56	1285.06	159.287	166.155	139.761	152.308	149.669	gain	PHLDA1
Merged-chr6-47168790-1	231.306	3.32493	1.53857e-33	4.16393e-32	Sbcl2	chr6	47165378	47172202	498.51	510.569	574.988	56.1009	52.9236	39.0166	44.1809	74.1603	gain	ADGRF1
Merged-chr6-47168790-1	231.306	3.32493	1.53857e-33	4.16393e-32	Sbcl2	chr6	47165378	47172202	498.51	510.569	574.988	56.1009	52.9236	39.0166	44.1809	74.1603	gain	TNFRSF21
Merged-chr7-50869413-1	292.023	-3.56458	1.54473e-33	4.17839e-32	Sbcl2	chr7	50867568	50871258	29.1283	33.9157	49.1857	569.024	468.927	454.223	356.935	374.847	loss	COBL
Merged-chr8-125290002-1	345.14	-4.2271	1.67264e-33	4.51728e-32	Sbcl2	chr8	125287898	125292107	28.2961	35.749	22.1682	703.265	617.852	648.142	334.845	370.801	loss	NSMCE2
Merged-chr4-142355137-1	588.295	-3.66196	1.69094e-33	4.5619e-32	Sbcl2	chr4	142350603	142359671	67.4112	76.9979	68.5829	896.613	727.391	578.843	1268.46	1022.06	loss	INPP4B
Merged-chr5-157768001-1	142.674	-4.76547	1.78455e-33	4.8094e-32	Sbcl2	chr5	157766722	157769281	9.98684	11.9163	3.46378	195.351	192.002	288.257	239.507	200.907	loss	LSM11
Merged-chr20-46636656-1	258.234	-4.46342	1.81169e-33	4.87743e-32	Sbcl2	chr20	46634184	46639128	22.4704	24.7493	8.31308	349.629	356.926	586.414	362.749	354.621	loss	SLC13A3
Merged-chr8-29731195-1	233.928	-3.41243	1.8315e-33	4.92819e-32	Sbcl2	chr8	29729951	29732439	29.1283	42.1655	29.0958	424.764	377.85	371.531	315.08	281.809	loss	SARAF
Merged-chr11-6635462-2	257.739	-3.46522	1.89184e-33	5.0879e-32	Sbcl2	chr11	6633813	6636975	24.1349	40.3322	41.5654	454.818	454.158	332.515	347.634	366.756	loss	TPP1
Merged-chr11-6635462-2	257.739	-3.46522	1.89184e-33	5.0879e-32	Sbcl2	chr11	6633813	6636975	24.1349	40.3322	41.5654	454.818	454.158	332.515	347.634	366.756	loss	DCHS1
Merged-chrX-15243197-3	349.3	-3.22094	2.02989e-33	5.45061e-32	Sbcl2	chrX	15241397	15248318	43.2763	52.2486	72.7395	484.872	448.004	511.292	619.695	562.27	loss	MOSPD2
Merged-chr1-161487155-1	297.432	-2.74568	2.04213e-33	5.48061e-32	Sbcl2	chr1	161485669	161488642	70.7401	65.9982	58.8843	463.834	391.388	421.612	441.809	465.187	loss	FCGR2A
Merged-chr4-17029532-1	172.337	4.38621	2.08118e-33	5.58252e-32	Sbcl2	chr4	17026818	17032247	414.454	440.905	418.425	21.0378	23.3848	7.57039	23.2531	29.6641	gain	LDB2
Merged-chr3-104585018-1	139.172	-5.2736	2.10842e-33	5.65263e-32	Sbcl2	chr3	104583722	104586314	10.8191	3.66657	2.77103	255.46	226.464	257.393	172.073	184.727	loss	ALCAM
Merged-chr8-37524750-2	574.755	2.51567	2.11105e-33	5.65672e-32	Sbcl2	chr8	37513583	37530060	1201.75	1153.14	1203.32	197.355	231.387	178.778	205.79	226.526	gain	ZNF703
Merged-chr1-214379777-1	250.303	4.01393	2.23109e-33	5.96907e-32	Sbcl2	chr1	214377281	214382273	708.234	660.899	443.364	41.0739	46.7697	19.2171	38.3676	44.4962	gain	SMYD2
Merged-chr1-214379777-1	250.303	4.01393	2.23109e-33	5.96907e-32	Sbcl2	chr1	214377281	214382273	708.234	660.899	443.364	41.0739	46.7697	19.2171	38.3676	44.4962	gain	PTPN14
Merged-chr13-36039102-1	224.974	-6.20241	2.4692e-33	6.58897e-32	Sbcl2	chr13	36037382	36040822	9.98684	1.83328	2.77103	514.926	492.312	224.782	284.851	268.325	loss	DCLK1
Merged-chr16-21590025-1	194.37	-5.63176	2.47122e-33	6.59094e-32	Sbcl2	chr16	21588408	21591642	10.8191	3.66657	4.15654	205.369	221.54	259.14	425.532	424.736	loss	METTL9
Merged-chr2-31287432-1	185.753	4.13507	2.48009e-33	6.61117e-32	Sbcl2	chr2	31285421	31289444	421.112	459.237	474.538	20.036	18.4617	15.7231	41.8556	35.0576	gain	EHD3
Merged-chr2-31287432-1	185.753	4.13507	2.48009e-33	6.61117e-32	Sbcl2	chr2	31285421	31289444	421.112	459.237	474.538	20.036	18.4617	15.7231	41.8556	35.0576	gain	XDH
Merged-chr9-27765973-1	179.146	-4.49833	2.48795e-33	6.62527e-32	Sbcl2	chr9	27764625	27767321	17.477	10.0831	9.6986	293.528	297.849	389.001	201.139	214.391	loss	LINGO2
Merged-chr13-23722910-1	383.731	-5.41849	2.53271e-33	6.74097e-32	Sbcl2	chr13	23720636	23725185	24.1349	10.9997	7.62032	663.193	577.236	1037.73	359.261	389.679	loss	TNFRSF19
Merged-chr7-20407576-1	207.595	-4.25263	2.65286e-33	7.05711e-32	Sbcl2	chr7	20405883	20409269	17.477	8.24978	24.2465	335.604	323.695	416.954	291.827	242.706	loss	ABCB5
Merged-chr7-20407576-1	207.595	-4.25263	2.65286e-33	7.05711e-32	Sbcl2	chr7	20405883	20409269	17.477	8.24978	24.2465	335.604	323.695	416.954	291.827	242.706	loss	ITGB8
Merged-chr20-48963499-1	117.618	-4.53813	2.73424e-33	7.26983e-32	Sbcl2	chr20	48962542	48964457	7.49013	11.9163	4.8493	207.373	176.002	157.813	206.953	168.546	loss	CSE1L
Merged-chr20-48963499-1	117.618	-4.53813	2.73424e-33	7.26983e-32	Sbcl2	chr20	48962542	48964457	7.49013	11.9163	4.8493	207.373	176.002	157.813	206.953	168.546	loss	ARFGEF2
Merged-chr9-107753609-1	437.067	3.21002	2.77874e-33	7.38432e-32	Sbcl2	chr9	107748531	107758688	971.221	935.891	1055.07	124.223	142.771	94.3387	73.2473	99.7793	gain	KLF4
Merged-chr17-63682212-1	581.18	-4.85797	2.79904e-33	7.43445e-32	Sbcl2	chr17	63679892	63684532	38.2829	48.582	8.31308	1015.83	832.008	783.244	976.631	946.555	loss	LIMD2
Merged-chr17-63682212-1	581.18	-4.85797	2.79904e-33	7.43445e-32	Sbcl2	chr17	63679892	63684532	38.2829	48.582	8.31308	1015.83	832.008	783.244	976.631	946.555	loss	MAP3K3
Merged-chr1-38549423-1	147.258	-6.03418	2.81913e-33	7.48008e-32	Sbcl2	chr1	38548485	38550362	3.32895	7.33313	0.692757	304.548	247.387	227.694	210.441	176.636	loss	RRAGC
Merged-chr19-29706919-1	809.042	-4.83705	2.85644e-33	7.57126e-32	Sbcl2	chr19	29703452	29710386	48.2697	73.3313	12.4696	1256.26	1266.47	1186.8	1261.48	1367.25	loss	C19orf12
Merged-chr1-41898325-2	780.918	2.72857	2.85816e-33	7.57192e-32	Sbcl2	chr1	41887393	41909361	1552.95	1556.46	1880.14	256.461	240.002	198.577	275.549	287.203	gain	HIVEP3
Merged-chr2-223970744-1	268.223	-4.04859	2.90337e-33	7.68377e-32	Sbcl2	chr2	223968305	223973184	29.9605	32.0825	13.8551	378.681	299.08	527.015	459.249	405.859	loss	MRPL44
Merged-chr2-223970744-1	268.223	-4.04859	2.90337e-33	7.68377e-32	Sbcl2	chr2	223968305	223973184	29.9605	32.0825	13.8551	378.681	299.08	527.015	459.249	405.859	loss	SERPINE2
Merged-chr14-23174045-1	515.76	-4.74278	2.90498e-33	7.68408e-32	Sbcl2	chr14	23169972	23178119	34.1217	29.3325	27.0175	527.95	470.158	598.061	1239.39	1200.05	loss	SLC7A8
Merged-chr6-135902127-1	247.794	-5.18034	2.90693e-33	7.68528e-32	Sbcl2	chr6	135900466	135903789	13.3158	10.0831	9.00584	588.058	420.927	485.669	247.646	207.649	loss	PDE7B
Merged-chr1-115727483-1	316.747	-4.60748	2.9375e-33	7.76212e-32	Sbcl2	chr1	115725384	115729583	17.477	21.9994	21.4755	615.107	487.389	737.822	377.863	254.842	loss	CASQ2
Merged-chr12-101777702-1	112.95	-5.02482	2.98967e-33	7.89592e-32	Sbcl2	chr12	101776724	101778681	6.6579	8.24978	2.07827	166.299	155.078	184.019	196.489	184.727	loss	GNPTAB
Merged-chr1-181103616-2	588.356	3.31247	3.00358e-33	7.92451e-32	Sbcl2	chr1	181098600	181106149	1195.92	1197.13	1639.06	106.191	116.924	178.195	111.615	161.804	gain	CACNA1E
Merged-chr1-181103616-2	588.356	3.31247	3.00358e-33	7.92451e-32	Sbcl2	chr1	181098600	181106149	1195.92	1197.13	1639.06	106.191	116.924	178.195	111.615	161.804	gain	IER5
Merged-chr14-51923005-1	553.51	-4.28851	3.03573e-33	8.00523e-32	Sbcl2	chr14	51920594	51925417	29.1283	34.8324	67.1974	1232.22	1037.55	673.182	716.196	637.779	loss	GNG2
Merged-chr3-11288790-1	418.393	3.91069	3.09333e-33	8.14879e-32	Sbcl2	chr3	11285077	11292504	932.105	846.06	1232.41	54.0973	65.2314	39.5989	103.476	74.1603	gain	ATG7
Merged-chr1-24436301-1	130.178	-6.11769	3.12688e-33	8.23295e-32	Sbcl2	chr1	24435367	24437235	5.82566	2.74993	0.692757	229.413	222.771	210.806	179.049	190.12	loss	RCAN3
Merged-chr1-24436301-1	130.178	-6.11769	3.12688e-33	8.23295e-32	Sbcl2	chr1	24435367	24437235	5.82566	2.74993	0.692757	229.413	222.771	210.806	179.049	190.12	loss	NIPAL3
Merged-chr2-104503225-1	144.398	-5.62527	3.15368e-33	8.29927e-32	Sbcl2	chr2	104502370	104504080	4.16119	7.33313	2.77103	286.515	167.386	168.296	289.501	229.223	loss	POU3F3
Merged-chr11-102229952-1	160.373	-4.60412	3.42858e-33	9.01808e-32	Sbcl2	chr11	102228462	102231442	12.4836	10.9997	7.62032	213.384	211.694	182.854	358.098	285.854	loss	YAP1
Merged-chr18-62964031-1	213.001	-4.2666	3.43264e-33	9.02415e-32	Sbcl2	chr18	62962086	62965977	24.1349	21.9994	6.23481	322.58	354.465	320.286	318.568	335.744	loss	PHLPP1
Merged-chr18-62964031-1	213.001	-4.2666	3.43264e-33	9.02415e-32	Sbcl2	chr18	62962086	62965977	24.1349	21.9994	6.23481	322.58	354.465	320.286	318.568	335.744	loss	BCL2
Merged-chr7-130228141-1	139.523	-4.0385	3.44975e-33	9.06448e-32	Sbcl2	chr7	130226573	130229709	14.9803	17.4162	7.62032	249.449	208.002	198.577	231.368	188.772	loss	CPA2
Merged-chr10-7132421-1	274.17	-5.83569	3.57478e-33	9.38378e-32	Sbcl2	chr10	7129761	7135081	9.98684	8.24978	4.8493	406.732	379.08	849.048	277.875	257.538	loss	SFMBT2
Merged-chr11-125343342-1	165.821	-5.23619	3.62196e-33	9.49514e-32	Sbcl2	chr11	125341999	125344685	4.16119	14.6663	2.77103	208.375	225.233	256.811	305.778	308.776	loss	FEZ1
Merged-chr11-125343342-1	165.821	-5.23619	3.62196e-33	9.49514e-32	Sbcl2	chr11	125341999	125344685	4.16119	14.6663	2.77103	208.375	225.233	256.811	305.778	308.776	loss	PKNOX2
Merged-chr11-35113398-1	377.238	3.15346	3.68835e-33	9.66183e-32	Sbcl2	chr11	35108597	35118199	816.424	747.98	974.709	88.1586	88.6162	74.5392	95.3378	132.14	gain	CD44
Merged-chr20-24633803-1	144.463	3.59317	3.90516e-33	1.02194e-31	Sbcl2	chr20	24631437	24636169	351.204	367.573	297.193	28.0505	18.4617	32.0286	22.0905	39.1027	gain	CST7
Merged-chr3-98600762-1	138.265	-4.23768	3.922e-33	1.02582e-31	Sbcl2	chr3	98599156	98602369	11.6513	14.6663	8.31308	225.406	224.002	271.369	184.862	165.849	loss	ST3GAL6
Merged-chr3-98600762-1	138.265	-4.23768	3.922e-33	1.02582e-31	Sbcl2	chr3	98599156	98602369	11.6513	14.6663	8.31308	225.406	224.002	271.369	184.862	165.849	loss	CPOX
Merged-chr1-222918966-1	169.297	-3.85687	4.08208e-33	1.06661e-31	Sbcl2	chr1	222917853	222920080	21.6382	21.0828	11.7769	274.494	193.233	301.068	262.76	268.325	loss	DISP1
Merged-chr2-37775433-1	805.43	2.90603	4.16116e-33	1.08672e-31	Sbcl2	chr2	37767164	37783703	1884.18	1828.7	1555.93	261.47	257.233	164.219	247.646	244.055	gain	CDC42EP3
Merged-chr17-10054184-1	130.147	-5.15642	4.21127e-33	1.09924e-31	Sbcl2	chr17	10053076	10055293	6.6579	9.16642	2.07827	207.373	237.541	241.088	159.284	177.985	loss	GAS7
Merged-chr2-164644400-1	120.137	-4.73066	4.25975e-33	1.1111e-31	Sbcl2	chr2	164643274	164645526	5.82566	11.9163	4.15654	193.348	164.925	206.73	215.091	159.108	loss	GRB14
Merged-chr2-164644400-1	120.137	-4.73066	4.25975e-33	1.1111e-31	Sbcl2	chr2	164643274	164645526	5.82566	11.9163	4.15654	193.348	164.925	206.73	215.091	159.108	loss	COBLL1
Merged-chr15-50391392-1	133.944	-3.92204	4.31091e-33	1.12355e-31	Sbcl2	chr15	50390139	50392646	12.4836	19.2495	9.6986	222.4	232.618	204.4	177.886	192.817	loss	USP8
Merged-chr9-76561875-1	184.018	-3.41908	4.39353e-33	1.1445e-31	Sbcl2	chr9	76559955	76563795	28.2961	21.9994	27.7103	339.611	294.157	284.763	230.206	245.403	loss	PRUNE2
Merged-chr8-141037127-1	195.074	4.09715	4.45284e-33	1.15877e-31	Sbcl2	chr8	141034189	141040065	480.201	456.488	482.159	28.0505	34.4619	12.2291	27.9037	39.1027	gain	DENND3
Merged-chr5-151611597-1	149.319	-3.57702	4.71444e-33	1.22499e-31	Sbcl2	chr5	151610026	151613169	24.9671	16.4996	15.9334	237.427	194.463	253.317	234.856	217.087	loss	FAT2
Merged-chr2-54074213-1	153.181	4.25549	4.792e-33	1.24452e-31	Sbcl2	chr2	54072260	54076166	395.313	364.823	365.083	22.0397	34.4619	10.4821	19.7651	13.4837	gain	ACYP2
Merged-chr2-37366907-1	218.713	-3.49867	4.79857e-33	1.24559e-31	Sbcl2	chr2	37364954	37368861	37.4507	32.0825	19.3972	363.654	312.618	377.937	322.056	284.506	loss	QPCT
Merged-chr11-32421501-1	203.752	4.84516	5.33004e-33	1.38216e-31	Sbcl2	chr11	32418695	32424307	451.072	439.988	647.035	18.0324	30.7695	5.82337	19.7651	17.5288	gain	WT1
Merged-chr11-32421501-1	203.752	4.84516	5.33004e-33	1.38216e-31	Sbcl2	chr11	32418695	32424307	451.072	439.988	647.035	18.0324	30.7695	5.82337	19.7651	17.5288	gain	RCN1
Merged-chr15-25812248-1	135.164	-4.75638	5.34943e-33	1.38649e-31	Sbcl2	chr15	25810791	25813705	9.15461	9.16642	5.54205	227.409	221.54	282.434	153.471	172.591	loss	ATP10A
Merged-chr9-99558821-1	374.828	-4.98208	5.4394e-33	1.4091e-31	Sbcl2	chr9	99556024	99561618	22.4704	18.3328	15.2406	910.638	722.468	667.941	339.495	302.035	loss	NR4A3
Merged-chr9-99558821-1	374.828	-4.98208	5.4394e-33	1.4091e-31	Sbcl2	chr9	99556024	99561618	22.4704	18.3328	15.2406	910.638	722.468	667.941	339.495	302.035	loss	SEC61B
Merged-chr12-12918847-2	899.595	-3.47803	5.51306e-33	1.42746e-31	Sbcl2	chr12	12915405	12927872	130.661	157.662	80.3598	1682.03	1465.86	1482.05	1087.08	1111.06	loss	GPRC5A
Merged-chr3-197810962-1	347.925	-4.15058	5.64982e-33	1.4614e-31	Sbcl2	chr3	197808065	197813860	41.6119	27.4993	22.1682	730.314	611.698	603.302	389.49	357.318	loss	LRCH3
Merged-chr13-48569464-1	316.883	-2.9459	5.74383e-33	1.48422e-31	Sbcl2	chr13	48566607	48572322	54.0954	73.3313	56.1133	502.905	391.388	444.906	499.942	512.38	loss	CYSLTR2
Merged-chr13-48569464-1	316.883	-2.9459	5.74383e-33	1.48422e-31	Sbcl2	chr13	48566607	48572322	54.0954	73.3313	56.1133	502.905	391.388	444.906	499.942	512.38	loss	RCBTB2
Merged-chr10-75788621-1	194.692	-4.22076	6.22581e-33	1.60796e-31	Sbcl2	chr10	75787446	75789797	16.6447	12.833	18.7044	330.595	236.31	197.412	383.676	361.363	loss	LRMDA
Merged-chr1-76107170-1	195.733	-5.27467	6.42774e-33	1.65679e-31	Sbcl2	chr1	76105850	76108490	12.4836	9.16642	2.77103	411.741	386.465	306.31	236.019	200.907	loss	ST6GALNAC3
Merged-chr10-63137638-1	153.852	-3.84229	6.60584e-33	1.70184e-31	Sbcl2	chr10	63136418	63138859	22.4704	15.5829	11.7769	236.425	258.464	273.116	225.555	187.423	loss	NRBF2
Merged-chr10-63137638-1	153.852	-3.84229	6.60584e-33	1.70184e-31	Sbcl2	chr10	63136418	63138859	22.4704	15.5829	11.7769	236.425	258.464	273.116	225.555	187.423	loss	JMJD1C
Merged-chr1-166952082-1	104.171	4.28819	6.67026e-33	1.71758e-31	Sbcl2	chr1	166950796	166953368	253.832	240.16	273.639	8.01442	24.6156	13.3938	11.6266	8.09021	gain	TADA1
Merged-chr1-166952082-1	104.171	4.28819	6.67026e-33	1.71758e-31	Sbcl2	chr1	166950796	166953368	253.832	240.16	273.639	8.01442	24.6156	13.3938	11.6266	8.09021	gain	ILDR2
Merged-chr16-10991076-1	313.869	3.42761	6.7533e-33	1.73809e-31	Sbcl2	chr16	10986791	10995361	582.566	602.234	987.871	65.1172	67.6929	54.1574	82.5485	68.7668	gain	SOCS1
Merged-chr9-81498899-1	240.525	-5.06095	6.77753e-33	1.74345e-31	Sbcl2	chr9	81497542	81500256	10.8191	12.833	10.3914	361.651	289.233	185.183	559.237	494.851	loss	TLE1
Merged-chr5-73371676-1	207.642	3.38127	7.86116e-33	2.01315e-31	Sbcl2	chr5	73367687	73375666	475.207	482.154	471.767	46.0829	52.9236	30.2815	40.6929	62.025	gain	FOXD1
Merged-chr22-39283291-1	285.78	3.20876	8.01402e-33	2.05127e-31	Sbcl2	chr22	39279846	39286736	693.253	727.813	514.026	54.0973	83.6931	58.2337	75.5726	79.5538	gain	PDGFB
Merged-chr6-42317107-1	364.287	3.42052	8.06277e-33	2.06272e-31	Sbcl2	chr6	42312452	42321762	767.323	754.396	997.57	68.1226	62.7698	61.1454	88.3618	114.611	gain	TRERF1
Merged-chr12-89327980-1	175.076	-4.07518	8.17951e-33	2.09155e-31	Sbcl2	chr12	89326326	89329634	14.148	21.9994	12.4696	250.451	196.925	253.317	362.749	288.551	loss	KITLG
Merged-chr7-27547568-1	139.36	-4.73022	8.96384e-33	2.28983e-31	Sbcl2	chr7	27546524	27548612	7.49013	13.7496	4.15654	271.488	194.463	250.405	196.489	176.636	loss	HIBADH
Merged-chr3-179981495-1	131.189	-5.24993	9.2385e-33	2.35765e-31	Sbcl2	chr3	179980434	179982557	7.49013	6.41649	2.77103	276.497	240.002	181.107	172.073	163.153	loss	USP13
Merged-chr7-135960196-1	151.283	-4.36968	9.26063e-33	2.36213e-31	Sbcl2	chr7	135958977	135961415	9.15461	15.5829	9.6986	316.57	220.31	164.219	244.158	230.571	loss	MTPN
Merged-chr15-78989948-2	1350.37	-3.27671	9.48237e-33	2.41749e-31	Sbcl2	chr15	78986992	78994865	183.092	203.494	243.158	2134.84	1947.09	2888.98	1578.89	1623.44	loss	CTSH
Merged-chr1-63662883-2	371.371	3.01028	9.76632e-33	2.48741e-31	Sbcl2	chr1	63660129	63666270	854.707	782.812	823.688	127.229	123.078	88.5153	77.8979	93.0375	gain	ROR1
Merged-chr17-47633905-1	251.941	-4.71587	9.84039e-33	2.50504e-31	Sbcl2	chr17	47632358	47635452	9.98684	27.4993	8.31308	483.871	503.389	348.238	342.983	291.248	loss	KPNB1
Merged-chr6-39887810-1	158.964	-3.86055	9.91258e-33	2.52217e-31	Sbcl2	chr6	39886599	39889022	16.6447	21.0828	13.1624	195.351	199.386	262.634	262.76	300.686	loss	DAAM2
Merged-chr18-51136443-1	214.691	3.75602	9.96464e-33	2.53416e-31	Sbcl2	chr18	51133375	51139511	488.523	475.737	561.826	38.0685	40.6158	19.7995	51.1568	41.7994	gain	SMAD4
Merged-chrX-101451051-1	139.228	-5.32625	1.04695e-32	2.65991e-31	Sbcl2	chrX	101449783	101452319	7.49013	7.33313	2.07827	177.319	176.002	189.26	286.013	268.325	loss	HNRNPH2
Merged-chr13-77833202-1	135.073	-6.16544	1.06738e-32	2.71049e-31	Sbcl2	chr13	77831822	77834582	2.49671	5.49985	1.38551	277.499	219.079	169.46	206.953	198.21	loss	EDNRB
Merged-chr13-77833202-1	135.073	-6.16544	1.06738e-32	2.71049e-31	Sbcl2	chr13	77831822	77834582	2.49671	5.49985	1.38551	277.499	219.079	169.46	206.953	198.21	loss	SLAIN1
Merged-chr8-119438963-2	310.925	-3.47545	1.11747e-32	2.83349e-31	Sbcl2	chr8	119437356	119440891	38.2829	43.9988	45.0292	396.714	322.464	557.297	568.539	515.077	loss	ENPP2
Merged-chr1-236166230-1	570.829	-3.85961	1.14819e-32	2.90852e-31	Sbcl2	chr1	236162189	236170272	72.4046	77.9145	31.8668	1017.83	1006.78	952.122	683.641	724.074	loss	GPR137B
Merged-chr1-173590698-1	83.3436	3.85765	1.17634e-32	2.9769e-31	Sbcl2	chr1	173589614	173591782	209.724	175.995	213.369	15.027	9.84624	15.7231	16.2772	10.787	gain	PRDX6
Merged-chr1-169568477-1	108.466	-4.84653	1.18419e-32	2.99381e-31	Sbcl2	chr1	169567471	169569483	4.99342	7.33313	5.54205	191.344	195.694	157.813	175.561	129.443	loss	SLC19A2
Merged-chr4-142566208-1	418.954	-4.30344	1.22464e-32	3.09457e-31	Sbcl2	chr4	142563644	142568772	34.954	28.4159	35.3306	943.698	872.623	605.631	453.436	377.543	loss	INPP4B
Merged-chr4-57234303-1	198.099	-3.83096	1.25841e-32	3.17834e-31	Sbcl2	chr4	57232624	57235983	21.6382	25.666	17.3189	375.676	312.618	365.708	230.206	235.965	loss	IGFBP7
Merged-chr1-32328224-1	178.924	-4.94553	1.2752e-32	3.21916e-31	Sbcl2	chr1	32326974	32329475	11.6513	12.833	3.46378	269.485	237.541	192.171	326.706	377.543	loss	MARCKSL1
Merged-chr1-32328224-1	178.924	-4.94553	1.2752e-32	3.21916e-31	Sbcl2	chr1	32326974	32329475	11.6513	12.833	3.46378	269.485	237.541	192.171	326.706	377.543	loss	HDAC1
Merged-chrX-21996589-1	118.104	-4.12865	1.3111e-32	3.30493e-31	Sbcl2	chrX	21994774	21998404	4.99342	14.6663	11.7769	189.341	179.694	187.513	180.212	176.636	loss	PHEX
Merged-chrX-21996589-1	118.104	-4.12865	1.3111e-32	3.30493e-31	Sbcl2	chrX	21994774	21998404	4.99342	14.6663	11.7769	189.341	179.694	187.513	180.212	176.636	loss	SMS
Merged-chr10-100057979-1	209.52	-4.95012	1.32122e-32	3.3288e-31	Sbcl2	chr10	100056516	100059442	10.8191	19.2495	2.77103	322.58	256.002	305.145	402.279	357.318	loss	CPN1
Merged-chr18-7394438-1	157.243	-4.30161	1.36193e-32	3.42801e-31	Sbcl2	chr18	7393140	7395737	10.8191	14.6663	11.7769	178.321	189.54	234.682	325.544	292.596	loss	LAMA1
Merged-chr18-7394438-1	157.243	-4.30161	1.36193e-32	3.42801e-31	Sbcl2	chr18	7393140	7395737	10.8191	14.6663	11.7769	178.321	189.54	234.682	325.544	292.596	loss	PTPRM
Merged-chr7-80552316-1	121.427	-4.24775	1.44018e-32	3.61965e-31	Sbcl2	chr7	80551095	80553537	10.8191	9.16642	9.6986	240.433	183.386	144.42	194.163	179.333	loss	SEMA3C
Merged-chr1-185374751-1	148.011	3.43661	1.45982e-32	3.66723e-31	Sbcl2	chr1	185373138	185376365	342.049	343.741	338.758	36.0649	22.154	24.4582	33.717	43.1478	gain	IVNS1ABP
Merged-chr7-30359871-1	172.125	-4.82959	1.46838e-32	3.68693e-31	Sbcl2	chr7	30358486	30361257	14.9803	8.24978	5.54205	366.66	294.157	296.992	189.513	200.907	loss	ZNRF2
Merged-chr7-30359871-1	172.125	-4.82959	1.46838e-32	3.68693e-31	Sbcl2	chr7	30358486	30361257	14.9803	8.24978	5.54205	366.66	294.157	296.992	189.513	200.907	loss	NOD1
Merged-chr7-133065293-1	168.104	-4.65287	1.49269e-32	3.74432e-31	Sbcl2	chr7	133063630	133066956	13.3158	13.7496	4.8493	258.465	190.771	213.136	333.682	316.867	loss	CHCHD3
Merged-chr3-45536576-1	288.357	-3.05719	1.51971e-32	3.81024e-31	Sbcl2	chr3	45533822	45539331	52.4309	53.1652	49.8785	413.744	393.85	553.221	427.857	362.711	loss	LIMD1
Merged-chr3-45536576-1	288.357	-3.05719	1.51971e-32	3.81024e-31	Sbcl2	chr3	45533822	45539331	52.4309	53.1652	49.8785	413.744	393.85	553.221	427.857	362.711	loss	LARS2
Merged-chr9-81073531-1	124.306	-4.76916	1.53602e-32	3.84737e-31	Sbcl2	chr9	81072147	81074915	4.16119	6.41649	10.3914	161.29	164.925	175.284	236.019	235.965	loss	TLE1
Merged-chr18-76398245-1	117.47	-4.52395	1.55114e-32	3.88146e-31	Sbcl2	chr18	76397385	76399105	6.6579	7.33313	9.6986	236.425	178.463	183.436	180.212	137.534	loss	ZNF516
Merged-chr11-125316591-1	169.804	-4.68258	1.56936e-32	3.92515e-31	Sbcl2	chr11	125314579	125318603	12.4836	12.833	6.23481	245.442	240.002	407.636	196.489	237.313	loss	PKNOX2
Merged-chr11-125316591-1	169.804	-4.68258	1.56936e-32	3.92515e-31	Sbcl2	chr11	125314579	125318603	12.4836	12.833	6.23481	245.442	240.002	407.636	196.489	237.313	loss	FEZ1
Merged-chr2-231168440-1	301.468	-3.93212	1.62635e-32	4.06573e-31	Sbcl2	chr2	231166762	231170118	34.1217	26.5826	30.4813	352.634	290.464	607.378	560.4	509.683	loss	ARMC9
Merged-chr2-55780022-1	135.523	4.3485	1.64949e-32	4.12157e-31	Sbcl2	chr2	55778060	55781984	397.809	342.824	259.784	22.0397	17.2309	7.57039	22.0905	14.8321	gain	PNPT1
Merged-chr2-47072356-1	1078.76	3.49754	1.66223e-32	4.15139e-31	Sbcl2	chr2	47063305	47081407	2792.16	2904.84	1821.95	170.306	177.232	191.589	310.429	261.584	gain	TTC7A
Merged-chr15-77944479-1	109.212	-4.90449	1.71593e-32	4.28133e-31	Sbcl2	chr15	77943489	77945470	7.49013	8.24978	2.07827	174.314	173.54	191.589	154.633	161.804	loss	LINGO1
Merged-chr15-77944479-1	109.212	-4.90449	1.71593e-32	4.28133e-31	Sbcl2	chr15	77943489	77945470	7.49013	8.24978	2.07827	174.314	173.54	191.589	154.633	161.804	loss	TBC1D2B
Merged-chr6-19491837-1	248.944	-4.85127	1.76671e-32	4.40591e-31	Sbcl2	chr6	19489847	19493827	14.9803	14.6663	11.0841	578.04	560.005	269.04	284.851	258.887	loss	ID4
Merged-chr2-100291906-1	241.373	2.68116	1.79306e-32	4.46944e-31	Sbcl2	chr2	100289017	100294796	540.954	486.737	503.634	79.1424	77.5392	70.4628	84.8739	87.644	gain	LONRF2
Merged-chr10-5840443-1	130.37	-4.37612	1.81836e-32	4.53032e-31	Sbcl2	chr10	5839363	5841524	9.15461	13.7496	6.92757	185.333	151.386	255.064	206.953	214.391	loss	GDI2
Merged-chr6-108800774-1	147.947	-4.86572	1.83823e-32	4.57761e-31	Sbcl2	chr6	108799731	108801818	4.99342	14.6663	4.8493	304.548	254.772	191.007	193.001	215.739	loss	ARMC2
Merged-chr10-102604976-1	220.295	3.28567	1.86173e-32	4.63388e-31	Sbcl2	chr10	102602203	102607750	459.395	506.903	536.194	54.0973	64.0006	33.1932	54.6448	53.9348	gain	TRIM8
Merged-chr3-184895860-1	184.813	-4.93591	1.86838e-32	4.64819e-31	Sbcl2	chr3	184894322	184897399	9.98684	16.4996	2.77103	305.55	302.772	201.489	344.146	295.293	loss	VPS8
Merged-chr3-184895860-1	184.813	-4.93591	1.86838e-32	4.64819e-31	Sbcl2	chr3	184894322	184897399	9.98684	16.4996	2.77103	305.55	302.772	201.489	344.146	295.293	loss	EHHADH
Merged-chr4-54635179-1	114.138	-4.54828	1.88751e-32	4.6935e-31	Sbcl2	chr4	54634185	54636173	8.32237	10.0831	4.8493	200.36	160.001	140.926	201.139	187.423	loss	KIT
Merged-chr18-10386668-1	147.235	-5.82553	1.99326e-32	4.95408e-31	Sbcl2	chr18	10385615	10387722	3.32895	8.24978	1.38551	294.53	260.925	262.052	180.212	167.198	loss	APCDD1
Merged-chr5-138974853-1	129.458	-3.78599	1.99999e-32	4.96839e-31	Sbcl2	chr5	138973814	138975893	12.4836	14.6663	15.9334	250.451	183.386	193.336	194.163	171.243	loss	SIL1
Merged-chr14-96085508-2	286.373	2.76258	2.02198e-32	5.02059e-31	Sbcl2	chr14	96080274	96088208	590.888	596.734	649.806	89.1604	83.6931	75.1215	105.802	99.7793	gain	BDKRB2
Merged-chr14-96085508-2	286.373	2.76258	2.02198e-32	5.02059e-31	Sbcl2	chr14	96080274	96088208	590.888	596.734	649.806	89.1604	83.6931	75.1215	105.802	99.7793	gain	C14orf132
Merged-chr2-130819900-1	95.1601	4.24812	2.03556e-32	5.05188e-31	Sbcl2	chr2	130818456	130821344	250.503	284.159	164.183	14.0252	11.077	8.73506	15.1145	13.4837	gain	ARHGEF4
Merged-chr10-87578990-1	149.294	-4.4849	2.07163e-32	5.13644e-31	Sbcl2	chr10	87578025	87579955	11.6513	14.6663	5.54205	294.53	232.618	266.128	187.188	182.03	loss	PAPSS2
Merged-chr10-87578990-1	149.294	-4.4849	2.07163e-32	5.13644e-31	Sbcl2	chr10	87578025	87579955	11.6513	14.6663	5.54205	294.53	232.618	266.128	187.188	182.03	loss	MINPP1
Merged-chr16-47714210-1	195.238	3.67624	2.19746e-32	5.44319e-31	Sbcl2	chr16	47711106	47717315	422.776	498.653	457.219	26.0469	44.3081	23.2935	38.3676	51.238	gain	PHKB
Merged-chr16-47714210-1	195.238	3.67624	2.19746e-32	5.44319e-31	Sbcl2	chr16	47711106	47717315	422.776	498.653	457.219	26.0469	44.3081	23.2935	38.3676	51.238	gain	ABCC12
Merged-chr13-108743670-1	179.842	-3.95489	2.29384e-32	5.67645e-31	Sbcl2	chr13	108741659	108745681	21.6382	18.3328	13.8551	353.636	296.618	192.171	301.128	241.358	loss	MYO16
Merged-chr11-22163460-1	106.337	-3.93815	2.29966e-32	5.68813e-31	Sbcl2	chr11	22162129	22164792	12.4836	9.16642	10.3914	168.303	145.232	178.778	168.585	157.759	loss	ANO5
Merged-chr5-116605307-1	102.272	-5.22353	2.36327e-32	5.84265e-31	Sbcl2	chr5	116604431	116606183	4.99342	5.49985	2.77103	171.308	148.924	173.537	170.91	140.23	loss	SEMA6A
Merged-chr22-43973042-1	129.47	-4.05133	2.4125e-32	5.95291e-31	Sbcl2	chr22	43971810	43974274	13.3158	17.4162	6.23481	192.346	190.771	192.754	213.929	208.997	loss	PARVB
Merged-chr22-43973042-1	129.47	-4.05133	2.4125e-32	5.95291e-31	Sbcl2	chr22	43971810	43974274	13.3158	17.4162	6.23481	192.346	190.771	192.754	213.929	208.997	loss	SAMM50
Merged-chr10-23111006-1	114.403	-5.38944	2.42152e-32	5.97231e-31	Sbcl2	chr10	23109989	23112024	7.49013	2.74993	2.77103	156.281	157.54	170.625	220.905	196.862	loss	MSRB2
Merged-chr9-81833449-1	226.416	-4.0922	2.53319e-32	6.23577e-31	Sbcl2	chr9	81832098	81834801	26.6316	27.4993	8.31308	378.681	334.772	311.551	355.773	368.105	loss	TLE1
Merged-chr10-7085855-1	99.0806	-4.928	2.66142e-32	6.54829e-31	Sbcl2	chr10	7085035	7086675	4.99342	6.41649	4.15654	176.317	157.54	161.89	146.495	134.837	loss	SFMBT2
Merged-chr17-56681591-1	231.513	4.22745	2.73351e-32	6.71924e-31	Sbcl2	chr17	56677626	56685556	547.612	615.067	535.501	36.0649	32.0003	11.6467	41.8556	32.3609	gain	NOG
Merged-chr10-115073936-1	102.734	-4.64799	2.82129e-32	6.92839e-31	Sbcl2	chr10	115072812	115075060	3.32895	8.24978	7.62032	143.258	155.078	184.601	159.284	160.456	loss	ATRNL1
Merged-chr8-61759704-1	494.792	4.1679	2.85273e-32	7.00226e-31	Sbcl2	chr8	61754626	61764783	1069.42	1063.3	1487.35	86.155	86.1546	28.5345	76.7353	60.6766	gain	ASPH
Merged-chr16-19845246-1	99.5223	-4.48704	2.88058e-32	7.06724e-31	Sbcl2	chr16	19844168	19846325	5.82566	6.41649	8.31308	150.27	132.924	168.878	152.308	171.243	loss	GPRC5B
Merged-chr4-3123087-1	351.907	-4.90654	2.88969e-32	7.0862e-31	Sbcl2	chr4	3121198	3124977	16.6447	30.2492	9.00584	421.759	403.696	392.495	749.913	791.493	loss	RGS12
Merged-chr4-3123087-1	351.907	-4.90654	2.88969e-32	7.0862e-31	Sbcl2	chr4	3121198	3124977	16.6447	30.2492	9.00584	421.759	403.696	392.495	749.913	791.493	loss	HTT
Merged-chr8-42170217-2	498.234	-3.44034	2.89817e-32	7.10362e-31	Sbcl2	chr8	42163432	42173381	64.9145	92.5808	51.9568	697.254	576.005	673.764	947.564	881.833	loss	AP3M2
Merged-chr8-42170217-2	498.234	-3.44034	2.89817e-32	7.10362e-31	Sbcl2	chr8	42163432	42173381	64.9145	92.5808	51.9568	697.254	576.005	673.764	947.564	881.833	loss	PLAT
Merged-chr2-150234460-1	215.258	-4.4156	2.9092e-32	7.12726e-31	Sbcl2	chr2	150232634	150236286	14.148	15.5829	17.3189	432.779	401.234	408.219	219.742	213.042	loss	RND3
Merged-chr20-4028533-1	276.071	-3.25642	2.91094e-32	7.12812e-31	Sbcl2	chr20	4025794	4031272	35.7862	43.9988	50.5712	478.862	411.081	496.152	326.706	365.408	loss	RNF24
Merged-chr7-22986663-1	201.898	-3.913	3.00874e-32	7.36412e-31	Sbcl2	chr7	22984173	22989154	18.3092	26.5826	17.3189	298.537	220.31	260.305	397.628	376.195	loss	TOMM7
Merged-chr11-95555705-1	200.033	-5.13042	3.02432e-32	7.39873e-31	Sbcl2	chr11	95553740	95557671	12.4836	9.16642	5.54205	256.461	240.002	195.083	466.225	415.298	loss	SESN3
Merged-chr11-95555705-1	200.033	-5.13042	3.02432e-32	7.39873e-31	Sbcl2	chr11	95553740	95557671	12.4836	9.16642	5.54205	256.461	240.002	195.083	466.225	415.298	loss	FAM76B
Merged-chr5-174338006-1	121.545	3.79126	3.18406e-32	7.78582e-31	Sbcl2	chr5	174335886	174340126	279.632	256.66	330.445	15.027	14.7694	18.6348	30.229	26.9674	gain	MSX2
Merged-chr2-206453226-1	175.646	-4.08537	3.55408e-32	8.67107e-31	Sbcl2	chr2	206451627	206454825	17.477	23.8327	7.62032	294.53	251.079	316.792	251.134	242.706	loss	ADAM23
Merged-chr13-29886063-1	562.165	-3.03307	3.55452e-32	8.67107e-31	Sbcl2	chr13	29882971	29889155	107.359	87.9976	111.534	1034.86	925.547	861.859	737.124	631.037	loss	UBL3
Merged-chr13-29886063-1	562.165	-3.03307	3.55452e-32	8.67107e-31	Sbcl2	chr13	29882971	29889155	107.359	87.9976	111.534	1034.86	925.547	861.859	737.124	631.037	loss	KATNAL1
Merged-chr9-133944940-1	132.381	3.72146	3.60951e-32	8.80105e-31	Sbcl2	chr9	133943114	133946766	282.961	331.824	323.517	15.027	32.0003	18.0525	31.3917	24.2706	gain	VAV2
Merged-chr8-121617376-1	119.2	-4.46282	3.67619e-32	8.95938e-31	Sbcl2	chr8	121616125	121618627	9.98684	10.9997	4.8493	209.377	184.617	204.4	191.838	137.534	loss	SNTB1
Merged-chr8-121617376-1	119.2	-4.46282	3.67619e-32	8.95938e-31	Sbcl2	chr8	121616125	121618627	9.98684	10.9997	4.8493	209.377	184.617	204.4	191.838	137.534	loss	HAS2
Merged-chr3-194827654-1	264.696	-3.88742	3.72756e-32	9.08029e-31	Sbcl2	chr3	194825629	194829680	30.7928	28.4159	23.5537	277.499	290.464	514.786	472.038	480.019	loss	XXYLT1
Merged-chr6-135870455-1	198.61	-4.04505	3.76461e-32	9.1662e-31	Sbcl2	chr6	135868292	135872618	20.8059	19.2495	15.9334	375.676	371.696	351.149	226.718	207.649	loss	PDE7B
Merged-chr1-234869164-1	244.309	3.21796	3.88276e-32	9.44493e-31	Sbcl2	chr1	234865624	234872705	544.283	543.569	566.675	58.1045	70.1545	40.1813	54.6448	76.857	gain	IRF2BP2
Merged-chr1-234869164-1	244.309	3.21796	3.88276e-32	9.44493e-31	Sbcl2	chr1	234865624	234872705	544.283	543.569	566.675	58.1045	70.1545	40.1813	54.6448	76.857	gain	TOMM20
Merged-chr19-4841079-2	288.345	-2.88909	3.91842e-32	9.52267e-31	Sbcl2	chr19	4839781	4842494	64.9145	60.4984	47.8002	478.862	461.543	381.431	388.327	423.388	loss	PLIN3
Merged-chr10-79275499-1	402.209	-3.91453	3.93238e-32	9.55209e-31	Sbcl2	chr10	79272964	79278034	51.5987	48.582	23.5537	500.901	534.159	497.899	737.124	823.853	loss	PPIF
Merged-chr8-23761575-1	196.055	3.39791	4.20748e-32	1.01915e-30	Sbcl2	chr8	23758397	23764753	438.589	472.07	441.286	29.0523	54.1543	32.6109	53.4822	47.1929	gain	STC1
Merged-chr22-38287008-1	186.685	-4.06589	4.5818e-32	1.10877e-30	Sbcl2	chr22	38285894	38288123	19.9737	21.0828	11.0841	285.514	215.387	235.264	320.893	384.285	loss	TMEM184B
Merged-chr20-45049490-1	160.389	-3.74378	4.86141e-32	1.17588e-30	Sbcl2	chr20	45048113	45050868	22.4704	18.3328	14.5479	315.568	227.694	251.57	244.158	188.772	loss	STK4
Merged-chr16-84807399-2	265.159	3.17213	4.91417e-32	1.18753e-30	Sbcl2	chr16	84804188	84812085	561.76	578.401	647.035	66.119	70.1545	44.2576	68.5967	84.9472	gain	CRISPLD2
Merged-chr3-46629449-1	265.254	-4.84459	5.08048e-32	1.22656e-30	Sbcl2	chr3	46628028	46630870	21.6382	18.3328	4.15654	569.024	457.85	374.443	339.495	337.092	loss	ALS2CL
Merged-chr10-120018039-1	202.193	-4.66792	5.17931e-32	1.24984e-30	Sbcl2	chr10	120016695	120019384	9.15461	7.33313	20.0899	409.737	401.234	306.892	232.531	230.571	loss	PLPP4
Merged-chr9-115615679-1	156.296	4.07582	5.18982e-32	1.25178e-30	Sbcl2	chr9	115613099	115618260	405.299	357.49	372.01	23.0415	25.8464	9.89974	24.4158	32.3609	gain	PAPPA
Merged-chr16-19766281-1	187.627	-5.7625	5.19952e-32	1.25354e-30	Sbcl2	chr16	19764933	19767630	6.6579	7.33313	2.77103	201.362	189.54	238.758	440.646	413.949	loss	GPRC5B
Merged-chr13-110683899-1	133.291	-4.27677	5.56561e-32	1.34054e-30	Sbcl2	chr13	110682731	110685068	9.98684	10.9997	11.0841	247.445	226.464	245.164	170.91	144.275	loss	CARS2
Merged-chr11-108200106-2	343.339	-3.00553	5.8056e-32	1.39769e-30	Sbcl2	chr11	108198192	108202039	69.0757	55.9151	65.8119	630.134	553.851	510.128	420.881	440.917	loss	NPAT
Merged-chr11-108200106-2	343.339	-3.00553	5.8056e-32	1.39769e-30	Sbcl2	chr11	108198192	108202039	69.0757	55.9151	65.8119	630.134	553.851	510.128	420.881	440.917	loss	ACAT1
Merged-chr1-77370918-1	151.454	-4.07445	5.86636e-32	1.411e-30	Sbcl2	chr1	77369550	77372287	11.6513	15.5829	14.5479	296.533	215.387	285.928	169.748	202.255	loss	AK5
Merged-chr2-145042561-1	142.173	-3.8644	5.96636e-32	1.43371e-30	Sbcl2	chr2	145040823	145044299	12.4836	16.4996	15.9334	230.415	189.54	169.46	277.875	225.178	loss	ZEB2
Merged-chr16-79592788-1	96.9417	-4.60752	5.984e-32	1.43728e-30	Sbcl2	chr16	79591610	79593966	7.49013	7.33313	4.15654	167.301	137.847	150.825	144.169	156.411	loss	MAF
Merged-chr12-101713255-1	156.617	-3.96927	6.06823e-32	1.45683e-30	Sbcl2	chr12	101712069	101714442	13.3158	20.1661	13.1624	317.571	258.464	243.417	203.465	183.378	loss	CHPT1
Merged-chr8-122789322-1	110.107	-4.4038	6.29185e-32	1.5091e-30	Sbcl2	chr8	122788333	122790311	8.32237	9.16642	6.92757	158.285	150.155	142.09	202.302	203.604	loss	DERL1
Merged-chr10-75492553-1	281.121	-5.22997	6.498e-32	1.5571e-30	Sbcl2	chr10	75490926	75494181	18.3092	11.9163	5.54205	659.186	622.775	346.491	281.363	303.383	loss	LRMDA
Merged-chr2-25062185-1	125.629	-4.15066	6.75043e-32	1.61608e-30	Sbcl2	chr2	25060791	25063580	11.6513	15.5829	6.23481	184.332	196.925	165.384	193.001	231.919	loss	EFR3B
Merged-chr10-13776973-2	434.853	-3.11403	6.79457e-32	1.62589e-30	Sbcl2	chr10	13774395	13780006	53.2632	89.8309	82.4381	562.011	550.159	723.263	704.569	713.287	loss	FRMD4A
Merged-chr17-31414868-1	432.985	-4.80426	6.88712e-32	1.64651e-30	Sbcl2	chr17	31412277	31417460	26.6316	21.9994	24.2465	606.09	535.39	1343.45	447.622	458.445	loss	RAB11FIP4
Merged-chr17-31414868-1	432.985	-4.80426	6.88712e-32	1.64651e-30	Sbcl2	chr17	31412277	31417460	26.6316	21.9994	24.2465	606.09	535.39	1343.45	447.622	458.445	loss	COPRS
Merged-chr7-112084618-1	120.218	-4.62766	7.17517e-32	1.7114e-30	Sbcl2	chr7	112083682	112085555	8.32237	2.74993	11.0841	224.404	148.924	196.248	190.676	179.333	loss	IMMP2L
Merged-chr7-112084618-1	120.218	-4.62766	7.17517e-32	1.7114e-30	Sbcl2	chr7	112083682	112085555	8.32237	2.74993	11.0841	224.404	148.924	196.248	190.676	179.333	loss	DOCK4
Merged-chr8-123019139-1	146.79	-4.01107	7.24632e-32	1.72756e-30	Sbcl2	chr8	123017803	123020475	10.8191	18.3328	13.1624	253.456	190.771	167.713	255.784	264.28	loss	DERL1
Merged-chr15-79372140-1	232.885	-4.41234	7.72387e-32	1.83716e-30	Sbcl2	chr15	79370144	79374137	26.6316	17.4162	7.62032	431.777	386.465	430.93	287.176	275.067	loss	TMED3
Merged-chrX-24260977-1	100.905	-5.04321	7.90564e-32	1.87866e-30	Sbcl2	chrX	24259837	24262118	4.99342	4.58321	4.8493	148.267	125.54	180.525	168.585	169.894	loss	PDK3
Merged-chr6-14141738-1	97.7716	-4.33121	8.01137e-32	1.9029e-30	Sbcl2	chr6	14140838	14142639	7.49013	9.16642	6.23481	142.256	145.232	146.749	176.724	148.321	loss	CD83
Merged-chr2-9657500-1	470.749	4.4031	8.14385e-32	1.93348e-30	Sbcl2	chr2	9654006	9660994	1231.71	1085.3	1170.76	41.0739	59.0775	21.5465	83.7112	72.8119	gain	YWHAQ
Merged-chr1-20781632-1	158.979	-4.43868	8.1477e-32	1.9335e-30	Sbcl2	chr1	20780121	20783144	7.49013	17.4162	9.6986	191.344	208.002	213.136	334.845	289.899	loss	HP1BP3
Merged-chr14-92314369-1	179.236	-5.08883	8.15777e-32	1.935e-30	Sbcl2	chr14	92312968	92315771	8.32237	13.7496	3.46378	385.694	310.157	310.968	179.049	222.481	loss	SLC24A4
Merged-chr15-69305249-1	115.297	3.37274	8.29027e-32	1.96552e-30	Sbcl2	chr15	69303626	69306873	279.632	250.243	263.248	25.0451	33.2311	21.5465	19.7651	29.6641	gain	PAQR5
Merged-chr2-207257955-2	268.676	2.88902	8.3111e-32	1.96955e-30	Sbcl2	chr2	207253522	207260517	626.674	608.65	518.182	62.1117	88.6162	72.7922	94.1751	78.2054	gain	KLF7
Merged-chr1-107530691-1	421.368	-4.85482	8.32234e-32	1.97131e-30	Sbcl2	chr1	107528198	107533184	33.2895	23.8327	11.7769	436.786	365.542	698.223	919.661	881.833	loss	NTNG1
Merged-chr19-45136516-1	553.289	-3.58342	8.53833e-32	2.01968e-30	Sbcl2	chr19	45132534	45140498	90.7138	78.8312	42.2582	916.649	955.086	988.809	682.479	671.488	loss	PPP1R37
Merged-chr7-132866082-1	164.95	-4.56598	8.91264e-32	2.10725e-30	Sbcl2	chr7	132864922	132867243	10.8191	14.6663	7.62032	199.359	183.386	376.19	284.851	242.706	loss	CHCHD3
Merged-chr7-73800405-1	151.112	4.4902	9.02516e-32	2.13287e-30	Sbcl2	chr7	73798419	73802392	317.082	289.659	516.797	21.0378	22.154	7.57039	19.7651	14.8321	gain	CLDN3
Merged-chr7-73800405-1	151.112	4.4902	9.02516e-32	2.13287e-30	Sbcl2	chr7	73798419	73802392	317.082	289.659	516.797	21.0378	22.154	7.57039	19.7651	14.8321	gain	CLDN4
Merged-chr4-86720850-1	163.456	-4.42706	9.17975e-32	2.16841e-30	Sbcl2	chr4	86719238	86722463	8.32237	21.0828	6.92757	276.497	237.541	318.539	216.254	222.481	loss	PTPN13
Merged-chr3-141915091-1	242.7	-4.30246	9.30536e-32	2.19607e-30	Sbcl2	chr3	141913601	141916582	25.7993	20.1661	11.7769	539.971	448.004	339.503	273.224	283.157	loss	ATP1B3
Merged-chr19-15142462-1	160.526	-5.59362	9.46363e-32	2.23035e-30	Sbcl2	chr19	15141125	15143799	7.49013	8.24978	0.692757	180.324	190.771	292.916	305.778	297.99	loss	ILVBL
Merged-chr22-37305706-2	515.5	3.212	9.52252e-32	2.2432e-30	Sbcl2	chr22	37302285	37312225	1158.47	1012.89	1326.63	120.216	142.771	170.043	91.8498	101.128	gain	CYTH4
Merged-chr22-37305706-2	515.5	3.212	9.52252e-32	2.2432e-30	Sbcl2	chr22	37302285	37312225	1158.47	1012.89	1326.63	120.216	142.771	170.043	91.8498	101.128	gain	ELFN2
Merged-chr19-17118168-1	262.649	-3.46551	9.57927e-32	2.25553e-30	Sbcl2	chr19	17115766	17120571	37.4507	46.7487	24.9392	343.618	359.388	513.039	409.255	366.756	loss	MYO9B
Merged-chr20-54623890-1	237.162	-4.55269	9.8884e-32	2.32726e-30	Sbcl2	chr20	54621901	54625879	15.8125	15.5829	15.9334	522.941	448.004	425.689	209.278	244.055	loss	DOK5
Merged-chr1-15703708-1	172.145	-4.67924	9.95439e-32	2.34172e-30	Sbcl2	chr1	15702104	15705312	17.477	7.33313	6.92757	295.532	257.233	375.025	230.206	187.423	loss	PLEKHM2
Merged-chr7-66356385-1	196.116	-4.11108	1.00996e-31	2.3737e-30	Sbcl2	chr7	66354895	66357876	20.8059	22.916	9.6986	242.436	265.849	419.865	298.802	288.551	loss	KCTD7
Merged-chr7-66356385-1	196.116	-4.11108	1.00996e-31	2.3737e-30	Sbcl2	chr7	66354895	66357876	20.8059	22.916	9.6986	242.436	265.849	419.865	298.802	288.551	loss	TPST1
Merged-chr5-7902608-1	139.748	-4.03472	1.04894e-31	2.46307e-30	Sbcl2	chr5	7901254	7903963	14.9803	12.833	11.7769	280.505	252.31	191.007	186.025	168.546	loss	MTRR
Merged-chr5-119081373-1	299.115	-3.93521	1.09643e-31	2.5734e-30	Sbcl2	chr5	119078336	119084411	43.2763	33.9157	13.8551	434.782	417.235	416.371	527.846	505.638	loss	DMXL1
Merged-chr18-10927632-1	519.054	4.87418	1.10402e-31	2.59004e-30	Sbcl2	chr18	10922102	10933163	1142.66	1035.81	1747.83	46.0829	55.3851	12.2291	55.8075	56.6315	gain	PIEZO2
Merged-chr8-29583579-1	261.541	-3.19926	1.11019e-31	2.60334e-30	Sbcl2	chr8	29581852	29585307	45.773	44.9154	38.1016	421.759	372.926	501.975	358.098	308.776	loss	SARAF
Merged-chr1-154334532-1	304.753	-3.6404	1.11277e-31	2.60819e-30	Sbcl2	chr1	154332625	154336440	39.1151	52.2486	21.4755	439.791	387.696	436.171	546.448	515.077	loss	IL6R
Merged-chr17-64680763-1	319.667	3.63188	1.14149e-31	2.67308e-30	Sbcl2	chr17	64676405	64685121	748.181	794.728	707.997	42.0757	75.0776	37.2696	69.7593	82.2505	gain	SMURF2
Merged-chr1-209039090-1	307.383	4.98068	1.14665e-31	2.68393e-30	Sbcl2	chr1	209036371	209041810	812.263	812.145	707.997	16.0288	25.8464	8.15272	26.7411	49.8897	gain	PLXNA2
Merged-chr11-32851937-1	207.6	-5.0307	1.15125e-31	2.69348e-30	Sbcl2	chr11	32850353	32853522	10.8191	10.9997	8.31308	471.849	406.158	358.138	231.368	163.153	loss	DEPDC7
Merged-chr11-32851937-1	207.6	-5.0307	1.15125e-31	2.69348e-30	Sbcl2	chr11	32850353	32853522	10.8191	10.9997	8.31308	471.849	406.158	358.138	231.368	163.153	loss	PRRG4
Merged-chr12-24223280-1	131.65	-4.93017	1.15244e-31	2.69504e-30	Sbcl2	chr12	24222011	24224550	7.49013	9.16642	4.15654	222.4	193.233	294.08	166.26	156.411	loss	SOX5
Merged-chr12-24223280-1	131.65	-4.93017	1.15244e-31	2.69504e-30	Sbcl2	chr12	24222011	24224550	7.49013	9.16642	4.15654	222.4	193.233	294.08	166.26	156.411	loss	BCAT1
Merged-chr4-94487253-1	306.816	3.24584	1.16151e-31	2.71502e-30	Sbcl2	chr4	94482481	94492026	612.526	591.234	883.265	92.1658	84.9239	59.9808	69.7593	60.6766	gain	PDLIM5
Merged-chr7-96234877-1	229.277	-3.29808	1.18765e-31	2.77485e-30	Sbcl2	chr7	96232258	96237496	34.954	35.749	34.6378	407.734	384.004	243.999	337.17	355.969	loss	SLC25A13
Merged-chr7-96234877-1	229.277	-3.29808	1.18765e-31	2.77485e-30	Sbcl2	chr7	96232258	96237496	34.954	35.749	34.6378	407.734	384.004	243.999	337.17	355.969	loss	DYNC1I1
Merged-chr17-51035945-1	207.721	-4.22893	1.23295e-31	2.87808e-30	Sbcl2	chr17	51034322	51037569	12.4836	25.666	13.8551	264.476	215.387	325.527	417.393	386.982	loss	TOB1
Merged-chr17-51035945-1	207.721	-4.22893	1.23295e-31	2.87808e-30	Sbcl2	chr17	51034322	51037569	12.4836	25.666	13.8551	264.476	215.387	325.527	417.393	386.982	loss	SPAG9
Merged-chr11-12067246-1	168.355	3.59093	1.23971e-31	2.89254e-30	Sbcl2	chr11	12064874	12069619	441.086	387.739	351.92	24.0433	41.8465	22.1288	43.0183	35.0576	gain	MICAL2
Merged-chr6-4585984-1	144.938	-4.85154	1.27478e-31	2.97168e-30	Sbcl2	chr6	4584877	4587091	10.8191	8.24978	4.8493	196.353	139.078	236.429	277.875	285.854	loss	CDYL
Merged-chr9-76216464-1	318.244	4.11309	1.3205e-31	3.07686e-30	Sbcl2	chr9	76212293	76220636	719.053	662.732	937.3	41.0739	50.462	19.2171	58.1328	57.9799	gain	RFK
Merged-chr9-76216464-1	318.244	4.11309	1.3205e-31	3.07686e-30	Sbcl2	chr9	76212293	76220636	719.053	662.732	937.3	41.0739	50.462	19.2171	58.1328	57.9799	gain	PCSK5
Merged-chr14-32725348-1	147.994	-4.91857	1.40345e-31	3.26571e-30	Sbcl2	chr14	32724131	32726565	4.99342	13.7496	4.8493	307.553	256.002	158.396	226.718	211.694	loss	AKAP6
Merged-chr5-173908354-1	172.01	-3.97192	1.41916e-31	3.29631e-30	Sbcl2	chr5	173906198	173910511	21.6382	13.7496	15.2406	300.541	187.079	213.136	326.706	297.99	loss	CPEB4
Merged-chr11-132626610-1	121.276	-5.78643	1.47212e-31	3.41623e-30	Sbcl2	chr11	132625491	132627729	4.99342	2.74993	2.77103	231.416	188.309	238.176	153.471	148.321	loss	NTM
Merged-chr11-86043843-1	214.599	-3.71209	1.48502e-31	3.44461e-30	Sbcl2	chr11	86042312	86045374	29.9605	16.4996	28.403	365.658	306.464	430.347	277.875	261.584	loss	SYTL2
Merged-chr11-86043843-1	214.599	-3.71209	1.48502e-31	3.44461e-30	Sbcl2	chr11	86042312	86045374	29.9605	16.4996	28.403	365.658	306.464	430.347	277.875	261.584	loss	PICALM
Merged-chr8-102995852-1	161.524	-4.2652	1.49104e-31	3.45701e-30	Sbcl2	chr8	102994528	102997176	14.148	5.49985	18.7044	250.451	179.694	263.217	281.363	279.112	loss	ATP6V1C1
Merged-chr10-6987455-1	138.647	-5.85164	1.51953e-31	3.52148e-30	Sbcl2	chr10	6986474	6988436	3.32895	6.41649	2.07827	308.555	235.079	231.188	175.561	146.972	loss	SFMBT2
Merged-chr9-83138452-1	119.216	-4.84858	1.60429e-31	3.70954e-30	Sbcl2	chr9	83137316	83139588	8.32237	7.33313	4.15654	253.456	179.694	201.489	152.308	146.972	loss	RASEF
Merged-chr2-138187498-1	96.2126	-4.53356	1.61304e-31	3.72811e-30	Sbcl2	chr2	138186378	138188618	6.6579	8.24978	4.8493	168.303	134.155	143.837	141.844	161.804	loss	HNMT
Merged-chr2-190809676-1	125.034	-4.04909	1.62103e-31	3.74489e-30	Sbcl2	chr2	190808362	190810991	12.4836	9.16642	13.1624	170.306	162.463	253.899	177.886	200.907	loss	GLS
Merged-chr8-106319269-1	140.789	-4.59893	1.64755e-31	3.80444e-30	Sbcl2	chr8	106317869	106320669	9.98684	13.7496	4.15654	229.413	179.694	186.348	295.315	207.649	loss	OXR1
Merged-chr15-77045738-1	204.204	-4.02828	1.73636e-31	4.00414e-30	Sbcl2	chr15	77044097	77047380	26.6316	23.8327	8.31308	342.616	339.695	331.932	272.061	288.551	loss	TSPAN3
Merged-chr17-44546237-2	476.36	3.00825	1.75375e-31	4.04243e-30	Sbcl2	chr17	44540702	44549411	1203.41	1192.55	760.647	117.211	126.77	133.938	118.591	157.759	gain	FZD2
Merged-chr10-125363961-1	167.085	-5.16931	1.78237e-31	4.10655e-30	Sbcl2	chr10	125363019	125364904	8.32237	8.24978	5.54205	390.703	333.542	157.813	238.344	194.165	loss	CTBP2
Merged-chr16-84977485-1	181.926	-3.80893	1.83771e-31	4.23216e-30	Sbcl2	chr16	84975997	84978974	20.8059	21.9994	17.3189	239.431	214.156	396.572	259.272	285.854	loss	ZDHHC7
Merged-chr6-12804081-1	291.042	-5.07617	1.87947e-31	4.3264e-30	Sbcl2	chr6	12800276	12807886	8.32237	11.9163	20.0899	546.984	535.39	676.676	292.989	235.965	loss	PHACTR1
Merged-chr6-12804081-1	291.042	-5.07617	1.87947e-31	4.3264e-30	Sbcl2	chr6	12800276	12807886	8.32237	11.9163	20.0899	546.984	535.39	676.676	292.989	235.965	loss	TBC1D7
Merged-chr12-22117361-1	114.812	-5.13083	1.98056e-31	4.55096e-30	Sbcl2	chr12	22116030	22118692	4.99342	7.33313	3.46378	153.276	144.001	157.813	219.742	227.874	loss	CMAS
Merged-chr12-22117361-1	114.812	-5.13083	1.98056e-31	4.55096e-30	Sbcl2	chr12	22116030	22118692	4.99342	7.33313	3.46378	153.276	144.001	157.813	219.742	227.874	loss	ST8SIA1
Merged-chr5-138535036-1	257.313	-3.47824	2.00858e-31	4.61327e-30	Sbcl2	chr5	138532188	138537884	39.9474	43.0822	22.861	412.743	310.157	356.973	479.014	393.724	loss	ETF1
Merged-chr6-156658351-1	116.206	-5.25134	2.05124e-31	4.70706e-30	Sbcl2	chr6	156657203	156659500	4.16119	5.49985	4.8493	197.355	178.463	249.24	159.284	130.792	loss	ARID1B
Merged-chr11-11806807-1	101.164	-5.04118	2.05844e-31	4.72147e-30	Sbcl2	chr11	11805944	11807671	4.16119	5.49985	4.8493	190.342	146.463	130.444	177.886	149.669	loss	GALNT18
Merged-chr2-150557056-1	134.948	-5.05914	2.10724e-31	4.82909e-30	Sbcl2	chr2	150555467	150558645	4.99342	12.833	2.07827	231.416	173.54	183.436	248.808	222.481	loss	RND3
Merged-chr6-144460619-1	147.566	-4.26599	2.1751e-31	4.98018e-30	Sbcl2	chr6	144459304	144461934	9.98684	16.4996	9.6986	287.517	211.694	287.675	184.862	172.591	loss	UTRN
Merged-chr1-203557569-3	479.973	3.5992	2.17852e-31	4.98579e-30	Sbcl2	chr1	203555269	203561589	1198.42	1238.38	942.842	91.164	80.0007	148.496	74.41	66.0701	gain	ATP2B4
Merged-chr9-72442617-1	279.544	2.9361	2.24242e-31	5.12976e-30	Sbcl2	chr9	72439801	72445433	625.842	563.735	647.728	93.1676	75.0776	87.3506	55.8075	87.644	gain	TMC1
Merged-chr9-72442617-1	279.544	2.9361	2.24242e-31	5.12976e-30	Sbcl2	chr9	72439801	72445433	625.842	563.735	647.728	93.1676	75.0776	87.3506	55.8075	87.644	gain	ZFAND5
Merged-chr15-46897948-1	145.197	-5.10818	2.24477e-31	5.13284e-30	Sbcl2	chr15	46896739	46899158	5.82566	11.9163	2.77103	278.501	231.387	145.002	256.947	229.223	loss	SEMA6D
Merged-chr9-5583186-1	180.668	-3.96659	2.33115e-31	5.32798e-30	Sbcl2	chr9	5582133	5584240	24.9671	14.6663	13.8551	285.514	220.31	219.541	292.989	373.498	loss	PDCD1LG2
Merged-chr10-14040862-1	98.6404	-4.58172	2.41908e-31	5.5265e-30	Sbcl2	chr10	14039668	14042057	7.49013	6.41649	5.54205	178.321	128.001	172.954	148.82	141.579	loss	FRMD4A
Merged-chr7-76806238-2	293.42	-3.50443	2.45088e-31	5.59667e-30	Sbcl2	chr7	76804272	76808299	44.9408	37.5823	35.3306	510.919	400.004	288.257	547.611	482.716	loss	POMZP3
Merged-chr11-129275464-1	112.97	-4.9584	2.45805e-31	5.61055e-30	Sbcl2	chr11	129273974	129276954	8.32237	6.41649	2.77103	235.424	169.848	148.496	163.934	168.546	loss	ARHGAP32
Merged-chr11-43756710-1	101.97	-5.04304	2.56078e-31	5.84244e-30	Sbcl2	chr11	43755753	43757668	7.49013	4.58321	2.77103	189.341	136.617	149.078	154.633	171.243	loss	ALKBH3
Merged-chr11-43756710-1	101.97	-5.04304	2.56078e-31	5.84244e-30	Sbcl2	chr11	43755753	43757668	7.49013	4.58321	2.77103	189.341	136.617	149.078	154.633	171.243	loss	HSD17B12
Merged-chr21-43977486-1	99.5782	-5.03027	2.57648e-31	5.87304e-30	Sbcl2	chr21	43976497	43978475	4.99342	3.66657	5.54205	129.232	166.155	178.778	172.073	136.185	loss	TRAPPC10
Merged-chr21-43977486-1	99.5782	-5.03027	2.57648e-31	5.87304e-30	Sbcl2	chr21	43976497	43978475	4.99342	3.66657	5.54205	129.232	166.155	178.778	172.073	136.185	loss	AGPAT3
Merged-chr11-113449908-1	264.071	3.11376	2.59711e-31	5.91745e-30	Sbcl2	chr11	113445070	113454747	529.303	583.901	656.733	80.1442	87.3854	50.6634	65.1087	59.3282	gain	DRD2
Merged-chr10-77515119-1	284.567	3.2984	2.61246e-31	5.94979e-30	Sbcl2	chr10	77510386	77519852	666.622	580.234	698.299	74.1334	89.847	46.587	70.922	49.8897	gain	KCNMA1
Merged-chr1-204058221-1	143.854	3.26797	2.61416e-31	5.95102e-30	Sbcl2	chr1	204056588	204059855	360.359	356.574	264.633	27.0487	40.6158	37.8519	31.3917	32.3609	gain	SNRPE
Merged-chr13-77599462-1	144.716	-5.5208	2.62905e-31	5.98228e-30	Sbcl2	chr13	77598306	77600619	8.32237	7.33313	0	264.476	265.849	230.023	184.862	196.862	loss	SLAIN1
Merged-chr13-77599462-1	144.716	-5.5208	2.62905e-31	5.98228e-30	Sbcl2	chr13	77598306	77600619	8.32237	7.33313	0	264.476	265.849	230.023	184.862	196.862	loss	SCEL
Merged-chr14-29829582-1	156.643	-4.70829	2.74404e-31	6.23842e-30	Sbcl2	chr14	29827938	29831227	6.6579	17.4162	4.8493	310.559	240.002	277.193	202.302	194.165	loss	PRKD1
Merged-chr2-112022262-1	344.523	-4.76067	2.75651e-31	6.264e-30	Sbcl2	chr2	112019599	112024925	27.4638	20.1661	12.4696	533.961	444.312	971.339	366.237	380.24	loss	TMEM87B
Merged-chr2-112022262-1	344.523	-4.76067	2.75651e-31	6.264e-30	Sbcl2	chr2	112019599	112024925	27.4638	20.1661	12.4696	533.961	444.312	971.339	366.237	380.24	loss	MERTK
Merged-chr1-4083625-1	322.133	-6.93817	2.76735e-31	6.28585e-30	Sbcl2	chr1	4081525	4085725	2.49671	9.16642	1.38551	773.391	692.929	624.266	252.296	221.133	loss	C1orf174
Merged-chr2-196238506-2	352.036	2.85869	2.80356e-31	6.36528e-30	Sbcl2	chr2	196231487	196242369	727.375	660.899	899.891	101.182	98.4624	86.7683	124.404	117.308	gain	HECW2
Merged-chrX-154091449-1	142.555	-3.9096	2.81599e-31	6.3907e-30	Sbcl2	chrX	154089311	154093587	12.4836	18.3328	13.1624	259.467	254.772	156.649	205.79	219.784	loss	MECP2
Merged-chr3-107800745-1	145.329	-4.36556	2.82391e-31	6.40584e-30	Sbcl2	chr3	107799463	107802028	13.3158	14.6663	5.54205	299.539	237.541	203.236	174.398	214.391	loss	CD47
Merged-chr2-227529861-1	146.216	-3.84778	2.83787e-31	6.43467e-30	Sbcl2	chr2	227528212	227531511	22.4704	12.833	11.7769	221.398	206.771	284.763	195.326	214.391	loss	AGFG1
Merged-chr17-9331125-1	122.449	-4.92871	2.84451e-31	6.44688e-30	Sbcl2	chr17	9329911	9332340	10.8191	7.33313	1.38551	175.315	192.002	179.942	226.718	186.075	loss	NTN1
Merged-chr17-1823608-1	158.305	-3.5873	2.91116e-31	6.59213e-30	Sbcl2	chr17	1822414	1824802	19.1415	24.7493	16.6262	238.429	244.925	181.107	290.664	250.797	loss	SERPINF1
Merged-chrX-41047232-1	107.857	-4.77422	2.97617e-31	6.73343e-30	Sbcl2	chrX	41045739	41048726	9.15461	4.58321	4.8493	220.397	166.155	154.902	163.934	138.882	loss	MED14
Merged-chrX-41047232-1	107.857	-4.77422	2.97617e-31	6.73343e-30	Sbcl2	chrX	41045739	41048726	9.15461	4.58321	4.8493	220.397	166.155	154.902	163.934	138.882	loss	USP9X
Merged-chr21-41217356-1	163.232	-4.39355	2.9828e-31	6.74545e-30	Sbcl2	chr21	41215522	41219190	11.6513	18.3328	6.92757	182.328	203.079	275.446	320.893	287.203	loss	BACE2
Merged-chr3-141940123-1	190.498	3.10124	2.99538e-31	6.77092e-30	Sbcl2	chr3	141937425	141942821	412.79	475.737	388.637	36.0649	44.3081	59.3984	55.8075	51.238	gain	TFDP2
Merged-chr2-133253225-1	170.368	-6.96641	2.99854e-31	6.77509e-30	Sbcl2	chr2	133251941	133254509	3.32895	2.74993	0.692757	337.607	241.233	165.384	288.339	323.609	loss	NCKAP5
Merged-chr18-51225785-1	416.578	-3.68853	3.05322e-31	6.89562e-30	Sbcl2	chr18	51223294	51228276	48.2697	45.8321	54.035	813.463	670.775	817.019	396.466	486.761	loss	MEX3C
Merged-chr6-106547609-1	116.631	3.32497	3.06233e-31	6.91315e-30	Sbcl2	chr6	106545670	106549548	281.296	253.91	263.248	20.036	34.4619	22.7112	29.0664	28.3157	gain	CRYBG1
Merged-chr11-62875874-1	166	-4.58434	3.12212e-31	7.04062e-30	Sbcl2	chr11	62874869	62876880	12.4836	16.4996	4.15654	225.406	230.156	208.477	288.339	342.486	loss	SLC3A2
Merged-chr5-9167883-1	155.535	-3.33477	3.15625e-31	7.11268e-30	Sbcl2	chr5	9165759	9170007	24.1349	26.5826	19.3972	242.436	222.771	191.589	255.784	261.584	loss	SEMA5A
Merged-chr10-29522491-1	114.213	-4.77926	3.1898e-31	7.18515e-30	Sbcl2	chr10	29521691	29523291	7.49013	8.24978	4.15654	159.287	140.309	161.89	239.507	192.817	loss	SVIL
Merged-chr15-62941249-1	154.3	3.70653	3.3272e-31	7.49136e-30	Sbcl2	chr15	62939601	62942897	372.01	351.99	367.854	24.0433	29.5387	15.7231	39.5303	33.7092	gain	TPM1
Merged-chr17-10049425-1	268.336	-4.11531	3.33912e-31	7.51163e-30	Sbcl2	chr17	10046951	10051899	30.7928	32.9991	9.00584	438.789	369.234	451.312	412.743	401.814	loss	GAS7
Merged-chr7-151697058-1	271.919	3.10966	3.33849e-31	7.51163e-30	Sbcl2	chr7	151692539	151701577	638.326	651.732	530.652	64.1153	81.2315	48.9163	84.8739	75.5087	gain	PRKAG2
Merged-chr6-147228272-1	256.628	-3.77806	3.43007e-31	7.70612e-30	Sbcl2	chr6	147226147	147230398	23.3026	24.7493	37.4089	367.661	281.849	327.856	537.147	453.052	loss	STXBP5
Merged-chr6-151257715-1	296.092	-5.03094	3.45503e-31	7.75881e-30	Sbcl2	chr6	151255492	151259938	17.477	16.4996	9.00584	346.624	343.388	250.987	709.22	675.533	loss	AKAP12
Merged-chr10-76397094-1	179.134	-4.32696	3.48482e-31	7.8223e-30	Sbcl2	chr10	76395099	76399090	12.4836	18.3328	11.0841	221.398	211.694	215.465	365.074	377.543	loss	LRMDA
Merged-chr15-90756723-1	146.947	-3.89704	3.49559e-31	7.84304e-30	Sbcl2	chr15	90755207	90758239	23.3026	12.833	9.6986	267.481	215.387	201.489	233.694	211.694	loss	FURIN
Merged-chr15-90756723-1	146.947	-3.89704	3.49559e-31	7.84304e-30	Sbcl2	chr15	90755207	90758239	23.3026	12.833	9.6986	267.481	215.387	201.489	233.694	211.694	loss	BLM
Merged-chr11-27847858-1	166.044	-4.46385	3.60682e-31	8.08203e-30	Sbcl2	chr11	27846598	27849119	16.6447	12.833	6.23481	303.546	201.848	348.238	197.651	241.358	loss	KIF18A
Merged-chr1-25805347-1	145.051	-4.40338	3.63376e-31	8.13887e-30	Sbcl2	chr1	25803664	25807031	12.4836	9.16642	10.3914	169.305	192.002	341.25	212.766	213.042	loss	MTFR1L
Merged-chr1-25805347-1	145.051	-4.40338	3.63376e-31	8.13887e-30	Sbcl2	chr1	25803664	25807031	12.4836	9.16642	10.3914	169.305	192.002	341.25	212.766	213.042	loss	SELENON
Merged-chr3-96671386-1	105.22	3.77314	3.6449e-31	8.15768e-30	Sbcl2	chr3	96668738	96674035	272.974	254.826	220.297	17.0306	20.9233	11.0644	24.4158	20.2255	gain	EPHA6
Merged-chr2-105928797-1	188.311	-4.1837	3.64533e-31	8.15768e-30	Sbcl2	chr2	105927435	105930159	12.4836	19.2495	16.6262	264.476	222.771	458.3	260.435	252.145	loss	NCK2
Merged-chr1-21704846-3	630.905	-3.62409	3.67343e-31	8.21341e-30	Sbcl2	chr1	21701351	21708516	52.4309	55.9151	124.696	977.759	944.009	858.948	1028.95	1004.53	loss	RAP1GAP
Merged-chr1-21704846-3	630.905	-3.62409	3.67343e-31	8.21341e-30	Sbcl2	chr1	21701351	21708516	52.4309	55.9151	124.696	977.759	944.009	858.948	1028.95	1004.53	loss	USP48
Merged-chr5-65830719-1	148.207	-4.92094	3.75982e-31	8.39562e-30	Sbcl2	chr5	65829295	65832144	9.98684	10.0831	3.46378	193.348	160.001	222.453	254.622	331.699	loss	ERBIN
Merged-chr5-65830719-1	148.207	-4.92094	3.75982e-31	8.39562e-30	Sbcl2	chr5	65829295	65832144	9.98684	10.0831	3.46378	193.348	160.001	222.453	254.622	331.699	loss	NLN
Merged-chr1-95041202-2	309.701	-3.25925	3.79217e-31	8.46419e-30	Sbcl2	chr1	95039846	95044344	57.4244	39.4156	49.1857	560.007	497.235	513.622	429.02	331.699	loss	CNN3
Merged-chr1-95041202-2	309.701	-3.25925	3.79217e-31	8.46419e-30	Sbcl2	chr1	95039846	95044344	57.4244	39.4156	49.1857	560.007	497.235	513.622	429.02	331.699	loss	ALG14
Merged-chr5-132424537-2	564.892	2.42583	3.80952e-31	8.49923e-30	Sbcl2	chr5	132414639	132430191	1128.51	1170.55	1149.28	199.359	252.31	206.147	191.838	221.133	gain	SLC22A5
Merged-chr5-132424537-2	564.892	2.42583	3.80952e-31	8.49923e-30	Sbcl2	chr5	132414639	132430191	1128.51	1170.55	1149.28	199.359	252.31	206.147	191.838	221.133	gain	IRF1
Merged-chr6-165182831-2	992.539	-4.12477	4.03824e-31	9.00171e-30	Sbcl2	chr6	165179728	165187131	81.5592	91.6642	90.7511	2343.22	2180.94	982.403	1078.94	1090.83	loss	PDE10A
Merged-chr1-62725765-1	237.957	-3.64812	4.1669e-31	9.28047e-30	Sbcl2	chr1	62724113	62727418	29.9605	32.9991	24.2465	477.86	429.542	250.405	333.682	324.957	loss	DOCK7
Merged-chr20-46621543-1	108.15	-5.60449	4.36326e-31	9.70938e-30	Sbcl2	chr20	46620515	46622571	1.66447	6.41649	2.77103	190.342	168.617	143.837	196.489	155.062	loss	SLC13A3
Merged-chr3-171315033-1	198.286	-4.52143	4.52264e-31	1.00597e-29	Sbcl2	chr3	171313605	171316461	14.148	19.2495	7.62032	214.386	210.463	392.495	355.773	372.15	loss	TNIK
Merged-chrX-30905704-2	228.213	-3.72005	4.53533e-31	1.00836e-29	Sbcl2	chrX	30903088	30906801	26.6316	25.666	27.0175	367.661	299.08	221.288	425.532	432.826	loss	TAB3
Merged-chrX-30905704-2	228.213	-3.72005	4.53533e-31	1.00836e-29	Sbcl2	chrX	30903088	30906801	26.6316	25.666	27.0175	367.661	299.08	221.288	425.532	432.826	loss	GK
Merged-chr1-27561414-1	290.838	-3.85851	4.58242e-31	1.01839e-29	Sbcl2	chr1	27559754	27563075	41.6119	16.4996	33.9451	374.674	377.85	614.366	451.11	416.646	loss	WASF2
Merged-chr8-87918478-1	207.997	-4.147	4.63222e-31	1.02901e-29	Sbcl2	chr8	87917029	87919928	26.6316	7.33313	20.0899	425.766	305.234	307.474	280.2	291.248	loss	MMP16
Merged-chr2-171505506-1	120.799	-5.54423	4.76674e-31	1.05844e-29	Sbcl2	chr2	171504506	171506507	8.32237	3.66657	0.692757	187.337	162.463	165.966	212.766	225.178	loss	CYBRD1
Merged-chr5-79504541-1	110.769	-4.46231	4.81145e-31	1.0679e-29	Sbcl2	chr5	79503502	79505580	6.6579	10.9997	6.23481	217.391	162.463	190.424	155.796	136.185	loss	HOMER1
Merged-chr10-75450765-1	194.584	-3.77803	4.90045e-31	1.08672e-29	Sbcl2	chr10	75448376	75453154	26.6316	28.4159	11.0841	339.611	302.772	314.462	280.2	253.493	loss	LRMDA
Merged-chr10-107473712-1	147.626	-5.08584	4.91031e-31	1.08797e-29	Sbcl2	chr10	107472073	107475352	4.99342	11.9163	4.15654	309.557	262.156	256.811	179.049	152.366	loss	SORCS1
[truncated: 104,091 more rows]
