# Supplementary material for: Transcriptional Reprogramming by AP-1-Bound Cis-Regulatory Elements Is Associated with Melanoma Development
Source: Int J Mol Sci. 2026 Jul 21;27(14):6459. doi: 10.3390/ijms27146459 (PMC13411661; doi:10.3390/ijms27146459)
Supplement: Supplementary file 1 [file ijms-27-06459-s001.zip › SupplementTable3_DEGs_statistics.xlsx]

## Sheet: Sheet1
ensembl_id	baseMean	log2FoldChange	pvalue	padj	condition	NHEM_1	NHEM_2	Sbcl2_1	Sbcl2_2	WM3211_1	WM3211_2	WM1366_1	WM1366_2	WM1158_1	WM1158_2	SYMBOL
ENSG00000136040	718.197	-6.57559	3.54157e-203	7.79394e-199	Sbcl2	4863.68	4652.62	48.048	51.6771	33.4008	32.9588	23.6924	41.2279	66.6006	68.735	PLXNC1
ENSG00000115902	948.414	-5.17316	6.13336e-182	6.74885e-178	Sbcl2	4632.7	4716.93	128.7	130.423	102.875	111.825	83.7131	74.5274	42.3822	45.8233	SLC1A4
ENSG00000187164	1012.91	-4.95416	2.89487e-172	2.12358e-168	Sbcl2	5437.21	5816.65	178.464	184.561	133.603	110.647	112.144	98.3128	219.984	224.293	SHTN1
ENSG00000151012	2475.35	-6.49986	5.6056e-162	3.08406e-158	Sbcl2	15839.2	15899.5	200.772	150.11	24.0486	20.0107	30.0104	42.8136	123.11	219.47	SLC7A11
ENSG00000161091	1773.44	-4.56693	6.86318e-155	3.02076e-151	Sbcl2	8045.99	8187.98	334.62	350.256	228.462	237.774	270.093	303.66	334.349	364.175	MFSD12
ENSG00000143387	1429.37	-6.67641	6.1698e-136	2.26298e-132	Sbcl2	6196.4	6168.61	64.35	56.5987	179.029	247.191	131.098	179.183	718.48	583.644	CTSK
ENSG00000133026	721.451	-5.88463	4.23748e-130	1.3322e-126	Sbcl2	1703.16	1711.85	24.024	33.6311	571.823	479.08	451.735	457.472	298.021	387.087	MYH10
ENSG00000136999	837.176	-6.81897	1.17018e-129	3.21902e-126	Sbcl2	3245.94	2912.12	28.314	26.2487	8.0162	12.9481	26.8514	41.2279	134.547	238.764	CCN3
ENSG00000105855	2083.53	-7.71865	6.35277e-121	1.55339e-117	Sbcl2	5900.91	5740.64	24.024	31.1703	331.336	171.857	516.494	398.801	957.3	844.114	ITGB8
ENSG00000174705	433.791	-5.61428	1.31536e-119	2.8947e-116	Sbcl2	2281.92	2209.38	57.486	34.4514	52.1053	48.2611	37.9078	61.8419	102.928	116.97	SH3PXD2B
ENSG00000126709	392.006	-6.63056	5.34422e-116	1.06918e-112	Sbcl2	2191.27	1960.32	18.018	23.7879	60.1215	41.1985	50.5438	84.0416	148.674	127.823	IFI6
ENSG00000188643	1347.82	4.35543	1.16956e-115	2.14488e-112	Sbcl2	169.096	166.624	3606.18	3263.86	1115.59	1463.14	1214.63	1659.42	1826.47	1855.84	S100A16
ENSG00000168003	1237.32	-3.38244	1.58011e-115	2.67489e-112	Sbcl2	4690.22	4923.89	445.302	476.578	506.357	534.404	543.346	538.342	478.986	535.409	SLC3A2
ENSG00000070540	692.114	-5.27923	1.10874e-114	1.74286e-111	Sbcl2	3721.85	3575.7	95.238	92.6907	184.373	111.825	186.38	191.869	190.384	243.587	WIPI1
ENSG00000178878	430.032	-5.86574	5.83558e-113	8.56158e-110	Sbcl2	2491.11	2670.08	28.314	59.8798	77.49	77.6886	143.734	124.477	55.1642	43.4116	APOLD1
ENSG00000106772	414.295	-6.24673	1.55429e-112	2.13783e-109	Sbcl2	2607.04	2467.21	20.592	45.9352	5.34414	10.5939	3.15899	5.54992	218.638	178.47	PRUNE2
ENSG00000146072	1023.61	6.37522	1.07998e-109	1.39806e-106	Sbcl2	17.4325	14.0315	1204.63	1365.75	641.296	787.48	955.593	1299.47	1430.9	1690.64	TNFRSF21
ENSG00000163453	1645.53	-9.65118	1.78237e-109	2.17914e-106	Sbcl2	6121.44	6048.17	11.154	4.10136	18.7045	30.6046	97.9286	176.012	1400.63	1257.73	IGFBP7
ENSG00000153071	649.923	-4.02812	1.74522e-108	2.02142e-105	Sbcl2	3003.63	3040.75	153.582	216.552	146.964	130.658	156.37	177.597	449.386	466.674	DAB2
ENSG00000069974	367.399	-4.47831	6.47197e-108	7.12143e-105	Sbcl2	1859.18	1808.31	87.516	77.1055	73.4819	95.3451	86.8721	74.5274	171.547	178.47	RAB27A
ENSG00000196549	2410.21	-4.27676	6.50149e-106	6.81325e-103	Sbcl2	4604.81	4311.77	217.074	242.8	5079.6	4895.56	4515.77	4687.3	969.409	628.262	MME
ENSG00000167291	837.575	-3.9305	7.03754e-106	7.03977e-103	Sbcl2	3492.61	3652.29	228.228	240.34	295.263	195.399	244.821	222.789	332.33	352.116	TBC1D16
ENSG00000166825	717.181	7.04294	2.03475e-102	1.9469e-99	Sbcl2	12.2028	12.2776	1569.28	1660.23	440.891	532.049	614.423	967.271	1430.23	1852.23	ANPEP
ENSG00000132669	564.12	5.38875	3.33368e-100	3.05685e-97	Sbcl2	19.1758	18.124	782.496	773.516	872.43	1041.73	810.28	844.38	676.097	639.115	RIN2
ENSG00000077585	426.632	-4.46708	1.66113e-99	1.46226e-96	Sbcl2	2096.26	2100.64	102.102	87.769	64.1296	85.9283	48.9643	61.8419	66.6006	81.9996	GPR137B
ENSG00000039319	1811.53	-3.26317	8.8893e-99	7.52411e-96	Sbcl2	6684.51	6743.31	711.282	687.387	905.831	887.534	871.88	983.921	827.462	946.613	ZFYVE16
ENSG00000110080	657.564	-4.13327	5.88702e-98	4.79835e-95	Sbcl2	1553.24	1506.63	83.226	91.0501	248.502	287.212	191.119	190.283	169.529	198.97	ST3GAL4
ENSG00000147416	1574.17	-3.2139	1.29744e-97	1.01974e-94	Sbcl2	4542.92	4312.35	451.308	502.826	769.556	846.335	743.941	904.636	795.844	870.643	ATP6V1B2
ENSG00000100364	612.16	-3.24398	1.51622e-96	1.1506e-93	Sbcl2	2521.62	2498.78	259.974	269.869	321.984	304.869	295.365	278.289	210.566	230.323	KIAA0930
ENSG00000081087	1789.9	-3.70217	2.15336e-96	1.57963e-93	Sbcl2	6501.47	6201.93	459.888	515.951	541.094	550.883	483.325	565.299	1042.74	885.114	OSTM1
ENSG00000135047	2110.81	-4.81006	1.17236e-95	8.32264e-93	Sbcl2	10056.8	9233.91	300.3	387.168	713.442	815.73	655.49	779.367	870.517	1161.26	CTSL
ENSG00000159200	1452.12	-5.15509	1.39826e-95	9.61606e-93	Sbcl2	4167.25	4235.18	121.836	114.018	700.082	683.895	562.299	588.291	154.729	135.058	RCAN1
ENSG00000083544	646.378	-4.33481	1.35318e-93	9.02409e-91	Sbcl2	3119.55	2968.25	167.31	134.525	200.405	207.17	192.698	168.083	201.82	223.087	TDRD3
ENSG00000112902	326.701	-5.40503	1.62929e-93	1.05458e-90	Sbcl2	1592.46	1531.19	32.604	41.0136	1.33603	0	9.47696	12.6855	411.04	323.175	SEMA5A
ENSG00000123374	1368.61	-3.09587	8.73777e-93	5.49406e-90	Sbcl2	4628.34	4819.24	565.422	539.739	913.847	941.68	931.901	969.65	686.861	889.937	CDK2
ENSG00000205542	4243.7	-4.72059	2.77393e-91	1.69572e-88	Sbcl2	1795.55	1995.4	85.8	58.2393	128.259	178.919	110.565	114.963	28985.4	20021.2	TMSB4X
ENSG00000075618	818.177	5.68766	9.25383e-91	5.50403e-88	Sbcl2	22.6623	14.0315	932.646	897.377	550.446	687.427	525.971	705.632	285.239	337.646	FSCN1
ENSG00000157827	860.35	3.59119	9.93556e-91	5.754e-88	Sbcl2	125.514	139.146	1405.4	1793.93	497.005	499.09	481.745	564.506	714.443	744.026	FMNL2
ENSG00000142627	720.238	5.35339	1.08861e-90	6.14281e-88	Sbcl2	26.1488	16.3701	821.106	862.926	824.333	884.002	1034.57	1238.42	423.822	526.968	EPHA2
ENSG00000111057	1245.63	10.093	4.11419e-90	2.26353e-87	Sbcl2	3.48651	3.50788	3160.87	4481.96	1098.22	1393.69	1274.65	1493.72	1802.93	1565.23	KRT18
ENSG00000176658	302.016	-5.28693	1.99667e-89	1.07173e-86	Sbcl2	1728.44	1673.26	39.468	47.5757	10.6883	7.0626	12.6359	14.2712	148.674	138.676	MYO1D
ENSG00000112541	501.582	-4.2215	1.18363e-86	6.20192e-84	Sbcl2	2315.91	2126.36	115.83	122.22	89.5143	64.7405	107.406	88.7987	258.33	202.587	PDE10A
ENSG00000149948	1245.86	8.68828	2.71274e-86	1.38835e-83	Sbcl2	5.22976	4.67717	1830.97	2216.37	669.353	761.584	1303.08	1747.43	1983.22	1779.87	HMGA2
ENSG00000248905	846.874	-3.24958	9.30481e-86	4.65388e-83	Sbcl2	2628.83	2641.43	246.246	307.602	660.001	616.801	680.761	810.288	320.221	306.293	FMN1
ENSG00000142949	949.091	4.25822	1.04836e-85	5.12694e-83	Sbcl2	54.9125	41.5099	853.71	965.459	1255.87	1184.16	1246.22	1507.2	674.079	735.585	PTPRF
ENSG00000169554	1071.27	-3.29092	4.5086e-85	2.15697e-82	Sbcl2	3012.34	3016.19	294.294	321.546	479.636	495.559	530.71	649.34	481.005	411.204	ZEB2
ENSG00000062038	253.124	-7.31794	7.22255e-84	3.38184e-81	Sbcl2	1730.18	1736.4	4.29	17.2257	1.33603	0	0	0.792845	12.7819	19.294	CDH3
ENSG00000135540	348.328	-3.74118	9.40489e-84	4.31194e-81	Sbcl2	1300.47	1286.81	86.658	106.635	84.1701	92.9909	110.565	115.755	148.674	156.764	NHSL1
ENSG00000119986	335.355	-4.6377	3.80467e-80	1.6893e-77	Sbcl2	1917.58	2017.03	91.806	66.442	98.8665	69.4489	96.3491	86.4201	32.2912	45.8233	AVPI1
ENSG00000198814	329.843	-3.62838	3.8381e-80	1.6893e-77	Sbcl2	1268.22	1262.25	101.244	103.354	256.519	249.545	200.596	196.626	89.4736	81.9996	GK
ENSG00000163430	2447.5	-3.92375	3.97777e-79	1.71645e-76	Sbcl2	2906.88	3072.32	145.86	247.722	1954.62	2616.69	2669.34	3133.32	3963.07	3857.6	FSTL1
ENSG00000111348	741.809	4.72843	7.5028e-79	3.17527e-76	Sbcl2	35.7367	29.817	722.436	998.27	1770.24	2260.03	1655.31	1890.14	82.7462	67.5291	ARHGDIB
ENSG00000008256	607.902	-3.59056	8.91785e-79	3.70293e-76	Sbcl2	1078.2	1071.07	79.794	98.4326	952.592	750.99	788.167	726.246	279.184	303.881	CYTH3
ENSG00000118257	1074.48	-4.79515	3.97951e-78	1.6218e-75	Sbcl2	2566.07	2625.06	91.806	95.1515	585.183	701.552	661.808	1106.02	202.493	215.852	NRP2
ENSG00000169129	231.055	5.71838	1.67945e-76	6.71994e-74	Sbcl2	14.8177	16.9548	727.584	959.718	154.98	141.252	167.426	160.948	154.056	160.382	AFAP1L2
ENSG00000119042	395.646	5.51114	2.68682e-76	1.05587e-73	Sbcl2	18.3042	11.1083	656.37	636.531	434.211	542.643	480.166	609.698	333.676	283.381	SATB2
ENSG00000171208	1384.49	2.74277	2.73619e-76	1.05641e-73	Sbcl2	555.226	602.186	3674.82	4079.21	1072.84	872.231	1127.76	1044.97	1251.96	1204.67	NETO2
ENSG00000164300	498.888	-4.15815	8.72422e-76	3.31024e-73	Sbcl2	2294.12	2313.45	121.836	136.165	102.875	96.5222	97.9286	135.577	75.3462	121.794	SERINC5
ENSG00000023445	820.084	6.64731	2.23071e-75	8.32056e-73	Sbcl2	13.946	11.1083	1407.98	1067.99	1084.86	1095.88	1541.59	1749.02	197.111	100.088	BIRC3
ENSG00000029153	1183.96	3.34518	2.61659e-75	9.59722e-73	Sbcl2	91.5208	103.482	1011.58	979.404	3217.17	3269.98	2470.33	2252.47	1002.37	836.879	BMAL2
ENSG00000095739	377.81	-5.32353	7.07783e-75	2.55347e-72	Sbcl2	1114.81	998.576	22.308	30.35	14.6964	29.4275	26.8514	31.7138	80.728	96.4702	BAMBI
ENSG00000166086	338.555	-6.1467	1.11519e-74	3.95839e-72	Sbcl2	1005.86	955.312	13.728	13.9446	9.35224	4.7084	9.47696	9.51414	432.568	401.557	JAM3
ENSG00000079215	465.585	5.62234	1.75812e-74	6.14141e-72	Sbcl2	36.6083	39.756	1181.47	2590.42	154.98	178.919	304.842	376.601	189.711	223.087	SLC1A3
ENSG00000197415	331.507	-5.68313	1.28756e-72	4.42738e-70	Sbcl2	1017.19	919.064	14.586	22.9676	488.988	556.768	413.827	383.737	233.439	171.235	VEPH1
ENSG00000197535	1682.86	-3.29567	2.1218e-72	7.18378e-70	Sbcl2	6419.53	6486.07	616.902	697.231	420.851	349.599	393.294	460.643	944.518	990.025	MYO5A
ENSG00000154310	503.973	-3.97212	2.16865e-72	7.23114e-70	Sbcl2	1512.27	1511.31	88.374	104.174	41.4171	41.1985	83.7131	136.369	350.494	291.822	TNIK
ENSG00000156113	441.543	4.69844	3.22699e-72	1.05994e-69	Sbcl2	26.1488	22.2166	640.926	602.079	450.243	434.35	502.279	586.705	799.208	617.409	KCNMA1
ENSG00000145335	811.348	-4.13731	5.16889e-72	1.67282e-69	Sbcl2	2936.51	3226.66	166.452	183.741	116.235	141.252	138.995	110.205	218.638	248.411	SNCA
ENSG00000170745	288.21	4.19197	8.87658e-72	2.83111e-69	Sbcl2	48.8111	55.5414	943.8	973.662	5.34414	7.0626	25.2719	38.8494	201.147	235.146	KCNS3
ENSG00000115457	383.519	6.58341	2.55279e-71	8.02562e-69	Sbcl2	11.3312	16.3701	983.268	1726.67	0	4.7084	6.31797	3.96423	296.003	317.146	IGFBP2
ENSG00000144645	302.955	-5.17334	2.94119e-71	9.11644e-69	Sbcl2	799.282	806.228	24.882	19.6865	86.8422	90.6367	78.9746	99.1056	194.42	237.558	OSBPL10
ENSG00000019549	555.53	-3.35218	1.19848e-70	3.6632e-68	Sbcl2	1483.51	1446.42	145.002	141.907	241.822	246.014	279.57	361.537	445.35	387.087	SNAI2
ENSG00000118515	1315.84	-3.33679	1.32812e-70	3.96174e-68	Sbcl2	4460.12	4447.41	465.036	416.698	549.11	799.251	554.402	551.82	391.531	334.028	SGK1
ENSG00000134824	561.029	-4.2658	1.33216e-70	3.96174e-68	Sbcl2	1825.19	1760.96	73.788	112.377	440.891	306.046	342.75	282.253	569.805	672.879	FADS2
ENSG00000162512	869.368	-4.43941	1.98149e-70	5.81423e-68	Sbcl2	2824.07	2688.79	102.102	151.75	10.6883	18.8336	9.47696	32.5067	72.6552	108.529	SDC3
ENSG00000254416	604.926	-6.45617	4.75314e-70	1.37635e-67	Sbcl2	1324	1466.29	11.154	20.5068	2.67207	0	0	0.792845	6.0546	6.02938	LINC02732
ENSG00000112297	311.747	7.47038	5.12378e-70	1.4644e-67	Sbcl2	7.84464	4.67717	938.652	1191.03	304.616	293.098	363.283	495.528	196.438	178.47	CRYBG1
ENSG00000111817	628.868	3.3581	1.54165e-69	4.34963e-67	Sbcl2	67.1153	84.1891	719.004	847.34	827.005	821.616	761.316	718.318	1162.48	1111.82	DSE
ENSG00000149311	1796.52	-2.61838	2.18879e-69	6.09729e-67	Sbcl2	4165.51	4179.05	642.642	716.097	1576.52	1491.39	1284.13	1410.47	1312.5	1400.02	ATM
ENSG00000129474	676.801	5.33823	4.00889e-69	1.10279e-66	Sbcl2	23.5339	15.2008	689.832	836.677	1318.67	1018.19	1453.13	1388.27	542.223	549.88	AJUBA
ENSG00000161544	160.452	-6.30871	1.03381e-68	2.80877e-66	Sbcl2	996.27	998.576	12.87	12.3041	12.0243	21.1878	17.3744	11.0998	20.8547	21.7058	CYGB
ENSG00000213468	373.674	4.99994	1.45426e-68	3.9029e-66	Sbcl2	19.1758	15.7855	510.51	593.056	570.486	627.394	537.028	526.449	279.857	224.293	FIRRE
ENSG00000049245	845.123	-2.63871	4.59662e-68	1.21877e-65	Sbcl2	1908.86	1945.7	309.738	309.242	593.199	612.092	702.874	776.195	1008.43	869.437	VAMP3
ENSG00000156853	283.272	-3.59742	5.11034e-68	1.33885e-65	Sbcl2	1173.21	1132.46	97.812	92.6907	128.259	135.367	178.483	175.219	120.419	115.764	ZNF689
ENSG00000168672	959.179	5.29228	1.84938e-67	4.78814e-65	Sbcl2	73.2167	55.5414	1980.26	3034.18	14.6964	23.542	148.472	219.618	949.9	1084.08	LRATD2
ENSG00000137501	1925.13	-3.26987	2.40408e-67	6.15194e-65	Sbcl2	5046.72	5193.42	424.71	636.531	1254.54	1162.98	1023.51	937.936	3036.05	2851.9	SYTL2
ENSG00000138735	284.868	6.27873	4.11951e-67	1.04205e-64	Sbcl2	20.0474	19.2933	968.682	2080.21	53.4414	32.9588	39.4873	31.7138	238.82	282.175	PDE5A
ENSG00000137575	1362.42	-3.27329	4.76551e-67	1.19176e-64	Sbcl2	4723.35	4718.68	454.74	521.693	565.142	608.561	595.469	733.382	610.842	806.732	SDCBP
ENSG00000143850	194.475	4.58328	6.05917e-67	1.49825e-64	Sbcl2	47.0679	49.1103	1043.33	1265.68	58.7855	42.3756	36.3283	40.4351	25.5639	31.3528	PLEKHA6
ENSG00000138771	243.971	7.63688	1.91385e-66	4.6798e-64	Sbcl2	2.61488	8.18505	954.096	1367.39	52.1053	64.7405	69.4977	90.3843	159.438	185.705	SHROOM3
ENSG00000137962	2727.02	3.44101	7.79904e-66	1.88608e-63	Sbcl2	203.089	207.55	1969.11	2491.98	4944.66	4810.81	5487.16	5456.36	2877.95	1854.64	ARHGAP29
ENSG00000145632	2577.33	2.60795	1.13739e-65	2.72072e-63	Sbcl2	602.294	603.355	3364.22	3985.7	3780.98	4555.38	3749.72	3567.01	2824.81	2763.87	PLK2
ENSG00000204262	359.067	-6.9276	4.41598e-65	1.04497e-62	Sbcl2	1192.39	1151.75	6.864	12.3041	14.6964	8.2397	15.7949	11.8927	638.424	450.998	COL5A2
ENSG00000101680	293.611	-5.22	4.82978e-65	1.13073e-62	Sbcl2	1650.86	1652.8	35.178	53.3176	41.4171	28.2504	48.9643	49.9492	2.69093	2.41175	LAMA1
ENSG00000123560	1926.73	-10.2231	8.43446e-65	1.95386e-62	Sbcl2	3566.7	3448.83	2.574	3.28109	2.67207	3.5313	3.15899	1.58569	25.5639	21.7058	PLP1
ENSG00000116285	2017.95	4.25986	9.47646e-65	2.17238e-62	Sbcl2	148.177	158.439	3042.47	2837.32	3978.71	3328.84	3495.42	2970.79	1691.93	1713.55	ERRFI1
ENSG00000130066	1363.51	-4.14106	1.02949e-64	2.33566e-62	Sbcl2	6258.28	6409.48	360.36	357.638	283.239	185.982	317.478	179.183	500.514	388.292	SAT1
ENSG00000007237	895.657	-4.3671	1.71391e-64	3.84878e-62	Sbcl2	2190.4	2295.32	89.232	127.962	2.67207	0	0	1.58569	2.0182	1.20588	GAS7
ENSG00000147526	1646.7	-2.67356	1.81367e-64	4.03166e-62	Sbcl2	3939.75	3763.95	552.552	654.577	1460.29	1271.27	1359.94	1325.64	1583.61	1609.85	TACC1
ENSG00000120885	370.873	5.42021	2.22661e-64	4.9001e-62	Sbcl2	27.8921	35.0788	1271.56	1447.78	183.037	203.638	113.723	191.869	731.261	807.938	CLU
ENSG00000141540	163.222	-4.86085	2.57865e-64	5.61865e-62	Sbcl2	858.553	868.785	24.882	34.4514	21.3765	30.6046	20.5334	12.6855	22.8729	22.9117	TTYH2
ENSG00000108828	1152.72	-2.9682	2.83069e-64	6.10735e-62	Sbcl2	4249.18	4439.81	532.818	577.471	614.576	592.081	568.617	666.783	421.804	582.439	VAT1
ENSG00000140403	173.04	-5.9396	5.11298e-64	1.09244e-61	Sbcl2	703.403	738.409	12.87	10.6635	65.4657	92.9909	64.7592	58.6705	144.638	133.852	DNAJA4
ENSG00000064961	1444.54	-3.02995	6.82151e-64	1.44347e-61	Sbcl2	5157.42	5322.04	616.902	666.06	593.199	496.736	525.971	636.655	370.676	539.027	HMG20B
ENSG00000196743	445.336	-3.3443	1.10208e-63	2.30985e-61	Sbcl2	1543.65	1499.03	128.7	170.616	221.782	201.284	206.914	214.068	172.22	202.587	GM2A
ENSG00000057252	2213.26	-2.21323	2.08704e-63	4.33297e-61	Sbcl2	5888.71	6242.27	1275.85	1340.32	1825.02	1622.04	1590.55	1677.66	866.481	976.76	SOAT1
ENSG00000061337	273.492	-4.74623	3.2405e-63	6.66482e-61	Sbcl2	1050.31	1149.42	32.604	49.2163	0	2.3542	20.5334	42.0208	54.4914	66.3232	LZTS1
ENSG00000166949	733.119	3.74078	6.02734e-63	1.22818e-60	Sbcl2	89.7776	91.7895	1154.87	1273.88	537.086	660.353	614.423	835.659	448.713	412.41	SMAD3
ENSG00000116237	1420.92	-2.5558	7.06043e-63	1.42549e-60	Sbcl2	2727.32	2726.21	482.196	445.407	1527.09	1191.23	1606.34	1542.88	1038.7	1114.23	ICMT
ENSG00000184254	1114.17	4.84845	9.91346e-63	1.98332e-60	Sbcl2	84.5478	77.758	1822.39	2845.52	224.454	293.098	134.257	219.618	201.82	183.293	ALDH1A3
ENSG00000115993	1745.16	-2.31928	1.54812e-62	3.06933e-60	Sbcl2	4402.59	4522.24	919.776	868.667	1154.33	1093.53	1066.16	1028.32	1450.41	1274.61	TRAK2
ENSG00000164251	339.39	7.71894	1.69548e-62	3.33146e-60	Sbcl2	4.35813	4.67717	867.438	1047.49	370.081	436.704	235.344	210.897	491.768	411.204	F2RL1
ENSG00000164761	915.97	6.14341	2.18187e-62	4.24924e-60	Sbcl2	13.946	9.35435	970.398	634.89	213.765	144.783	134.257	83.2487	1599.76	2295.99	TNFRSF11B
ENSG00000173848	1769.82	3.21819	4.51252e-62	8.62132e-60	Sbcl2	547.382	533.198	4906.9	5147.2	1521.74	1915.14	1437.34	1817.2	2570.52	2287.55	NET1
ENSG00000185215	262.309	6.11631	4.54434e-62	8.62132e-60	Sbcl2	6.10139	8.7697	481.338	580.752	261.863	258.962	191.119	219.618	505.223	531.792	TNFAIP2
ENSG00000100065	202.175	5.51248	4.5292e-62	8.62132e-60	Sbcl2	11.3312	13.4469	525.954	618.485	141.62	130.658	156.37	159.362	343.094	265.293	CARD10
ENSG00000085449	943.135	-2.68748	1.16601e-61	2.1932e-59	Sbcl2	2344.68	2368.99	331.188	400.292	629.272	703.906	677.602	841.209	457.459	484.763	WDFY1
ENSG00000069424	622.188	-3.53859	2.10192e-61	3.92008e-59	Sbcl2	2901.65	2871.78	256.542	240.34	354.049	455.538	491.222	715.146	41.7095	26.5293	KCNAB2
ENSG00000135905	359.856	-3.85834	2.25357e-61	4.1676e-59	Sbcl2	599.679	557.168	42.042	37.7325	279.231	273.087	312.74	362.33	417.768	331.616	DOCK10
ENSG00000138795	411.359	-3.84024	2.28838e-61	4.1967e-59	Sbcl2	1197.62	1110.83	84.084	77.1055	156.316	122.418	159.529	147.469	257.657	291.822	LEF1
ENSG00000150867	635.087	-2.82811	2.68736e-61	4.88766e-59	Sbcl2	1541.91	1549.9	220.506	214.911	753.523	602.675	658.649	632.69	580.569	582.439	PIP4K2A
ENSG00000046653	277.446	-7.90903	2.91225e-61	5.25328e-59	Sbcl2	1344.05	1276.28	5.148	5.7419	28.0567	21.1878	18.9539	11.8927	10.091	13.2646	GPM6B
ENSG00000154027	353.994	-7.2759	3.60946e-61	6.45799e-59	Sbcl2	981.452	969.929	7.722	4.92163	26.7207	30.6046	72.6567	89.5915	321.567	223.087	AK5
ENSG00000140945	499.529	6.18397	4.08074e-61	7.24232e-59	Sbcl2	12.2028	4.67717	493.35	646.374	553.118	625.04	540.187	539.928	435.259	432.91	CDH13
ENSG00000196083	717.817	-4.89254	1.87665e-60	3.30396e-58	Sbcl2	1657.83	1597.25	45.474	63.9812	162.996	241.306	161.108	137.162	131.183	71.1467	IL1RAP
ENSG00000170421	659.293	11.2517	2.38567e-60	4.16677e-58	Sbcl2	0.871627	2.33859	3398.54	5093.89	68.1377	45.9069	60.0207	55.4992	204.511	209.823	KRT8
ENSG00000101888	605.157	3.19595	2.55857e-60	4.43358e-58	Sbcl2	140.332	102.313	1092.23	1111.47	160.324	162.44	426.463	493.15	1874.91	1958.34	NXT2
ENSG00000126217	163.874	-4.74355	5.20769e-60	8.95357e-58	Sbcl2	977.094	954.143	34.32	37.7325	4.0081	1.1771	0	1.58569	8.0728	4.82351	MCF2L
ENSG00000111670	1141	-3.01296	2.03666e-59	3.47448e-57	Sbcl2	3875.25	3839.37	446.16	509.389	411.498	310.754	398.032	498.7	664.661	707.85	GNPTAB
ENSG00000076356	228.192	5.16395	2.47915e-59	4.16478e-57	Sbcl2	16.5609	19.878	676.104	643.913	173.684	210.701	366.442	466.986	105.619	109.735	PLXNA2
ENSG00000136010	192.069	-6.04336	2.47171e-59	4.16478e-57	Sbcl2	865.526	907.371	16.302	10.6635	25.3846	23.542	25.2719	35.678	193.747	271.322	ALDH1L2
ENSG00000143469	469.618	-3.69807	2.54586e-59	4.24444e-57	Sbcl2	855.066	829.613	56.628	73.0042	331.336	313.109	240.083	283.839	590.66	422.057	SYT14
ENSG00000060718	758.59	-7.92567	2.74374e-59	4.53996e-57	Sbcl2	1021.55	1019.04	6.006	2.46081	2.67207	1.1771	0	3.17138	4.0364	7.23526	COL11A1
ENSG00000065361	386.83	-5.62524	3.69213e-59	6.06364e-57	Sbcl2	698.173	627.326	13.728	13.1243	22.7126	5.8855	15.7949	10.307	6.72734	13.2646	ERBB3
ENSG00000198467	811.759	3.09023	4.68978e-59	7.64503e-57	Sbcl2	142.075	151.423	1191.76	1311.61	525.061	507.33	601.787	558.956	2109.69	2205.55	TPM2
ENSG00000259207	376.084	-6.34935	6.39292e-59	1.03448e-56	Sbcl2	1025.9	1023.72	11.154	13.9446	25.3846	22.3649	42.6463	84.0416	90.1463	47.0292	ITGB3
ENSG00000119681	199.834	6.02019	6.94692e-59	1.11592e-56	Sbcl2	8.71627	7.01576	501.93	501.186	154.98	190.69	94.7696	84.8344	364.622	309.91	LTBP2
ENSG00000196208	159.343	-6.49759	1.25439e-58	2.00038e-56	Sbcl2	757.444	682.867	7.722	8.20271	4.0081	0	0	5.54992	55.8369	51.8527	GREB1
ENSG00000239713	310.742	4.32459	4.62977e-58	7.33003e-56	Sbcl2	58.399	69.5729	1365.94	1210.72	69.4738	102.408	77.3952	73.7346	337.04	567.968	APOBEC3G
ENSG00000173546	385.743	-4.0546	5.91228e-58	9.29369e-56	Sbcl2	1023.29	1048.86	53.196	71.3636	132.267	163.617	181.642	241.025	162.802	206.205	CSPG4
ENSG00000111846	884.585	-2.29541	1.55289e-57	2.42372e-55	Sbcl2	3224.15	3255.9	637.494	682.466	821.661	905.19	747.1	790.467	275.148	268.911	GCNT2
ENSG00000152495	429.547	5.30182	5.19771e-57	8.05535e-55	Sbcl2	4.35813	14.6162	388.674	423.26	422.187	427.287	423.304	393.251	779.026	627.056	CAMK4
ENSG00000076641	852.225	-3.7314	6.93508e-57	1.06727e-54	Sbcl2	3935.4	3841.71	274.56	310.883	307.288	174.211	300.104	287.803	100.237	63.9115	PAG1
ENSG00000087053	768.606	-2.8273	1.78141e-56	2.72246e-54	Sbcl2	1795.55	1668	260.832	227.215	446.235	514.393	473.848	460.643	940.482	699.409	MTMR2
ENSG00000145431	563.813	4.92556	4.68781e-56	7.1148e-54	Sbcl2	14.8177	9.35435	323.466	384.707	827.005	816.908	736.044	627.933	1196.12	1072.02	PDGFC
ENSG00000103257	837.511	-2.98094	6.39159e-56	9.63423e-54	Sbcl2	3465.59	3435.38	461.604	412.597	65.4657	78.8657	116.882	167.29	224.02	306.293	SLC7A5
ENSG00000106829	295.819	4.94588	6.71932e-56	1.00593e-53	Sbcl2	12.2028	19.2933	392.106	606.181	179.029	165.971	219.55	199.004	472.932	482.351	TLE4
ENSG00000183696	395.968	-2.75127	8.41825e-56	1.25176e-53	Sbcl2	1014.57	981.037	157.014	139.446	149.636	149.492	197.437	206.14	203.838	208.617	UPP1
ENSG00000151491	1745.55	-2.78144	8.53288e-56	1.26029e-53	Sbcl2	3951.96	3897.25	512.226	629.148	1010.04	945.211	827.654	868.165	1717.49	1885.99	EPS8
ENSG00000108370	224.643	4.24386	9.7207e-56	1.42616e-53	Sbcl2	40.0948	25.7244	616.044	604.54	195.061	180.096	227.447	263.225	200.475	206.205	RGS9
ENSG00000197582	448.316	-5.97375	1.8199e-55	2.65235e-53	Sbcl2	789.694	736.655	9.438	14.7649	1.33603	2.3542	3.15899	6.34276	518.678	654.791	GPX1P1
ENSG00000215301	2434.5	-2.57709	3.37724e-55	4.88966e-53	Sbcl2	4111.46	4153.91	682.11	702.973	418.179	390.797	563.879	492.357	1971.78	2715.64	DDX3X
ENSG00000026025	11872.5	-2.47691	6.6158e-55	9.51594e-53	Sbcl2	22421.7	23183	4330.33	3861.84	14724.4	13989.8	16072.9	14983.2	6138.02	8082.99	VIM
ENSG00000163762	204.277	4.78012	2.37684e-54	3.39656e-52	Sbcl2	33.9935	19.2933	785.928	640.632	58.7855	94.168	36.3283	30.921	2.0182	1.20588	TM4SF18
ENSG00000104332	3783.15	7.86035	2.50205e-54	3.55243e-52	Sbcl2	10.4595	14.6162	2861.43	3037.46	2601.26	2350.67	2462.43	2761.48	3077.08	3343.9	SFRP1
ENSG00000159164	294.189	5.6378	3.04512e-54	4.29576e-52	Sbcl2	13.946	10.5236	536.25	660.318	325.992	261.316	214.811	283.046	239.493	362.969	SV2A
ENSG00000132182	153.449	4.89916	3.1205e-54	4.37407e-52	Sbcl2	21.7907	29.817	713.856	847.34	1.33603	1.1771	0	0	226.711	230.323	NUP210
ENSG00000127863	507.19	-8.23935	4.52666e-54	6.30496e-52	Sbcl2	1128.76	1152.92	4.29	3.28109	21.3765	16.4794	17.3744	26.1639	145.983	166.411	TNFRSF19
ENSG00000075213	840.878	3.7556	6.78569e-54	9.39199e-52	Sbcl2	136.845	126.284	1307.59	2240.98	538.422	629.749	439.099	395.63	900.79	660.821	SEMA3A
ENSG00000171488	302.261	-3.79332	2.20703e-53	3.03563e-51	Sbcl2	600.551	632.003	45.474	43.4744	412.834	373.141	450.155	535.963	172.22	125.411	LRRC8C
ENSG00000128591	998.87	8.57224	2.32409e-53	3.17679e-51	Sbcl2	4.35813	1.75394	1075.93	1072.09	2786.97	1785.66	2339.23	2612.42	844.281	854.967	FLNC
ENSG00000128340	413.677	5.04383	3.18934e-53	4.33259e-51	Sbcl2	14.8177	20.4626	598.026	586.494	655.993	834.564	636.536	817.423	435.931	520.939	RAC2
ENSG00000105048	381.176	5.15115	3.59673e-53	4.85603e-51	Sbcl2	14.8177	12.8622	447.018	527.435	701.418	713.323	390.135	275.117	308.112	432.91	TNNT1
ENSG00000071242	165.589	-4.76039	4.13068e-53	5.54291e-51	Sbcl2	869.012	790.442	30.03	31.1703	17.3684	16.4794	37.9078	50.7421	8.74554	14.4705	RPS6KA2
ENSG00000109099	1027.74	-2.98686	5.89285e-53	7.85964e-51	Sbcl2	1943.73	1979.03	270.27	224.754	189.717	247.191	115.303	163.326	491.096	517.321	PMP22
ENSG00000184005	388.228	-4.36756	8.58215e-53	1.13776e-50	Sbcl2	2145.95	2219.32	108.966	102.534	6.68017	7.0626	4.73848	5.54992	108.983	177.264	ST6GALNAC3
ENSG00000175899	322.066	-5.35058	9.72826e-53	1.28197e-50	Sbcl2	960.533	944.204	11.154	35.2717	4.0081	3.5313	4.73848	1.58569	10.091	20.4999	A2M
ENSG00000137752	373.748	-4.37081	1.46345e-52	1.91703e-50	Sbcl2	1127.01	1248.22	54.912	59.8798	64.1296	103.585	112.144	188.697	287.257	314.734	CASP1
ENSG00000118298	116.032	-5.06949	2.78259e-52	3.62346e-50	Sbcl2	743.498	721.454	22.308	21.3271	6.68017	0	7.89746	3.96423	6.0546	8.44114	CA14
ENSG00000108932	1175.03	-9.67514	4.79568e-52	6.20816e-50	Sbcl2	7981.49	7823.74	11.154	8.20271	12.0243	3.5313	20.5334	8.7213	26.9093	43.4116	SLC16A6
ENSG00000163359	125.767	5.17413	4.86422e-52	6.26005e-50	Sbcl2	27.0204	18.124	723.294	877.69	5.34414	11.771	9.47696	19.0283	26.2366	22.9117	COL6A3
ENSG00000139211	308.439	5.05842	9.55775e-52	1.22289e-49	Sbcl2	32.2502	18.124	768.768	869.488	181.701	255.431	132.677	184.733	1011.12	569.174	AMIGO2
ENSG00000141404	133.401	-5.6018	1.94175e-51	2.47006e-49	Sbcl2	828.046	799.212	14.586	18.8662	34.7369	32.9588	33.1694	54.7063	8.0728	12.0588	GNAL
ENSG00000149557	177.93	-4.76259	2.00042e-51	2.53008e-49	Sbcl2	470.679	461.871	14.586	19.6865	172.348	200.107	121.621	114.963	235.457	258.058	FEZ1
ENSG00000164056	191.078	4.47594	6.13015e-51	7.70893e-49	Sbcl2	47.0679	39.1713	864.864	1042.56	5.34414	8.2397	9.47696	17.4426	103.601	179.676	SPRY1
ENSG00000204592	883.678	-2.83744	1.14382e-50	1.43023e-48	Sbcl2	1935.88	2082.51	246.246	315.804	587.855	669.77	627.059	663.611	523.387	668.056	HLA-E
ENSG00000006607	780.076	-2.25759	1.29835e-50	1.61428e-48	Sbcl2	2122.41	2015.28	443.586	421.619	466.276	446.121	431.202	450.336	456.113	476.321	FARP2
ENSG00000132170	186.554	6.59592	1.31422e-50	1.62484e-48	Sbcl2	8.71627	4.09253	575.718	594.697	20.0405	11.771	6.31797	15.8569	456.113	681.321	PPARG
ENSG00000130396	616.306	2.95288	1.85974e-50	2.28645e-48	Sbcl2	155.15	159.609	1134.28	1304.23	774.9	665.062	658.649	726.246	415.077	581.233	AFDN
ENSG00000196611	36985.7	5.82204	2.06462e-50	2.52423e-48	Sbcl2	4.35813	7.60041	367.224	341.233	136544	127041	88919.1	92740.7	145.983	92.8525	MMP1
ENSG00000155760	192.531	5.10832	2.29234e-50	2.78716e-48	Sbcl2	9.5879	21.0473	486.486	615.204	177.693	178.919	230.606	311.588	70.637	104.911	FZD7
ENSG00000113448	940.849	-2.39085	1.25091e-49	1.51257e-47	Sbcl2	3582.39	3546.47	651.222	707.894	543.766	543.82	589.151	752.41	705.025	666.85	PDE4D
ENSG00000149218	1219.69	-2.93841	1.46457e-49	1.76125e-47	Sbcl2	2524.23	2498.19	331.188	324.007	977.977	1078.22	1088.27	1291.54	790.462	676.497	ENDOD1
ENSG00000022267	326.642	3.26604	1.61112e-49	1.92695e-47	Sbcl2	63.6288	55.5414	572.286	567.628	582.511	542.643	418.566	382.151	383.458	399.145	FHL1
ENSG00000100146	559.478	-9.19595	1.72422e-49	2.05108e-47	Sbcl2	1393.73	1558.08	3.432	1.64054	2.67207	4.7084	1.57949	0.792845	5.38187	13.2646	SOX10
ENSG00000111907	185.97	5.51543	2.06763e-49	2.44636e-47	Sbcl2	9.5879	11.1083	436.722	519.232	49.4333	30.6046	31.5899	37.2637	361.931	252.028	TPD52L1
ENSG00000128298	235.637	-4.86884	4.75973e-49	5.60147e-47	Sbcl2	480.266	522.089	12.87	21.3271	156.316	154.2	134.257	216.447	135.219	143.499	BAIAP2L2
ENSG00000173068	321.767	-4.22173	5.36552e-49	6.2808e-47	Sbcl2	963.148	879.893	42.042	56.5987	122.915	127.127	124.78	170.462	415.749	378.645	BNC2
ENSG00000147854	853.152	-2.2717	6.12029e-49	7.12642e-47	Sbcl2	1854.82	1990.14	434.148	362.56	733.483	678.01	601.787	626.348	917.609	879.084	UHRF2
ENSG00000198053	125.54	-6.19116	6.33444e-49	7.33695e-47	Sbcl2	643.261	641.942	6.864	10.6635	1.33603	1.1771	0	1.58569	16.8183	14.4705	SIRPA
ENSG00000145979	396.258	-3.66248	1.08587e-48	1.25113e-46	Sbcl2	1509.66	1421.86	115.83	115.658	80.162	101.231	86.8721	83.2487	138.583	124.205	TBC1D7
ENSG00000134160	157.028	-8.34562	1.34546e-48	1.54217e-46	Sbcl2	1102.61	1081.6	4.29	2.46081	0	1.1771	0	0.792845	0.672734	1.20588	TRPM1
ENSG00000115414	5625.83	-3.92089	1.69752e-48	1.93561e-46	Sbcl2	4534.2	4379.59	308.022	280.533	93.5224	87.1054	145.313	315.552	13575.8	13300.8	FN1
ENSG00000154359	456.926	-3.22847	1.97383e-48	2.23907e-46	Sbcl2	1883.59	1817.67	193.05	201.787	243.158	202.461	216.391	218.825	76.6916	127.823	LONRF1
ENSG00000108861	723.805	-2.30554	2.28111e-48	2.57438e-46	Sbcl2	1436.44	1416.01	262.548	314.164	623.928	605.03	639.695	664.404	700.316	605.35	DUSP3
ENSG00000041353	444.19	4.97303	2.54368e-48	2.85606e-46	Sbcl2	27.0204	12.2776	737.88	449.509	53.4414	45.9069	80.5541	133.991	2096.24	1725.61	RAB27B
ENSG00000198959	1544.47	3.25138	3.346e-48	3.73784e-46	Sbcl2	67.1153	46.7717	557.7	510.209	3898.55	3274.69	3729.18	3869.08	1771.31	1416.91	TGM2
ENSG00000154493	184.096	-6.85225	4.72321e-48	5.24968e-46	Sbcl2	584.862	577.631	4.29	5.7419	0	0	0	0.792845	5.38187	4.82351	C10orf90
ENSG00000162714	452.063	2.63615	7.88634e-48	8.72134e-46	Sbcl2	122.028	123.36	712.14	813.709	670.689	627.394	707.613	783.331	293.312	326.793	ZNF496
ENSG00000142871	889.261	3.90861	2.51568e-47	2.76813e-45	Sbcl2	27.0204	22.8012	415.272	325.648	1911.86	2136.44	2550.88	2836.8	195.093	131.441	CCN1
ENSG00000196526	336.497	3.5755	2.55229e-47	2.79444e-45	Sbcl2	55.7841	54.9568	683.826	635.71	102.875	120.064	167.426	240.232	354.531	338.851	AFAP1
ENSG00000162409	338.184	7.51437	5.38515e-47	5.86689e-45	Sbcl2	3.48651	2.92323	494.208	658.678	336.681	301.338	399.612	375.809	417.768	412.41	PRKAA2
ENSG00000189067	897.715	-2.65584	6.05851e-47	6.56797e-45	Sbcl2	2023.92	2031.65	283.998	359.279	362.065	375.495	521.233	573.227	721.17	812.761	LITAF
ENSG00000084710	117.428	-4.74058	6.22997e-47	6.72073e-45	Sbcl2	639.774	613.879	19.734	27.069	5.34414	2.3542	12.6359	17.4426	36.3276	27.7352	EFR3B
ENSG00000140450	283.518	-4.33451	7.76607e-47	8.33697e-45	Sbcl2	868.14	801.55	30.888	51.6771	66.8017	90.6367	93.1901	140.334	456.113	349.704	ARRDC4
ENSG00000104763	1760.03	-3.71909	8.28737e-47	8.85341e-45	Sbcl2	7432.36	7347.25	602.316	520.052	428.867	486.142	385.396	486.807	632.37	630.674	ASAH1
ENSG00000074590	272.597	5.90855	8.57185e-47	9.11307e-45	Sbcl2	8.71627	10.5236	546.546	622.586	261.863	271.91	344.329	462.229	286.585	342.469	NUAK1
ENSG00000266094	103.786	7.00291	2.05161e-46	2.17066e-44	Sbcl2	5.22976	3.50788	507.078	576.651	13.3603	10.5939	18.9539	23.7854	46.4186	50.6468	RASSF5
ENSG00000204186	476.462	2.85172	2.07955e-46	2.18969e-44	Sbcl2	118.541	128.038	845.13	938.39	563.806	496.736	439.099	457.472	285.239	260.469	ZDBF2
ENSG00000176014	2488.63	-1.81321	4.70204e-46	4.92752e-44	Sbcl2	4035.63	4289.55	1101.67	1267.32	4172.43	4171.64	3438.56	3264.94	1490.1	1469.96	TUBB6
ENSG00000196914	1478.4	-2.22784	7.51538e-46	7.83843e-44	Sbcl2	2423.12	2374.25	469.326	554.503	1675.39	1447.83	1320.46	1563.49	1580.92	1658.08	ARHGEF12
ENSG00000112137	268.856	-5.23783	9.42133e-46	9.77996e-44	Sbcl2	423.611	461.871	11.154	12.3041	88.1782	82.397	52.1233	78.4917	18.8365	13.2646	PHACTR1
ENSG00000127124	184.701	3.75762	1.78334e-45	1.84253e-43	Sbcl2	42.7097	37.4174	497.64	579.932	52.1053	91.8138	78.9746	92.7629	142.62	127.823	HIVEP3
ENSG00000145040	120.69	-5.31928	6.20845e-45	6.38455e-43	Sbcl2	412.28	426.207	13.728	7.38244	17.3684	23.542	11.0565	12.6855	49.1096	53.0586	UCN2
ENSG00000087842	480.123	-3.73753	6.42225e-45	6.5737e-43	Sbcl2	1439.06	1447.58	108.966	107.456	32.0648	31.7817	31.5899	43.6065	86.7826	77.1761	PIR
ENSG00000143153	757.953	3.12027	1.50765e-44	1.53606e-42	Sbcl2	213.549	200.534	1596.74	2000.64	732.147	721.562	788.167	701.668	435.259	429.292	ATP1B1
ENSG00000176871	772.722	-2.10071	2.34182e-44	2.37495e-42	Sbcl2	1694.44	1692.55	383.526	406.034	384.778	315.463	450.155	456.679	705.025	683.732	WSB2
ENSG00000113594	328.881	6.02286	2.44579e-44	2.46902e-42	Sbcl2	2.61488	8.18505	335.478	424.901	130.931	123.596	230.606	355.987	505.896	598.115	LIFR
ENSG00000184500	571.537	-3.72636	2.66917e-44	2.68221e-42	Sbcl2	2136.36	2142.73	150.15	173.077	229.798	316.64	118.462	219.618	154.056	119.382	PROS1
ENSG00000113319	106.417	4.56518	3.04026e-44	3.04123e-42	Sbcl2	22.6623	23.3859	480.48	611.102	20.0405	15.3023	26.8514	33.2995	14.8001	6.02938	RASGRF2
ENSG00000075785	1424.04	-2.18985	3.68521e-44	3.6697e-42	Sbcl2	2710.76	2540.29	554.268	596.337	1349.39	1565.54	965.07	1085.41	1017.17	1201.05	RAB7A
ENSG00000146648	590.445	4.56496	7.30308e-44	7.23959e-42	Sbcl2	23.5339	17.5394	397.254	560.245	1010.04	1020.55	1129.34	1150.42	420.459	338.851	EGFR
ENSG00000188157	442.723	2.69334	7.63053e-44	7.53028e-42	Sbcl2	118.541	116.345	687.258	830.935	338.017	271.91	404.35	371.844	594.024	660.821	AGRN
ENSG00000142657	1737.05	-2.54309	8.93433e-44	8.77758e-42	Sbcl2	2628.83	2702.24	407.55	506.928	2342.07	2130.55	2370.82	2344.44	882.627	1104.58	PGD
ENSG00000185634	158.03	-5.30632	1.16889e-43	1.14328e-41	Sbcl2	753.086	634.342	9.438	25.4284	2.67207	4.7084	4.73848	6.34276	31.6185	16.8823	SHC4
ENSG00000101311	266.439	7.46059	1.2673e-43	1.23405e-41	Sbcl2	6.10139	0.584647	500.214	496.264	456.924	443.767	345.909	343.302	363.276	359.351	FERMT1
ENSG00000137393	191.814	-4.80892	1.48753e-43	1.44212e-41	Sbcl2	446.273	446.085	13.728	18.046	245.83	270.733	323.796	306.831	82.0735	37.3822	RNF144B
ENSG00000148484	1179.66	-2.35504	1.50512e-43	1.45277e-41	Sbcl2	2434.45	2477.15	473.616	486.421	1257.21	1208.88	1058.26	1097.3	1425.52	1283.05	RSU1
ENSG00000065923	461.398	3.66839	1.86224e-43	1.78962e-41	Sbcl2	40.0948	42.6792	448.734	606.181	517.045	566.185	514.915	619.212	540.878	520.939	SLC9A7
ENSG00000052795	228.587	-3.16939	2.67004e-43	2.55476e-41	Sbcl2	833.275	803.889	89.232	92.6907	96.1944	102.408	90.0311	86.4201	176.256	171.235	FNIP2
ENSG00000136754	620.575	-2.41623	2.8073e-43	2.67447e-41	Sbcl2	1166.24	1114.34	196.482	230.496	664.009	649.759	660.228	652.512	554.333	674.085	ABI1
ENSG00000134278	544.021	-2.34433	3.39108e-43	3.2167e-41	Sbcl2	1029.39	1052.95	204.204	205.888	897.815	756.875	715.51	696.118	285.912	273.734	SPIRE1
ENSG00000013588	453.49	-5.76776	3.86317e-43	3.64878e-41	Sbcl2	414.023	363.066	6.006	8.20271	1504.37	1113.54	1190.94	876.887	333.003	253.234	GPRC5A
ENSG00000005884	2138.56	2.28599	4.06653e-43	3.82445e-41	Sbcl2	844.606	840.722	3590.73	4627.97	1879.8	2267.1	1577.91	1884.59	2417.13	2607.11	ITGA3
ENSG00000010810	394.341	-3.08481	6.47522e-43	6.06384e-41	Sbcl2	895.161	835.46	78.936	124.681	292.591	278.973	398.032	404.351	104.946	145.911	FYN
ENSG00000120708	2136.62	3.93697	7.15908e-43	6.67584e-41	Sbcl2	42.7097	49.1103	561.132	851.442	750.851	1223.01	647.592	842.794	2950.61	2995.4	TGFBI
ENSG00000274290	165.944	-6.32669	1.29053e-42	1.19834e-40	Sbcl2	704.275	574.123	6.864	9.02299	0	4.7084	3.15899	3.17138	634.388	353.322	H2BC6
ENSG00000103381	257.008	-2.8944	1.34054e-42	1.23955e-40	Sbcl2	835.89	818.505	118.404	104.174	76.1539	114.179	172.165	202.968	234.784	243.587	CPPED1
ENSG00000138835	366.671	3.15154	1.44318e-42	1.32888e-40	Sbcl2	60.1423	59.6339	543.972	520.052	300.608	350.776	298.524	368.673	428.531	563.145	RGS3
ENSG00000119938	139.322	-7.11181	1.76801e-42	1.62119e-40	Sbcl2	551.74	608.617	5.148	3.28109	1.33603	0	0	1.58569	2.0182	4.82351	PPP1R3C
ENSG00000099250	1504.16	3.45601	3.04962e-42	2.78477e-40	Sbcl2	70.6018	75.4194	706.992	898.197	2072.19	2181.17	1994.9	2310.35	2718.52	3204.02	NRP1
ENSG00000103994	2582.6	-2.40289	3.07211e-42	2.79372e-40	Sbcl2	5880.87	5996.72	1021.02	1224.67	1758.22	1250.08	1464.19	1418.4	1033.99	1116.64	ZNF106
ENSG00000050344	874.869	4.75278	5.82385e-42	5.27429e-40	Sbcl2	20.919	32.1556	646.074	807.147	1015.39	1366.61	773.952	772.231	285.239	313.528	NFE2L3
ENSG00000162722	336.394	3.69117	5.86463e-42	5.28946e-40	Sbcl2	26.1488	20.4626	296.01	296.938	1.33603	0	0	0.792845	345.112	255.646	TRIM58
ENSG00000077942	124.931	7.87854	6.2903e-42	5.65023e-40	Sbcl2	2.61488	2.92323	617.76	698.051	20.0405	17.6565	18.9539	11.0998	80.728	95.2643	FBLN1
ENSG00000132680	699.217	2.18773	8.87426e-42	7.93886e-40	Sbcl2	284.15	289.985	1424.28	1192.67	625.264	565.008	773.952	789.674	618.915	589.674	KHDC4
ENSG00000168243	229.158	8.55586	1.24675e-41	1.11082e-39	Sbcl2	2.61488	1.75394	858	726.76	90.8503	105.939	91.6106	111.791	96.8736	153.146	GNG4
ENSG00000095794	564.21	-4.18371	1.7304e-41	1.53552e-39	Sbcl2	1801.65	1873.79	126.984	75.465	558.462	510.861	421.725	402.765	315.512	334.028	CREM
ENSG00000119684	299.592	-3.58883	2.25162e-41	1.99002e-39	Sbcl2	312.914	284.138	30.03	19.6865	454.252	528.518	532.289	489.978	280.53	249.617	MLH3
ENSG00000121068	162.722	-4.89662	2.76967e-41	2.43808e-39	Sbcl2	565.686	536.121	22.308	14.7649	12.0243	17.6565	25.2719	34.0923	33.6367	77.1761	TBX2
ENSG00000136960	164.286	-5.95304	3.77491e-41	3.30891e-39	Sbcl2	422.739	459.532	6.006	8.20271	22.7126	9.4168	34.7488	22.1997	98.8918	57.8821	ENPP2
ENSG00000108854	2440.84	2.61674	3.78899e-41	3.30891e-39	Sbcl2	361.725	402.237	2322.61	2368.12	5277.33	4980.31	5191.79	4429.63	1754.49	1216.73	SMURF2
ENSG00000031081	239.161	-3.25733	4.21218e-41	3.66393e-39	Sbcl2	563.943	633.172	73.788	51.6771	92.1863	87.1054	88.4516	92.7629	107.637	80.7938	ARHGAP31
ENSG00000160213	476.385	-2.36279	4.44079e-41	3.84757e-39	Sbcl2	1510.53	1314.87	265.122	283.814	372.753	391.974	391.714	398.801	289.275	348.498	CSTB
ENSG00000152270	209.301	-4.13332	4.75762e-41	4.10592e-39	Sbcl2	747.856	695.729	42.9	39.373	200.405	189.513	102.667	75.3203	12.1092	15.6764	PDE3B
ENSG00000136068	1862.05	2.52131	5.00699e-41	4.30425e-39	Sbcl2	416.638	385.867	2281.42	2322.19	2050.81	2373.03	2560.36	3829.44	1346.81	1226.38	FLNB
ENSG00000114166	472.727	-2.80499	7.75878e-41	6.64387e-39	Sbcl2	1111.32	1048.86	141.57	167.335	128.259	125.95	124.78	94.3486	224.02	238.764	KAT2B
ENSG00000135596	260.233	-2.69894	8.75996e-41	7.47211e-39	Sbcl2	881.215	900.356	141.57	132.884	93.5224	62.3863	67.9182	67.3918	320.221	335.234	MICAL1
ENSG00000234323	123.47	-6.66636	1.05121e-40	8.93206e-39	Sbcl2	516.003	589.908	4.29	6.56217	0	0	3.15899	1.58569	37.6731	20.4999	LINC01505
ENSG00000167767	348.281	7.46076	1.38034e-40	1.16835e-38	Sbcl2	2.61488	2.92323	531.102	454.43	460.932	595.613	375.919	539.928	604.115	494.41	KRT80
ENSG00000073712	1276.43	-2.50397	1.46732e-40	1.23721e-38	Sbcl2	2983.58	2814.49	482.196	539.739	1271.9	1633.82	1009.3	1130.6	1153.07	950.231	FERMT2
ENSG00000235750	175.178	6.41602	1.50039e-40	1.26027e-38	Sbcl2	4.35813	3.50788	315.744	342.873	101.539	116.533	123.2	131.612	137.91	139.882	KIAA0040
ENSG00000186340	1694.14	-9.15802	1.53511e-40	1.28453e-38	Sbcl2	1241.2	1152.92	0.858	3.28109	1.33603	0	0	5.54992	424.495	459.439	THBS2
ENSG00000130702	133.14	5.86645	1.56692e-40	1.30618e-38	Sbcl2	6.10139	7.01576	400.686	372.403	28.0567	28.2504	12.6359	22.1997	382.113	448.586	LAMA5
ENSG00000130513	553.312	-3.26371	1.91586e-40	1.59103e-38	Sbcl2	2070.11	2012.94	187.902	237.058	2.67207	2.3542	1.57949	13.4784	143.965	206.205	GDF15
ENSG00000132623	155.223	4.39786	2.05384e-40	1.6992e-38	Sbcl2	11.3312	18.124	292.578	346.155	46.7612	51.7924	34.7488	23.7854	316.858	308.705	ANKEF1
ENSG00000137449	222.179	-2.82205	3.52106e-40	2.90217e-38	Sbcl2	936.999	820.844	129.558	118.939	77.49	67.0947	64.7592	82.4559	149.347	155.558	CPEB2
ENSG00000185477	87.8943	-5.19185	6.87813e-40	5.64802e-38	Sbcl2	468.064	419.776	9.438	14.7649	1.33603	0	0	2.37854	6.72734	9.64702	GPRIN3
ENSG00000115107	381.883	3.55549	1.17583e-39	9.61947e-38	Sbcl2	32.2502	22.2166	263.406	363.38	430.203	533.226	620.741	774.61	277.166	303.881	STEAP3
ENSG00000099204	241.394	4.28092	1.3584e-39	1.1072e-37	Sbcl2	18.3042	18.7087	318.318	401.933	240.486	170.68	134.257	94.3486	684.17	735.585	ABLIM1
ENSG00000158747	447.614	-2.90835	1.4319e-39	1.1628e-37	Sbcl2	886.445	979.283	134.706	114.018	343.361	307.223	287.468	271.946	733.28	1091.32	NBL1
ENSG00000089220	1415.01	-2.12493	1.87101e-39	1.5138e-37	Sbcl2	3136.99	3230.17	782.496	677.544	1509.72	1408.99	1443.66	1293.13	818.044	857.379	PEBP1
ENSG00000176170	169.706	-5.02046	1.93678e-39	1.56127e-37	Sbcl2	359.982	320.386	8.58	12.3041	215.101	282.504	222.708	190.283	224.02	221.881	SPHK1
ENSG00000196396	894.184	-2.18934	2.46931e-39	1.98329e-37	Sbcl2	1520.99	1618.89	321.75	366.661	875.102	839.272	751.839	819.802	709.734	846.526	PTPN1
ENSG00000183674	208.422	-7.96287	2.60115e-39	2.08158e-37	Sbcl2	828.046	841.306	0.858	5.7419	50.7693	48.2611	52.1233	38.8494	12.1092	8.44114	LINC00518
ENSG00000133816	981.477	2.72591	2.69799e-39	2.15126e-37	Sbcl2	105.467	115.76	743.886	723.479	1931.9	1871.59	1938.04	2440.38	1211.59	928.525	MICAL2
ENSG00000082126	918.437	5.38688	3.39725e-39	2.69903e-37	Sbcl2	7.84464	6.43111	322.608	265.768	2688.1	2474.26	2151.27	1751.39	524.732	409.998	MPP4
ENSG00000130775	107.794	-4.41458	4.07998e-39	3.22979e-37	Sbcl2	541.28	548.983	24.024	27.069	45.4252	43.5527	41.0668	34.0923	37.0003	48.2351	THEMIS2
ENSG00000107104	528.863	-2.59083	5.17126e-39	4.07899e-37	Sbcl2	1266.47	1239.45	205.92	209.989	106.883	110.647	126.359	159.362	465.532	464.263	KANK1
ENSG00000170624	161.581	-7.41975	5.57105e-39	4.37864e-37	Sbcl2	644.132	648.958	4.29	3.28109	1.33603	0	0	0	2.0182	2.41175	SGCD
ENSG00000184588	673.819	-2.40302	5.62734e-39	4.40715e-37	Sbcl2	2089.29	2077.25	398.97	388.809	122.915	131.835	289.047	423.379	216.62	238.764	PDE4B
ENSG00000096696	88.1221	4.79466	6.5357e-39	5.1004e-37	Sbcl2	13.0744	14.6162	350.064	423.26	6.68017	1.1771	3.15899	2.37854	96.2009	104.911	DSP
ENSG00000162496	326.902	4.27653	7.11032e-39	5.52921e-37	Sbcl2	21.7907	23.3859	407.55	470.836	1.33603	5.8855	0	7.13561	84.0917	106.117	DHRS3
ENSG00000129116	384.267	3.074	9.40307e-39	7.28639e-37	Sbcl2	42.7097	54.9568	402.402	429.002	244.494	187.159	180.062	161.74	1036.01	785.026	PALLD
ENSG00000133687	275.717	-3.35276	1.34087e-38	1.03539e-36	Sbcl2	1233.35	1209.63	98.67	140.266	2.67207	1.1771	4.73848	11.8927	100.237	85.6173	TMTC1
ENSG00000123892	451.974	-3.91418	2.0218e-38	1.55572e-36	Sbcl2	2034.38	1910.04	151.008	110.737	201.741	213.055	189.539	184.733	80.0553	66.3232	RAB38
ENSG00000142173	706.01	7.11039	2.29798e-38	1.76208e-36	Sbcl2	3.48651	2.92323	435.864	436.384	479.636	791.011	693.397	1105.23	1046.77	1155.23	COL6A2
ENSG00000145685	719.956	-2.29206	3.58218e-38	2.73726e-36	Sbcl2	1518.37	1471.56	301.158	309.242	633.28	589.727	674.443	820.595	445.35	598.115	LHFPL2
ENSG00000111859	318.335	-3.09838	3.63903e-38	2.77108e-36	Sbcl2	441.915	412.176	43.758	55.7785	102.875	138.898	161.108	153.019	271.112	235.146	NEDD9
ENSG00000184357	4812.55	-11.2265	5.03809e-38	3.82321e-36	Sbcl2	5086.81	4923.89	0.858	3.28109	9292.12	10438.5	8088.58	6641.66	9342.25	4001.1	H1-5
ENSG00000135090	781.528	-1.94512	8.61271e-38	6.5134e-36	Sbcl2	942.229	973.437	230.802	266.588	1040.77	1026.43	1064.58	1125.05	460.823	495.615	TAOK3
ENSG00000124496	190.533	5.38443	1.21761e-37	9.17671e-36	Sbcl2	7.84464	5.84647	270.27	288.736	292.591	287.212	339.591	504.25	170.202	203.793	TRERF1
ENSG00000255112	682.483	-2.49563	1.32647e-37	9.96299e-36	Sbcl2	2322.89	2297.66	405.834	413.417	467.612	493.205	480.166	394.837	414.404	407.586	CHMP1B
ENSG00000136738	564.411	-2.27395	1.95909e-37	1.46645e-35	Sbcl2	1329.23	1262.25	238.524	296.938	529.069	597.967	549.664	518.521	388.167	340.057	STAM
ENSG00000136231	1621.22	3.11103	2.82425e-37	2.10689e-35	Sbcl2	529.078	580.554	4318.32	5272.7	491.66	620.332	473.848	637.448	1026.59	619.821	IGF2BP3
ENSG00000115963	1539.11	-2.87459	3.44385e-37	2.56043e-35	Sbcl2	1140.96	1069.9	135.564	165.695	1611.26	1840.98	1476.83	1451.7	1416.1	794.673	RND3
ENSG00000163399	2711.46	-2.03108	5.41585e-37	4.01301e-35	Sbcl2	6540.69	6503.61	1523.81	1667.61	2697.45	2934.51	2606.16	2986.65	719.152	956.26	ATP1A1
ENSG00000078269	637.621	3.41206	6.02796e-37	4.45159e-35	Sbcl2	121.156	131.545	1312.74	1380.52	470.284	662.707	538.607	898.294	676.097	596.909	SYNJ2
ENSG00000151692	257.147	-2.68283	6.31839e-37	4.65046e-35	Sbcl2	742.626	748.348	112.398	119.76	16.0324	5.8855	75.8157	72.9418	229.402	192.94	RNF144A
ENSG00000152104	1670.52	2.14669	8.3992e-37	6.1409e-35	Sbcl2	640.646	729.054	2815.1	3255.66	1128.95	1118.25	1361.52	1817.2	1653.58	1609.85	PTPN14
ENSG00000103811	328.432	-3.21293	8.39913e-37	6.1409e-35	Sbcl2	1232.48	1281.55	142.428	128.783	41.4171	63.5634	44.2258	41.2279	268.421	190.529	CTSH
ENSG00000211584	192.7	3.38925	8.49838e-37	6.19284e-35	Sbcl2	42.7097	45.0178	384.384	536.457	172.348	145.96	199.016	183.94	173.565	203.793	SLC48A1
ENSG00000110031	315.633	-4.34762	8.62355e-37	6.26332e-35	Sbcl2	331.218	333.833	13.728	18.8662	269.879	387.266	442.258	736.553	117.056	97.676	LPXN
ENSG00000206560	1712.32	-1.74754	1.06039e-36	7.67631e-35	Sbcl2	4136.74	4110.65	1176.32	1279.62	973.969	799.251	1029.83	1038.63	1222.36	1222.76	ANKRD28
ENSG00000127328	332.414	3.08739	1.10804e-36	7.99499e-35	Sbcl2	43.5813	68.9883	519.948	452.79	574.495	504.976	574.935	465.4	380.767	349.704	RAB3IP
ENSG00000182287	1768.25	-2.97678	1.4767e-36	1.06202e-34	Sbcl2	4800.92	4458.51	614.328	561.886	792.268	961.691	933.48	1014.05	495.132	599.321	AP1S2
ENSG00000117394	791.933	2.31635	1.57648e-36	1.13008e-34	Sbcl2	244.927	235.028	1041.61	1346.89	801.62	921.669	999.819	1271.72	437.277	460.645	SLC2A1
ENSG00000110693	146.942	-4.17665	2.36485e-36	1.68972e-34	Sbcl2	256.258	304.016	15.444	15.5852	5.34414	5.8855	4.73848	8.7213	60.546	51.8527	SOX6
ENSG00000177606	628.331	2.32893	2.55563e-36	1.82012e-34	Sbcl2	70.6018	80.0966	382.668	378.965	1298.62	1223.01	1453.13	1425.54	461.495	413.616	JUN
ENSG00000132185	264.475	-4.74507	2.78978e-36	1.98048e-34	Sbcl2	347.779	325.648	8.58	16.4054	0	3.5313	4.73848	4.75707	16.1456	14.4705	FCRLA
ENSG00000134508	358.153	-2.95872	3.39385e-36	2.40156e-34	Sbcl2	1290.88	1280.38	150.15	180.46	152.308	242.483	187.96	244.196	88.1281	116.97	CABLES1
ENSG00000198131	182.02	-5.1373	3.91608e-36	2.76222e-34	Sbcl2	278.049	282.384	6.864	9.02299	2.67207	9.4168	6.31797	2.37854	589.315	586.056	ZNF544
ENSG00000114019	691.425	2.28951	4.69993e-36	3.30451e-34	Sbcl2	164.737	165.455	765.336	848.981	1031.42	1068.81	1100.91	1232.08	246.893	200.176	AMOTL2
ENSG00000183486	601.114	-5.54605	5.04981e-36	3.53921e-34	Sbcl2	242.312	266.014	3.432	7.38244	909.839	898.127	821.336	877.68	71.9825	79.5879	MX2
ENSG00000101871	553.868	-2.25337	8.70488e-36	6.08154e-34	Sbcl2	787.951	815.582	144.144	191.944	637.288	570.894	622.32	669.954	530.114	518.527	MID1
ENSG00000038427	618.634	5.10428	9.66382e-36	6.73012e-34	Sbcl2	6.10139	10.5236	247.104	345.334	280.567	347.245	429.622	731.796	1343.45	1590.55	VCAN
ENSG00000171150	555.852	2.20528	1.35619e-35	9.415e-34	Sbcl2	235.339	239.705	1074.22	1117.21	577.167	640.343	552.823	691.361	417.768	490.792	SOCS5
ENSG00000197702	790.315	-2.41717	1.55549e-35	1.07647e-33	Sbcl2	2018.69	2032.82	345.774	412.597	690.73	929.909	740.782	959.343	612.86	584.85	PARVA
ENSG00000258791	276.076	-9.54778	1.91733e-35	1.32272e-33	Sbcl2	1224.64	1284.47	0.858	2.46081	6.68017	7.0626	7.89746	0.792845	38.3458	20.4999	LINC00520
ENSG00000158669	455.386	-2.55913	1.95639e-35	1.34544e-33	Sbcl2	1460.85	1413.68	210.21	277.252	249.838	226.003	236.924	235.475	304.748	302.675	GPAT4
ENSG00000118508	919.579	-3.41233	2.18021e-35	1.4947e-33	Sbcl2	2454.5	2290.65	271.986	173.898	1047.45	1350.13	908.208	1083.03	649.861	378.645	RAB32
ENSG00000157510	259.465	-3.76259	2.43577e-35	1.66472e-33	Sbcl2	273.691	260.752	15.444	23.7879	522.389	422.579	420.145	351.23	61.8915	94.0584	AFAP1L1
ENSG00000006062	156.705	3.92342	2.75625e-35	1.87792e-33	Sbcl2	28.7637	38.5867	483.054	549.582	105.547	150.669	118.462	147.469	91.4918	92.8525	MAP3K14
ENSG00000172915	151.693	4.02537	2.88982e-35	1.96285e-33	Sbcl2	19.1758	9.35435	211.068	231.317	80.162	89.4596	85.2926	78.4917	145.983	150.735	NBEA
ENSG00000163297	856.42	2.29963	3.1634e-35	2.14206e-33	Sbcl2	150.791	157.27	724.152	794.023	1710.12	1703.26	1423.12	1569.83	610.169	487.174	ANTXR2
ENSG00000134910	2088.88	-2.08611	3.82219e-35	2.58021e-33	Sbcl2	3073.36	3081.67	712.14	737.424	3082.23	3302.94	2454.53	2565.65	1153.74	1472.38	STT3A
ENSG00000116133	2553.32	-2.57048	3.95423e-35	2.66118e-33	Sbcl2	6450.91	6356.28	916.344	1239.43	2701.46	2034.03	2405.57	1943.26	1204.87	1304.76	DHCR24
ENSG00000104044	288.829	-10.6453	4.4648e-35	2.99563e-33	Sbcl2	2034.38	1996.57	1.716	0.820271	0	0	0	0	0	3.61763	OCA2
ENSG00000112837	143.017	4.20885	4.74134e-35	3.17151e-33	Sbcl2	13.946	17.5394	282.282	307.602	247.166	196.576	230.606	256.089	119.747	136.264	TBX18
ENSG00000138395	154.615	4.3734	5.09867e-35	3.4002e-33	Sbcl2	35.7367	26.8937	539.682	746.447	105.547	96.5222	131.098	121.305	131.856	179.676	CDK15
ENSG00000203879	794.139	-1.80037	6.32147e-35	4.20292e-33	Sbcl2	1385.02	1511.31	413.556	418.338	594.535	642.697	603.366	635.069	483.023	543.851	GDI1
ENSG00000149177	308.411	-3.29933	6.86446e-35	4.55018e-33	Sbcl2	397.462	420.361	44.616	38.5528	167.004	145.96	172.165	215.654	338.385	426.88	PTPRJ
ENSG00000154188	395.344	6.08156	7.12004e-35	4.70543e-33	Sbcl2	2.61488	4.67717	259.116	259.206	100.203	127.127	206.914	190.283	907.518	722.32	ANGPT1
ENSG00000198668	6092.31	-1.54952	1.09866e-34	7.239e-33	Sbcl2	13159	12927.7	4866.58	4045.58	5968.06	5771.32	5504.53	5262.11	4464.26	4578.71	CALM1
ENSG00000143674	99.8555	4.26473	1.27898e-34	8.40193e-33	Sbcl2	19.1758	12.2776	326.898	262.487	117.571	113.002	118.462	101.484	114.365	91.6467	MAP3K21
ENSG00000145819	175.091	3.21959	1.60486e-34	1.05114e-32	Sbcl2	40.9665	42.6792	341.484	438.845	169.676	189.513	214.811	245.782	158.765	176.058	ARHGAP26
ENSG00000100605	371.931	-2.69265	1.97072e-34	1.28693e-32	Sbcl2	916.952	861.184	133.848	141.087	293.927	310.754	418.566	445.579	71.3098	115.764	ITPK1
ENSG00000179456	382.213	2.43487	2.17065e-34	1.4133e-32	Sbcl2	147.305	138.561	697.554	845.7	521.053	444.944	543.346	548.649	256.312	307.499	ZBTB18
ENSG00000149308	661.514	-2.22884	2.29018e-34	1.48673e-32	Sbcl2	1325.74	1255.82	241.098	309.242	919.191	741.573	739.203	631.105	499.168	440.145	NPAT
ENSG00000100099	515.367	-2.37631	2.47483e-34	1.60187e-32	Sbcl2	1660.45	1714.18	325.182	324.827	203.077	229.535	325.376	273.532	281.875	286.999	HPS4
ENSG00000167460	6667.26	-2.1619	2.71367e-34	1.75131e-32	Sbcl2	10908.4	11294.8	2553.41	2408.32	4736.24	6067.95	4782.7	5836.93	12144.9	9533.66	TPM4
ENSG00000076043	1171.92	-2.3177	3.06421e-34	1.97176e-32	Sbcl2	1275.19	1321.3	261.69	259.206	2434.25	2179.99	1740.6	1291.54	934.427	998.466	REXO2
ENSG00000135749	265.461	2.69832	3.1036e-34	1.99128e-32	Sbcl2	79.3181	88.8663	489.918	605.36	224.454	191.867	306.422	281.46	306.767	267.705	PCNX2
ENSG00000168502	412.508	2.81564	3.36517e-34	2.15283e-32	Sbcl2	135.102	144.992	836.55	1137.72	507.693	493.205	473.848	478.086	405.658	405.175	MTCL1
ENSG00000162923	967.998	1.70672	4.99067e-34	3.18347e-32	Sbcl2	567.429	547.229	1702.27	1934.2	736.155	720.385	949.275	971.235	640.442	669.262	WDR26
ENSG00000050405	2597.56	-2.21885	7.61318e-34	4.84229e-32	Sbcl2	4482.78	4702.9	824.538	1148.38	3553.85	3915.04	3523.85	3470.28	3096.59	2283.93	LIMA1
ENSG00000033627	338.397	-2.30772	7.65431e-34	4.85442e-32	Sbcl2	1064.26	1038.92	199.056	225.575	243.158	220.118	233.765	179.183	99.5646	116.97	ATP6V0A1
ENSG00000144749	229.422	3.33888	1.32911e-33	8.4051e-32	Sbcl2	67.9869	73.6655	606.606	829.294	66.8017	105.939	184.801	236.268	178.274	235.146	LRIG1
ENSG00000171824	974.028	-1.88759	1.67914e-33	1.05882e-31	Sbcl2	1658.71	1540.54	422.994	441.306	837.693	894.596	963.491	1103.64	667.352	756.085	EXOSC10
ENSG00000073060	409.86	-2.3553	2.28177e-33	1.43471e-31	Sbcl2	1284.78	1158.77	219.648	257.565	204.413	224.826	230.606	213.275	230.075	255.646	SCARB1
ENSG00000136160	971.475	-6.92207	2.73169e-33	1.71271e-31	Sbcl2	3074.23	2938.43	27.456	22.1473	36.0729	18.8336	28.4309	36.4709	4.0364	14.4705	EDNRB
ENSG00000080503	475.354	-2.38543	3.00707e-33	1.88002e-31	Sbcl2	884.701	986.299	158.73	199.326	300.608	268.379	238.503	294.146	495.132	554.703	SMARCA2
ENSG00000197977	461.238	-3.26884	3.05705e-33	1.90585e-31	Sbcl2	292.867	295.247	19.734	41.0136	718.786	728.625	514.915	425.758	152.038	138.676	ELOVL2
ENSG00000170485	372.223	2.71461	3.07286e-33	1.9103e-31	Sbcl2	125.514	116.345	767.91	816.99	359.393	391.974	398.032	489.978	420.459	407.586	NPAS2
ENSG00000198598	131.404	-3.31084	3.22172e-33	1.99435e-31	Sbcl2	524.719	448.424	43.758	54.1379	28.0567	41.1985	55.2823	50.7421	69.2916	60.2938	MMP17
ENSG00000103249	199.765	-2.59849	3.22619e-33	1.99435e-31	Sbcl2	763.545	681.113	125.268	113.197	113.563	102.408	148.472	129.234	84.7644	92.8525	CLCN7
ENSG00000157873	111.663	-4.94991	3.35645e-33	2.06906e-31	Sbcl2	549.997	517.997	24.024	10.6635	4.0081	2.3542	7.89746	7.92845	17.4911	37.3822	TNFRSF14
ENSG00000034053	256.691	-6.24371	4.15044e-33	2.55136e-31	Sbcl2	278.049	293.493	3.432	4.10136	114.899	138.898	112.144	112.584	155.401	150.735	APBA2
ENSG00000185842	718.394	3.17632	4.78758e-33	2.93483e-31	Sbcl2	147.305	161.947	1614.76	1184.47	658.665	959.337	679.182	792.845	559.714	409.998	DNAH14
ENSG00000111110	151.181	-2.91394	5.09513e-33	3.11468e-31	Sbcl2	609.267	584.062	72.072	86.1285	12.0243	17.6565	11.0565	14.2712	118.401	103.705	PPM1H
ENSG00000173267	121.21	9.20822	9.22062e-33	5.621e-31	Sbcl2	1.74325	1.16929	877.734	782.539	1.33603	2.3542	0	0	4.0364	2.41175	SNCG
ENSG00000128342	283.379	5.42496	1.00698e-32	6.12173e-31	Sbcl2	5.22976	9.35435	308.88	340.413	82.8341	124.773	146.893	182.354	224.02	202.587	LIF
ENSG00000196730	103.023	-4.77492	1.03783e-32	6.29187e-31	Sbcl2	360.854	371.835	9.438	17.2257	0	0	4.73848	6.34276	153.383	155.558	DAPK1
ENSG00000165105	320.31	-2.62573	1.77971e-32	1.07557e-30	Sbcl2	538.665	584.647	94.38	87.769	545.102	552.06	497.54	363.916	485.041	397.939	RASEF
ENSG00000149212	322.642	-3.70201	1.78391e-32	1.07557e-30	Sbcl2	896.032	954.728	60.918	81.2069	44.0891	31.7817	71.0772	84.0416	213.929	354.528	SESN3
ENSG00000115738	133.382	3.03138	1.78884e-32	1.0756e-30	Sbcl2	92.3925	78.9273	673.53	721.839	5.34414	8.2397	6.31797	8.7213	82.7462	75.9703	ID2
ENSG00000115128	2544.61	1.66905	1.95359e-32	1.17146e-30	Sbcl2	1306.57	1273.36	4360.36	3842.97	3883.85	4113.97	3376.96	3176.14	1711.43	1542.32	SF3B6
ENSG00000148677	8262.54	10.0127	2.11637e-32	1.26562e-30	Sbcl2	1.74325	2.33859	1882.45	2415.7	29515.7	36293.5	27672.7	17416.4	224.693	84.4114	ANKRD1
ENSG00000119285	3147.28	1.86767	2.67682e-32	1.59645e-30	Sbcl2	1162.75	1142.4	3794.08	4617.31	3742.23	3834.99	4005.59	4807.02	1576.89	1749.73	HEATR1
ENSG00000096060	319.178	-2.13382	2.9218e-32	1.73784e-30	Sbcl2	1086.05	1026.64	235.95	245.261	291.255	330.765	270.093	310.002	109.656	122.999	FKBP5
ENSG00000076706	1957.19	-8.82788	3.03242e-32	1.79877e-30	Sbcl2	781.849	743.086	1.716	1.64054	4470.37	4283.47	3217.43	2671.89	915.59	1195.02	MCAM
ENSG00000133424	103.6	-4.59818	3.34483e-32	1.97876e-30	Sbcl2	471.55	458.363	11.154	27.069	2.67207	4.7084	1.57949	2.37854	8.0728	0	LARGE1
ENSG00000053747	97.805	4.65374	3.54329e-32	2.09054e-30	Sbcl2	20.0474	14.6162	391.248	469.195	10.6883	11.771	28.4309	45.1922	112.347	54.2645	LAMA3
ENSG00000104219	630.518	1.99007	3.61799e-32	2.12891e-30	Sbcl2	208.319	198.195	769.626	843.239	774.9	783.949	715.51	684.225	912.227	768.144	ZDHHC2
ENSG00000142794	138.914	-3.08029	3.78488e-32	2.22117e-30	Sbcl2	353.881	342.018	43.758	38.5528	92.1863	101.231	86.8721	84.0416	113.019	130.235	NBPF3
ENSG00000095637	176.497	-3.81296	4.60175e-32	2.69337e-30	Sbcl2	903.006	888.663	63.492	63.9812	14.6964	7.0626	11.0565	5.54992	8.0728	21.7058	SORBS1
ENSG00000104490	140.354	-4.36995	4.72268e-32	2.75682e-30	Sbcl2	288.509	299.339	9.438	18.8662	0	0	0	2.37854	90.1463	110.941	NCALD
ENSG00000188467	149.374	-8.78343	5.44176e-32	3.16817e-30	Sbcl2	943.1	908.541	3.432	0.820271	2.67207	0	0	0.792845	4.70914	1.20588	SLC24A5
ENSG00000150893	215.014	4.81359	5.57781e-32	3.23881e-30	Sbcl2	9.5879	17.5394	323.466	460.993	57.4495	37.6672	18.9539	7.13561	1.34547	1.20588	FREM2
ENSG00000162804	100.749	5.12751	5.63317e-32	3.25378e-30	Sbcl2	6.10139	6.43111	208.494	231.317	12.0243	8.2397	14.2154	11.8927	267.075	338.851	SNED1
ENSG00000124171	224.476	3.8015	5.62913e-32	3.25378e-30	Sbcl2	20.919	39.756	421.278	444.587	197.733	193.044	180.062	197.418	185.674	288.205	PARD6B
ENSG00000172572	71.9888	-7.18441	5.96193e-32	3.43467e-30	Sbcl2	477.652	496.365	1.716	4.92163	1.33603	0	1.57949	3.96423	0	0	PDE3A
ENSG00000141682	684.264	2.45776	7.88749e-32	4.53211e-30	Sbcl2	142.947	122.776	773.916	680.825	774.9	949.92	720.249	829.316	1634.74	1162.47	PMAIP1
ENSG00000135926	875.106	-1.95541	7.95749e-32	4.56043e-30	Sbcl2	1541.04	1784.34	425.568	432.283	720.122	767.469	638.115	720.696	549.623	664.438	TMBIM1
ENSG00000092421	101.097	-4.88284	1.11623e-31	6.38048e-30	Sbcl2	578.76	555.414	13.728	24.6081	0	4.7084	11.0565	2.37854	22.2002	34.9704	SEMA6A
ENSG00000140105	1304.64	-2.48207	1.43507e-31	8.18178e-30	Sbcl2	3368.84	3259.4	582.582	603.72	781.58	718.031	736.044	774.61	910.209	1379.52	WARS1
ENSG00000143195	145.552	6.70684	1.50565e-31	8.56195e-30	Sbcl2	1.74325	3.50788	246.246	334.671	348.705	295.452	319.058	254.503	90.819	88.029	ILDR2
ENSG00000213160	669.242	2.92745	1.78718e-31	1.01367e-29	Sbcl2	74.9599	80.0966	649.506	532.356	1302.63	1503.16	961.911	700.875	516.659	388.292	KLHL23
ENSG00000141458	398.541	-2.29379	1.96206e-31	1.11e-29	Sbcl2	1167.11	1057.04	217.932	235.418	390.122	431.996	356.965	437.651	109.656	139.882	NPC1
ENSG00000129493	343.125	-2.34321	2.05434e-31	1.15923e-29	Sbcl2	846.35	897.432	168.168	175.538	255.182	205.993	303.263	301.281	234.784	279.763	HEATR5A
ENSG00000156140	128.766	3.94965	2.10257e-31	1.18341e-29	Sbcl2	20.0474	14.0315	242.814	273.15	64.1296	72.9802	61.6002	72.1489	71.3098	48.2351	ADAMTS3
ENSG00000109854	993.375	-2.2137	2.2025e-31	1.23502e-29	Sbcl2	1697.93	1725.88	413.556	324.827	466.276	513.216	518.074	737.346	838.899	804.32	HTATIP2
ENSG00000035862	1039.93	-2.63801	2.20549e-31	1.23502e-29	Sbcl2	2770.9	2645.53	403.26	466.734	350.041	534.404	363.283	593.048	1105.3	1195.02	TIMP2
ENSG00000105559	189.99	-3.43254	2.37705e-31	1.32771e-29	Sbcl2	625.828	657.143	51.48	67.2623	46.7612	64.7405	39.4873	57.0849	61.8915	88.029	PLEKHA4
ENSG00000196154	2270.08	7.96705	2.68183e-31	1.49415e-29	Sbcl2	33.1218	24.5552	8644.35	5742.72	21.3765	50.6153	61.6002	287.803	184.329	120.588	S100A4
ENSG00000187098	1651.77	-3.33182	2.76383e-31	1.53595e-29	Sbcl2	7002.65	6990.62	502.788	886.713	625.264	541.466	505.438	407.522	211.911	180.882	MITF
ENSG00000136295	687.587	-2.3897	2.78639e-31	1.54458e-29	Sbcl2	1711.88	1621.22	280.566	355.178	335.345	397.86	303.263	407.522	265.057	320.763	TTYH3
ENSG00000136854	219.422	-2.63321	3.08221e-31	1.70427e-29	Sbcl2	666.795	653.635	99.528	113.197	124.251	155.377	148.472	141.919	148.001	203.793	STXBP1
ENSG00000113532	159.505	3.02163	3.1399e-31	1.73182e-29	Sbcl2	35.7367	42.6792	326.898	314.984	16.0324	14.1252	15.7949	27.7496	298.021	297.852	ST8SIA4
ENSG00000071991	335.291	-7.89654	3.68334e-31	2.02648e-29	Sbcl2	469.807	528.52	1.716	2.46081	1.33603	2.3542	0	1.58569	0.672734	0	CDH19
ENSG00000156453	153.449	4.85028	4.76924e-31	2.61737e-29	Sbcl2	6.97302	11.6929	235.95	319.086	1.33603	1.1771	0	2.37854	5.38187	13.2646	PCDH1
ENSG00000148175	1775.29	-2.12208	4.97289e-31	2.72235e-29	Sbcl2	3527.47	3460.52	720.72	884.253	1589.88	2110.54	1579.49	1898.86	1327.3	1422.93	STOM
ENSG00000100784	317.194	-3.07113	5.68699e-31	3.10555e-29	Sbcl2	752.214	785.765	96.954	86.1285	312.632	430.819	289.047	412.279	170.874	207.411	RPS6KA5
ENSG00000154589	95.9333	-5.77623	6.07636e-31	3.30996e-29	Sbcl2	327.732	360.727	5.148	7.38244	22.7126	10.5939	11.0565	14.2712	43.055	44.6174	LY96
ENSG00000134243	745.663	-2.2308	6.37097e-31	3.46187e-29	Sbcl2	2447.53	2372.5	457.314	569.268	641.296	535.581	571.776	619.212	320.221	413.616	SORT1
ENSG00000196639	261.878	6.84969	7.12236e-31	3.85115e-29	Sbcl2	2.61488	2.33859	246.246	319.086	339.353	466.132	308.001	339.338	268.421	238.764	HRH1
ENSG00000241839	111.343	-3.39359	7.1102e-31	3.85115e-29	Sbcl2	315.529	327.402	29.172	31.9906	80.162	76.5115	50.5438	68.1847	61.8915	77.1761	PLEKHO2
ENSG00000029534	91.9511	8.37925	8.43495e-31	4.54971e-29	Sbcl2	0.871627	2.33859	501.072	653.756	6.68017	5.8855	7.89746	16.6497	47.0914	30.1469	ANK1
ENSG00000197635	579.469	-10.0267	9.12634e-31	4.9106e-29	Sbcl2	3902.27	4005.41	5.148	2.46081	2.67207	0	0	4.75707	34.9821	56.6762	DPP4
ENSG00000133169	641.061	-2.59526	1.49914e-30	8.04674e-29	Sbcl2	1493.1	1403.74	206.778	272.33	324.656	387.266	349.068	385.323	710.407	535.409	BEX1
ENSG00000107863	1365.77	-2.02363	1.66954e-30	8.91786e-29	Sbcl2	2489.37	2550.81	620.334	619.305	1645.99	1421.94	1724.81	1694.31	1201.5	1426.55	ARHGAP21
ENSG00000185650	365.299	2.53888	1.6695e-30	8.91786e-29	Sbcl2	95.879	94.7127	536.25	570.909	468.948	359.016	513.335	565.299	589.987	487.174	ZFP36L1
ENSG00000122863	375.906	-2.06361	1.88667e-30	1.00532e-28	Sbcl2	700.788	701.576	167.31	168.156	221.782	237.774	197.437	211.69	369.331	446.174	CHST3
ENSG00000143815	1416.1	1.94975	1.98376e-30	1.05451e-28	Sbcl2	655.463	619.141	2444.44	2477.22	1791.62	1809.2	1792.72	1891.73	472.259	666.85	LBR
ENSG00000141424	1872.31	-2.54564	2.46439e-30	1.30684e-28	Sbcl2	6288.79	6459.18	1000.43	1182.83	822.997	969.931	815.018	925.25	793.153	678.909	SLC39A6
ENSG00000084652	1156.57	-1.76053	2.56629e-30	1.35463e-28	Sbcl2	1751.97	1666.83	457.314	551.222	1023.4	936.972	1176.72	1214.64	1271.47	1427.76	TXLNA
ENSG00000166387	102.01	-4.08931	2.56682e-30	1.35463e-28	Sbcl2	326.86	313.371	12.012	25.4284	4.0081	2.3542	15.7949	8.7213	12.1092	18.0882	PPFIBP2
ENSG00000103485	646.023	-2.47615	2.67405e-30	1.40784e-28	Sbcl2	1229.87	1255.24	169.026	277.252	569.15	492.028	492.802	458.265	819.39	769.35	QPRT
ENSG00000197461	552.458	5.03476	2.98161e-30	1.56602e-28	Sbcl2	7.84464	3.50788	182.754	165.695	235.142	348.422	191.119	252.918	168.856	186.911	PDGFA
ENSG00000100558	157.798	4.27263	3.40598e-30	1.78465e-28	Sbcl2	8.71627	12.8622	209.352	218.192	307.288	470.84	186.38	172.047	224.02	186.911	PLEK2
ENSG00000064225	366.268	-3.62389	3.4976e-30	1.8283e-28	Sbcl2	719.092	637.849	60.06	50.0366	167.004	168.325	140.575	127.648	103.601	84.4114	ST3GAL6
ENSG00000057757	364.764	-2.07141	3.9178e-30	2.04311e-28	Sbcl2	717.349	682.283	163.878	168.976	416.843	387.266	450.155	497.114	242.184	239.97	PITHD1
ENSG00000116688	1069.16	-1.92271	4.25604e-30	2.21425e-28	Sbcl2	1503.56	1559.25	367.224	440.486	1338.71	1144.14	1494.2	1418.4	849.663	1091.32	MFN2
ENSG00000103855	659.969	-2.03538	4.2924e-30	2.2279e-28	Sbcl2	1946.34	1931.09	467.61	478.218	184.373	175.388	181.642	174.426	456.786	635.497	CD276
ENSG00000189171	808.276	2.23381	5.14734e-30	2.66535e-28	Sbcl2	353.881	375.343	1738.31	1693.86	454.252	700.375	641.274	677.883	855.717	706.644	S100A13
ENSG00000081985	99.8958	-5.40469	7.77224e-30	4.01511e-28	Sbcl2	251.029	245.552	3.432	8.20271	38.745	24.7191	48.9643	36.4709	45.7459	47.0292	IL12RB2
ENSG00000125630	1410	1.53407	8.01623e-30	4.13146e-28	Sbcl2	606.652	583.477	1669.67	1775.07	2048.14	1857.46	1871.7	1723.65	1011.79	938.172	POLR1B
ENSG00000164742	288.512	-4.20589	8.41148e-30	4.32503e-28	Sbcl2	208.319	209.888	12.87	9.84326	4.0081	2.3542	6.31797	0.792845	305.421	354.528	ADCY1
ENSG00000153132	202.456	7.49039	8.59555e-30	4.40938e-28	Sbcl2	1.74325	2.33859	310.596	442.126	312.632	324.88	219.55	135.577	155.401	233.94	CLGN
ENSG00000157870	152.361	-3.13269	8.71729e-30	4.46143e-28	Sbcl2	440.172	433.808	43.758	55.7785	122.915	101.231	96.3491	129.234	69.2916	102.5	PRXL2B
ENSG00000109572	1389.58	-2.54232	8.80547e-30	4.4961e-28	Sbcl2	4331.11	4487.16	599.742	913.782	638.624	590.904	582.833	627.141	497.823	686.144	CLCN3
ENSG00000171729	147.21	-3.27554	8.95164e-30	4.56016e-28	Sbcl2	267.589	277.707	35.178	21.3271	94.8584	102.408	135.836	142.712	176.256	156.764	TMEM51
ENSG00000196878	217.836	3.81233	9.65081e-30	4.90497e-28	Sbcl2	15.6893	21.6319	277.134	255.925	509.029	444.944	412.248	515.349	186.347	133.852	LAMB3
ENSG00000198682	185.303	-5.52545	1.09601e-29	5.55759e-28	Sbcl2	245.799	255.491	3.432	7.38244	289.919	237.774	214.811	136.369	171.547	190.529	PAPSS2
ENSG00000102393	458.623	-2.38136	1.10743e-29	5.6026e-28	Sbcl2	1260.37	1220.74	253.968	222.294	269.879	310.754	284.309	280.667	195.093	221.881	GLA
ENSG00000140009	55.2624	-5.30966	1.4278e-29	7.20681e-28	Sbcl2	373.056	326.233	9.438	8.20271	0	3.5313	4.73848	3.96423	4.0364	6.02938	ESR2
ENSG00000052126	1407.5	-2.23498	1.67875e-29	8.45409e-28	Sbcl2	4824.46	5042.58	914.628	1181.19	809.637	774.532	766.054	750.824	830.153	1111.82	PLEKHA5
ENSG00000164171	522.68	2.62151	2.03623e-29	1.02309e-27	Sbcl2	145.562	130.376	721.578	972.842	692.066	669.77	631.797	777.781	631.697	797.085	ITGA2
ENSG00000130635	321.64	7.00825	2.53209e-29	1.26933e-27	Sbcl2	2.61488	1.75394	267.696	273.971	244.494	211.878	341.17	321.102	1029.28	852.555	COL5A1
ENSG00000100292	97.0965	-3.94815	3.15816e-29	1.57958e-27	Sbcl2	537.794	509.227	30.03	37.7325	24.0486	23.542	9.47696	15.8569	22.2002	27.7352	HMOX1
ENSG00000196954	1054.79	-2.64937	3.40042e-29	1.6969e-27	Sbcl2	1328.36	1401.98	216.216	219.012	984.657	1106.47	1266.75	1127.43	958.645	780.202	CASP4
ENSG00000206195	218.812	5.77302	3.51968e-29	1.75243e-27	Sbcl2	3.48651	3.50788	197.34	185.381	315.304	286.035	344.329	415.451	165.492	112.147	DUXAP8
ENSG00000105875	125.09	-3.40616	4.15071e-29	2.06196e-27	Sbcl2	347.779	353.127	27.456	38.5528	32.0648	29.4275	44.2258	27.7496	91.4918	96.4702	WDR91
ENSG00000164509	250.448	7.60475	4.91376e-29	2.43552e-27	Sbcl2	1.74325	1.75394	301.158	379.786	518.381	513.216	401.191	461.436	236.802	196.558	IL31RA
ENSG00000095380	622.609	-1.73412	5.02742e-29	2.48626e-27	Sbcl2	1148.8	1196.19	344.058	360.919	769.556	756.875	767.634	673.126	463.513	532.998	NANS
ENSG00000075340	76.7649	5.50981	5.20053e-29	2.5661e-27	Sbcl2	9.5879	4.09253	256.542	334.671	0	1.1771	0	0	0.672734	2.41175	ADD2
ENSG00000224397	69.7766	-5.9829	5.22145e-29	2.57066e-27	Sbcl2	425.354	426.207	9.438	4.10136	1.33603	1.1771	1.57949	0.792845	1.34547	8.44114	PELATON
ENSG00000145247	142.166	3.58926	5.42825e-29	2.66651e-27	Sbcl2	28.7637	18.7087	307.164	252.644	142.956	176.565	97.9286	140.334	421.804	400.351	OCIAD2
ENSG00000079257	119.329	-3.34389	5.79919e-29	2.84238e-27	Sbcl2	646.747	609.786	75.504	48.396	2.67207	0	9.47696	6.34276	87.4554	95.2643	LXN
ENSG00000179104	176.236	-2.85265	6.08474e-29	2.97571e-27	Sbcl2	428.84	437.9	62.634	57.419	13.3603	8.2397	18.9539	14.2712	57.8551	38.5881	TMTC2
ENSG00000163378	632.89	-1.82435	6.32489e-29	3.0863e-27	Sbcl2	882.086	845.984	259.116	228.856	614.576	601.498	661.808	600.977	601.424	590.88	EOGT
ENSG00000197746	7147.46	-2.28168	7.21933e-29	3.51495e-27	Sbcl2	19543.6	20636.3	3895.32	4367.95	2880.49	3947.99	2772.01	3343.43	3418.83	3864.84	PSAP
ENSG00000057019	8046.73	-1.57994	7.55054e-29	3.66809e-27	Sbcl2	11267.5	11245.7	3492.92	4037.38	9536.61	9007.17	9274.78	9802.74	8853.85	9179.14	DCBLD2
ENSG00000117602	287.403	-2.44638	8.34088e-29	4.04312e-27	Sbcl2	774.005	791.027	128.7	158.312	121.579	81.2199	110.565	89.5915	231.42	290.616	RCAN3
ENSG00000126785	107.948	-6.44929	9.02861e-29	4.36687e-27	Sbcl2	302.455	284.138	3.432	3.28109	1.33603	7.0626	7.89746	4.75707	45.7459	36.1763	RHOJ
ENSG00000185070	219.693	-6.50313	9.25071e-29	4.46448e-27	Sbcl2	260.616	272.445	6.006	0	374.089	391.974	415.407	489.978	153.383	160.382	FLRT2
ENSG00000058085	78.8243	4.81913	9.63886e-29	4.64163e-27	Sbcl2	7.84464	7.01576	172.458	243.621	69.4738	69.4489	143.734	143.505	39.6913	33.7646	LAMC2
ENSG00000008277	110.663	3.62372	9.71239e-29	4.66683e-27	Sbcl2	28.7637	28.6477	307.164	400.292	21.3765	17.6565	18.9539	27.7496	36.3276	61.4997	ADAM22
ENSG00000134802	769.051	-1.88559	1.0003e-28	4.79598e-27	Sbcl2	1818.21	1679.69	460.746	485.601	793.604	721.562	819.757	696.118	315.512	233.94	SLC43A3
ENSG00000105825	322.419	3.15303	1.01486e-28	4.8552e-27	Sbcl2	103.724	117.514	774.774	1196.78	1.33603	1.1771	0	0	488.405	299.057	TFPI2
ENSG00000183688	616.602	-2.29517	1.01834e-28	4.86132e-27	Sbcl2	1566.31	1546.39	298.584	335.491	539.758	456.715	497.54	437.651	486.386	362.969	RFLNB
ENSG00000102575	159.135	-7.4184	1.15047e-28	5.48015e-27	Sbcl2	460.219	541.967	1.716	4.10136	17.3684	68.2718	33.1694	71.3561	4.70914	3.61763	ACP5
ENSG00000090686	642.378	-1.74481	1.84682e-28	8.77818e-27	Sbcl2	983.195	973.437	268.554	314.984	478.3	467.309	582.833	630.312	556.351	601.733	USP48
ENSG00000145390	1266.53	-1.97591	1.86585e-28	8.84954e-27	Sbcl2	2711.63	2665.99	620.334	746.447	785.588	754.521	734.464	569.263	493.786	432.91	USP53
ENSG00000163485	91.2511	7.96167	2.12428e-28	1.00536e-26	Sbcl2	3.48651	0.584647	385.242	502.826	42.7531	42.3756	20.5334	41.2279	9.41827	14.4705	ADORA1
ENSG00000064012	647.84	2.15775	2.4464e-28	1.15532e-26	Sbcl2	136.845	128.038	585.156	594.697	392.794	417.871	475.427	360.745	1093.86	914.055	CASP8
ENSG00000198478	177.998	3.25301	2.49743e-28	1.1769e-26	Sbcl2	21.7907	21.6319	193.05	220.653	275.223	182.451	268.514	237.061	297.348	284.587	SH3BGRL2
ENSG00000091129	129.158	-6.18244	2.64943e-28	1.24586e-26	Sbcl2	340.806	329.741	5.148	4.10136	0	0	0	0	5.38187	2.41175	NRCAM
ENSG00000182240	1055.73	-2.22193	3.02678e-28	1.42026e-26	Sbcl2	2591.35	2347.94	410.982	647.194	551.782	596.79	660.228	813.459	590.66	655.997	BACE2
ENSG00000171608	340.614	-2.89464	3.76941e-28	1.76496e-26	Sbcl2	913.465	867.031	106.392	132.884	220.446	208.347	260.616	382.944	215.275	186.911	PIK3CD
ENSG00000145287	218.859	8.37581	3.92395e-28	1.83343e-26	Sbcl2	0.871627	1.75394	392.106	534.817	513.037	549.706	442.258	388.494	71.3098	63.9115	PLAC8
ENSG00000117114	264.961	7.16791	4.03539e-28	1.8815e-26	Sbcl2	0	3.50788	252.252	342.873	109.555	76.5115	189.539	242.611	507.241	444.969	ADGRL2
ENSG00000120690	645.098	-1.65879	4.16301e-28	1.9369e-26	Sbcl2	1083.43	1086.27	350.922	336.311	284.575	310.754	255.878	283.046	858.408	834.467	ELF1
ENSG00000047249	493.606	-2.3404	4.21478e-28	1.95273e-26	Sbcl2	1290.88	1293.82	244.53	265.768	364.737	336.651	303.263	256.089	252.948	270.116	ATP6V1H
ENSG00000101850	178.998	-9.46033	4.20865e-28	1.95273e-26	Sbcl2	907.364	865.862	1.716	0.820271	132.267	153.023	127.939	112.584	92.1645	94.0584	GPR143
ENSG00000112276	344.959	-2.0205	4.31696e-28	1.99587e-26	Sbcl2	896.904	890.417	201.63	238.699	164.332	185.982	150.052	168.083	172.22	192.94	BVES
ENSG00000155097	1028.49	-1.74722	4.41412e-28	2.03651e-26	Sbcl2	2543.41	2585.89	800.514	727.581	725.466	672.124	590.73	557.37	596.042	660.821	ATP6V1C1
ENSG00000121440	132.054	-3.78241	4.5443e-28	2.09219e-26	Sbcl2	419.253	418.607	18.018	42.6541	0	1.1771	0	0.792845	135.219	122.999	PDZRN3
ENSG00000033327	296.184	-2.38753	4.66742e-28	2.14438e-26	Sbcl2	733.91	729.054	123.552	155.852	267.207	228.357	219.55	286.217	97.5464	90.4408	GAB2
ENSG00000168264	867.243	2.07933	4.89706e-28	2.2452e-26	Sbcl2	325.117	328.571	1347.06	1415.79	601.215	562.654	786.587	1178.96	1080.41	1168.49	IRF2BP2
ENSG00000184640	1896	-2.10391	6.26567e-28	2.86671e-26	Sbcl2	4709.4	4579.54	1009.01	1151.66	949.92	968.753	856.085	1169.45	1449.74	1555.58	SEPTIN9
ENSG00000143891	80.4392	-6.02698	6.53331e-28	2.98296e-26	Sbcl2	270.204	277.122	5.148	3.28109	86.8422	61.2092	63.1797	54.7063	31.6185	50.6468	GALM
ENSG00000130707	174.32	8.72579	8.14007e-28	3.70887e-26	Sbcl2	0	2.33859	520.806	647.194	0	1.1771	1.57949	1.58569	525.405	703.026	ASS1
ENSG00000159167	920.456	3.09555	8.18387e-28	3.72112e-26	Sbcl2	185.657	195.857	1407.12	1855.45	2093.57	1800.96	1380.48	888.779	937.791	522.145	STC1
ENSG00000180801	287.461	2.96391	8.48803e-28	3.85147e-26	Sbcl2	44.453	53.2028	326.04	440.486	289.919	321.348	266.934	292.56	411.04	249.617	ARSJ
ENSG00000130755	100.008	7.98223	8.56446e-28	3.87815e-26	Sbcl2	1.74325	1.75394	460.746	424.08	89.5143	170.68	86.8721	128.441	6.0546	9.64702	GMFG
ENSG00000178860	68.4442	-4.89678	9.99355e-28	4.51598e-26	Sbcl2	293.738	278.876	5.148	13.9446	4.0081	2.3542	4.73848	11.0998	30.9457	36.1763	MSC
ENSG00000106333	320.418	4.45531	1.05804e-27	4.77135e-26	Sbcl2	8.71627	5.84647	137.28	172.257	102.875	164.794	96.3491	141.126	351.167	457.027	PCOLCE
ENSG00000149428	1330.09	-1.96107	1.19741e-27	5.38882e-26	Sbcl2	1645.63	1493.77	383.526	422.44	1867.78	1892.78	1468.93	1236.05	629.006	747.644	HYOU1
ENSG00000130779	844.489	-1.59324	1.20812e-27	5.42596e-26	Sbcl2	1745	1708.34	539.682	604.54	602.551	627.394	701.295	819.802	517.332	542.645	CLIP1
ENSG00000136770	437.219	-2.35066	1.21328e-27	5.43803e-26	Sbcl2	694.687	699.237	132.99	140.266	546.438	570.894	453.314	498.7	310.803	285.793	DNAJC1
ENSG00000150768	1132.81	-1.53306	1.26566e-27	5.65805e-26	Sbcl2	1424.24	1385.03	467.61	502.826	1776.93	1764.47	1339.41	1208.3	814.68	789.849	DLAT
ENSG00000185686	1850.65	11.2954	1.26751e-27	5.65805e-26	Sbcl2	0	1.16929	1696.27	1813.62	1227.82	1044.09	1031.41	1013.26	1899.8	2534.75	PRAME
ENSG00000168056	240.166	2.78767	1.29897e-27	5.78674e-26	Sbcl2	84.5478	79.5119	538.824	592.236	156.316	188.336	181.642	223.582	312.821	341.263	LTBP3
ENSG00000003436	843.18	3.23382	1.47224e-27	6.54535e-26	Sbcl2	81.9329	87.697	627.198	970.381	660.001	1095.88	676.023	963.307	320.894	203.793	TFPI
ENSG00000166173	185.55	3.71771	1.51713e-27	6.73137e-26	Sbcl2	17.4325	11.6929	176.748	196.865	313.968	313.109	290.627	395.63	181.638	276.146	LARP6
ENSG00000116786	349.321	-2.03544	1.53428e-27	6.79373e-26	Sbcl2	531.692	551.322	134.706	129.603	368.745	316.64	456.473	513.764	312.821	359.351	PLEKHM2
ENSG00000120306	324.171	-2.41001	1.75344e-27	7.74857e-26	Sbcl2	680.741	646.034	138.996	110.737	408.826	395.506	364.863	336.959	236.802	201.381	CYSTM1
ENSG00000153395	443.35	-2.30872	1.78987e-27	7.8937e-26	Sbcl2	972.736	896.848	183.612	193.584	557.126	490.851	382.237	398.801	194.42	195.352	LPCAT1
ENSG00000119326	4008.43	2.42636	1.85894e-27	8.18195e-26	Sbcl2	1101.74	1050.61	6060.06	5508.12	7591.34	8898.88	6134.75	5717.21	2745.43	1706.32	CTNNAL1
ENSG00000153485	267.091	-2.20813	1.86628e-27	8.19785e-26	Sbcl2	677.254	701.576	170.742	127.962	340.689	348.422	254.298	267.189	115.037	127.823	LYSET
ENSG00000171877	288.19	-2.43404	1.90849e-27	8.36656e-26	Sbcl2	356.495	402.821	61.776	78.7461	200.405	202.461	142.154	156.19	261.693	242.381	FRMD5
ENSG00000164692	458.624	-6.76455	1.98944e-27	8.70409e-26	Sbcl2	298.096	250.229	2.574	2.46081	0	1.1771	1.57949	0.792845	1896.44	2015.02	COL1A2
ENSG00000077092	159.841	4.40386	1.99956e-27	8.73101e-26	Sbcl2	10.4595	12.8622	237.666	261.667	0	2.3542	1.57949	5.54992	281.875	215.852	RARB
ENSG00000117682	301.849	-2.09324	2.12287e-27	9.25108e-26	Sbcl2	604.909	606.278	126.984	156.672	227.126	216.586	259.037	257.675	296.676	317.146	DHDDS
ENSG00000177556	471.031	-2.70579	2.23956e-27	9.74033e-26	Sbcl2	958.79	913.218	145.002	141.907	565.142	474.371	402.771	484.428	268.421	309.91	ATOX1
ENSG00000086289	575.767	-2.06412	2.66104e-27	1.15506e-25	Sbcl2	1124.4	1071.66	240.24	284.634	1.33603	1.1771	4.73848	0	574.515	682.526	EPDR1
ENSG00000137872	61.7357	-4.48521	3.49369e-27	1.5135e-25	Sbcl2	303.326	297.585	12.87	13.9446	0	0	6.31797	8.7213	10.7637	20.4999	SEMA6D
ENSG00000110917	2069.34	-2.04062	3.55078e-27	1.53521e-25	Sbcl2	4510.67	4718.1	996.996	1245.99	1950.61	1667.95	1936.46	1906.79	961.336	1245.67	MLEC
ENSG00000144802	334.893	-2.69729	3.6257e-27	1.56452e-25	Sbcl2	751.342	784.011	125.268	111.557	304.616	309.577	402.771	290.181	111.001	88.029	NFKBIZ
ENSG00000126016	334.079	2.3696	3.81236e-27	1.64185e-25	Sbcl2	111.568	112.837	482.196	677.544	173.684	162.44	202.175	215.654	49.7823	71.1467	AMOT
ENSG00000164985	972.336	-2.10253	4.06246e-27	1.74614e-25	Sbcl2	1198.49	1128.37	267.696	273.971	895.143	873.408	870.301	692.947	1152.39	1537.49	PSIP1
ENSG00000163686	351.387	-2.07075	4.1728e-27	1.78729e-25	Sbcl2	1045.95	1023.13	227.37	264.948	121.579	133.012	120.041	146.676	207.202	211.028	ABHD6
ENSG00000107959	735.291	-1.72906	4.17443e-27	1.78729e-25	Sbcl2	1327.49	1332.41	371.514	430.642	713.442	660.353	754.998	814.252	589.315	676.497	PITRM1
ENSG00000112414	951.217	-2.21747	4.45318e-27	1.90293e-25	Sbcl2	1550.62	1539.96	253.968	410.136	561.134	502.622	434.361	349.645	474.95	414.822	ADGRG6
ENSG00000112576	315.169	-2.04231	4.64635e-27	1.98163e-25	Sbcl2	545.638	570.03	137.28	133.704	380.77	354.307	465.95	446.372	161.456	203.793	CCND3
ENSG00000091986	500.458	-2.18189	4.68203e-27	1.99299e-25	Sbcl2	422.739	434.392	72.93	115.658	539.758	530.872	840.29	834.866	431.895	377.44	CCDC80
ENSG00000188613	69.266	4.24965	4.7947e-27	2.03701e-25	Sbcl2	16.5609	20.4626	296.868	413.417	17.3684	14.1252	23.6924	14.2712	41.0368	49.441	NANOS1
ENSG00000248360	72.7507	-7.89661	4.82172e-27	2.04454e-25	Sbcl2	494.212	504.55	1.716	2.46081	0	0	0	0.792845	2.69093	2.41175	LINC00504
ENSG00000112769	518.014	-7.14523	5.41997e-27	2.29379e-25	Sbcl2	350.394	361.896	2.574	2.46081	65.4657	138.898	108.985	237.854	485.041	535.409	LAMA4
ENSG00000104783	245.029	3.3154	5.63064e-27	2.37838e-25	Sbcl2	38.3516	30.4016	336.336	342.053	97.5305	125.95	124.78	187.111	207.202	347.293	KCNN4
ENSG00000204386	645.909	-2.37229	5.68102e-27	2.39506e-25	Sbcl2	1312.67	1203.79	229.086	256.745	391.458	388.443	296.945	330.616	220.657	307.499	NEU1
ENSG00000115041	77.3188	-4.17806	6.08245e-27	2.5594e-25	Sbcl2	200.474	224.504	12.87	10.6635	90.8503	77.6886	88.4516	73.7346	30.273	32.5587	KCNIP3
ENSG00000102271	125.309	4.1003	6.35305e-27	2.66816e-25	Sbcl2	9.5879	15.2008	223.08	213.271	149.636	145.96	104.247	172.84	215.275	268.911	KLHL4
ENSG00000153179	759.188	-1.96396	7.49632e-27	3.14231e-25	Sbcl2	1987.31	1945.12	457.314	550.402	411.498	394.329	418.566	532.792	707.043	700.615	RASSF3
ENSG00000178718	238.905	-2.3562	8.04657e-27	3.36656e-25	Sbcl2	427.969	430.885	84.084	83.6677	209.757	266.025	199.016	208.518	210.566	267.705	RPP25
ENSG00000169715	336.435	2.45698	8.74223e-27	3.65067e-25	Sbcl2	94.1357	73.0808	525.096	386.348	690.73	773.355	657.069	720.696	178.947	156.764	MT1E
ENSG00000226869	854.721	-11.415	1.01961e-26	4.24972e-25	Sbcl2	2267.1	2308.77	0	1.64054	4.0081	2.3542	0	0	2.0182	7.23526	LHFPL3-AS1
ENSG00000143156	579.377	1.84207	1.02594e-26	4.26801e-25	Sbcl2	217.907	205.211	702.702	812.069	770.892	878.117	845.029	933.179	570.478	517.321	NME7
ENSG00000099194	5930.62	-2.5691	1.03001e-26	4.27689e-25	Sbcl2	17973.8	18029.3	2554.27	3512.4	5461.71	3729.05	4882.21	3861.95	1652.91	1560.4	SCD
ENSG00000144233	381.724	-2.06908	1.25842e-26	5.21544e-25	Sbcl2	971.864	1034.82	223.938	254.284	252.51	234.243	222.708	252.125	205.856	264.087	AMMECR1L
ENSG00000099246	851.067	-1.81822	1.52714e-26	6.31724e-25	Sbcl2	1568.06	1495.53	426.426	442.126	725.466	787.48	751.839	732.589	872.536	830.849	RAB18
ENSG00000162576	76.308	8.45865	1.63002e-26	6.7302e-25	Sbcl2	2.61488	0.584647	447.876	550.402	9.35224	3.5313	3.15899	4.75707	11.4365	14.4705	MXRA8
ENSG00000135111	236.928	4.12403	2.03432e-26	8.38376e-25	Sbcl2	11.3312	9.93899	172.458	195.225	271.215	251.899	323.796	314.76	562.405	517.321	TBX3
ENSG00000105329	160.482	3.73435	2.05745e-26	8.46324e-25	Sbcl2	12.2028	11.6929	160.446	156.672	169.676	182.451	151.631	197.418	271.784	400.351	TGFB1
ENSG00000139278	575.908	2.84174	2.37558e-26	9.7536e-25	Sbcl2	70.6018	73.6655	507.078	528.255	412.834	633.28	494.381	565.299	1737.67	1076.85	GLIPR1
ENSG00000109738	189.871	3.63405	2.69989e-26	1.10645e-24	Sbcl2	14.8177	16.3701	202.488	187.022	241.822	281.327	151.631	143.505	400.949	233.94	GLRB
ENSG00000146409	320.515	-2.07312	2.74659e-26	1.1235e-24	Sbcl2	765.288	692.222	166.452	179.639	86.8422	83.5741	113.723	95.9343	111.674	137.47	SLC18B1
ENSG00000137936	929.441	1.97936	3.38841e-26	1.38347e-24	Sbcl2	492.469	448.424	1871.3	1835.77	1030.08	1251.26	1533.69	1844.95	458.804	419.645	BCAR3
ENSG00000107130	720.099	-1.71764	3.43992e-26	1.4019e-24	Sbcl2	1724.08	1689.04	544.83	492.983	551.782	581.488	355.386	447.165	652.552	640.321	NCS1
ENSG00000144847	129.012	-8.77777	3.66183e-26	1.48957e-24	Sbcl2	714.734	760.041	2.574	0.820271	1.33603	3.5313	1.57949	1.58569	0.672734	2.41175	IGSF11
ENSG00000168710	1149.35	-1.48079	3.95332e-26	1.60518e-24	Sbcl2	2577.4	2574.2	876.018	969.561	928.544	860.46	1078.79	1205.12	731.934	718.703	AHCYL1
ENSG00000182934	612.791	-1.85898	4.30677e-26	1.74547e-24	Sbcl2	683.356	644.865	192.192	173.898	708.098	863.992	587.571	607.319	513.296	484.763	SRPRA
ENSG00000134532	183.09	-3.58494	4.61133e-26	1.86547e-24	Sbcl2	187.4	184.164	10.296	20.5068	1.33603	3.5313	11.0565	22.1997	45.7459	42.2057	SOX5
ENSG00000143653	540.02	-2.18558	4.76851e-26	1.92552e-24	Sbcl2	1276.06	1245.3	294.294	260.026	283.239	270.733	298.524	234.682	427.859	312.322	SCCPDH
ENSG00000092068	65.0337	-5.44113	4.8963e-26	1.9735e-24	Sbcl2	420.124	376.512	3.432	14.7649	1.33603	1.1771	0	2.37854	10.091	21.7058	SLC7A8
ENSG00000286873	54.856	-6.67617	5.39118e-26	2.16899e-24	Sbcl2	319.015	367.743	4.29	2.46081	2.67207	3.5313	3.15899	1.58569	2.69093	9.64702	ENSG00000286873
ENSG00000048740	345.484	-10.9666	6.20298e-26	2.49104e-24	Sbcl2	1710.13	1646.95	0.858	0.820271	89.5143	114.179	142.154	204.554	4.70914	3.61763	CELF2
ENSG00000246705	244.372	-2.40668	6.2478e-26	2.50447e-24	Sbcl2	752.214	717.361	123.552	153.391	227.126	221.295	252.719	239.439	157.42	190.529	H2AJ
ENSG00000171206	547.321	2.12547	6.25936e-26	2.50454e-24	Sbcl2	199.603	187.087	832.26	853.082	860.406	909.898	1017.19	1258.25	152.038	180.882	TRIM8
ENSG00000172175	1105.48	1.66904	6.4545e-26	2.57794e-24	Sbcl2	781.849	746.594	2297.72	2560.89	1153	1138.26	952.434	884.022	840.917	992.437	MALT1
ENSG00000163293	213.425	3.00636	6.57106e-26	2.615e-24	Sbcl2	38.3516	33.9095	283.998	293.657	321.984	452.006	293.786	343.302	169.529	114.558	NIPAL1
ENSG00000164236	106.467	5.57433	6.55967e-26	2.615e-24	Sbcl2	2.61488	4.67717	168.168	195.225	253.846	160.086	192.698	193.454	41.7095	49.441	ANKRD33B
ENSG00000181458	185.973	-4.37719	6.81404e-26	2.7068e-24	Sbcl2	215.292	185.333	6.864	12.3041	195.061	184.805	205.334	153.019	170.202	95.2643	TMEM45A
ENSG00000177156	1140.26	-1.74892	7.73661e-26	3.06774e-24	Sbcl2	2376.93	2345.02	661.518	743.166	895.143	1223.01	882.937	842.002	742.025	727.144	TALDO1
ENSG00000163235	640.087	11.45	8.16077e-26	3.23011e-24	Sbcl2	0.871627	0.584647	1853.28	2072.83	4.0081	2.3542	15.7949	16.6497	1035.34	1572.46	TGFA
ENSG00000170153	114.53	-4.03478	8.62274e-26	3.40683e-24	Sbcl2	405.307	362.481	18.018	28.7095	0	0	1.57949	0.792845	63.237	32.5587	RNF150
ENSG00000173705	174.193	-6.68613	9.03759e-26	3.56434e-24	Sbcl2	282.407	321.556	2.574	3.28109	285.911	524.987	222.708	333.788	106.292	108.529	SUSD5
ENSG00000087448	576.665	-1.64987	9.31997e-26	3.66913e-24	Sbcl2	1196.74	1186.83	370.656	388.809	680.041	639.165	642.854	658.061	412.386	355.734	KLHL42
ENSG00000085276	300.352	7.84721	9.81949e-26	3.85888e-24	Sbcl2	0.871627	1.75394	324.324	319.086	610.567	540.289	567.038	501.871	502.532	418.439	MECOM
ENSG00000138080	264.605	3.21523	9.97404e-26	3.91263e-24	Sbcl2	20.0474	23.3859	159.588	246.902	203.077	218.941	227.447	243.403	302.73	405.175	EMILIN1
ENSG00000124145	1409.54	2.95155	1.11711e-25	4.37442e-24	Sbcl2	129.001	146.746	964.392	1172.17	877.774	1214.77	1066.16	1485.79	900.118	611.38	SDC4
ENSG00000106089	91.153	4.43237	1.12647e-25	4.40322e-24	Sbcl2	7.84464	11.1083	230.802	187.022	52.1053	37.6672	58.4412	68.1847	132.529	120.588	STX1A
ENSG00000144583	178.707	3.88481	1.23634e-25	4.82416e-24	Sbcl2	8.71627	16.3701	169.026	214.911	525.061	433.173	423.304	368.673	53.8187	30.1469	MARCHF4
ENSG00000250634	117.966	-9.21766	1.2573e-25	4.89723e-24	Sbcl2	737.396	761.21	1.716	0.820271	1.33603	2.3542	1.57949	0.792845	37.6731	19.294	LINC01182
ENSG00000109929	653.062	-2.79076	1.35099e-25	5.25286e-24	Sbcl2	1275.19	1159.35	184.47	167.335	543.766	501.445	350.647	255.296	534.15	373.822	SC5D
ENSG00000147454	1019.31	2.15022	1.63236e-25	6.33568e-24	Sbcl2	305.069	363.65	1669.67	1304.23	940.568	875.763	1051.94	1225.74	1432.25	1199.85	SLC25A37
ENSG00000095139	2594.22	-1.68682	1.66386e-25	6.44659e-24	Sbcl2	3013.21	2943.7	864.864	985.146	3104.94	3227.61	2647.23	2575.16	2893.43	2839.84	ARCN1
ENSG00000080166	3798.06	-12.6206	1.72746e-25	6.68123e-24	Sbcl2	13072.7	13148.1	0.858	3.28109	6.68017	4.7084	1.57949	7.13561	6.0546	37.3822	DCT
ENSG00000152049	89.3139	-3.95864	1.87794e-25	7.2505e-24	Sbcl2	264.103	282.384	14.586	20.5068	4.0081	2.3542	1.57949	2.37854	35.6549	33.7646	KCNE4
ENSG00000234741	2657.77	2.41468	1.88963e-25	7.27011e-24	Sbcl2	882.958	918.48	5927.07	3679.74	3052.84	2876.83	3909.24	3452.84	2290.66	1602.61	GAS5
ENSG00000213047	351.527	1.87942	1.88827e-25	7.27011e-24	Sbcl2	169.967	188.841	639.21	684.106	265.871	249.545	238.503	256.882	321.567	271.322	DENND1B
ENSG00000015133	121.68	5.43889	1.91582e-25	7.35803e-24	Sbcl2	3.48651	4.67717	158.73	203.427	204.413	229.535	268.514	434.479	76.6916	113.352	CCDC88C
ENSG00000197965	1068.42	1.92213	2.09479e-25	8.03136e-24	Sbcl2	443.658	396.39	1639.64	1540.47	907.167	965.222	897.152	1104.43	1155.08	1046.7	MPZL1
ENSG00000092445	260.562	-2.4407	2.49299e-25	9.54142e-24	Sbcl2	386.131	364.235	60.06	77.9258	267.207	278.973	197.437	190.283	141.274	171.235	TYRO3
ENSG00000117525	317.629	4.07696	3.38838e-25	1.29459e-23	Sbcl2	10.4595	12.8622	218.79	179.639	88.1782	94.168	115.303	91.1772	1182.67	792.261	F3
ENSG00000092529	92.7993	-5.31679	3.51252e-25	1.33969e-23	Sbcl2	319.887	315.124	7.722	8.20271	2.67207	5.8855	11.0565	3.17138	6.0546	13.2646	CAPN3
ENSG00000147852	69.9261	-4.23739	3.65505e-25	1.39164e-23	Sbcl2	230.11	244.967	14.586	10.6635	9.35224	20.0107	12.6359	19.8211	43.055	59.088	VLDLR
ENSG00000023171	100.569	3.79882	4.36402e-25	1.65871e-23	Sbcl2	15.6893	14.0315	208.494	202.607	213.765	151.846	187.96	140.334	106.965	122.999	GRAMD1B
ENSG00000156052	546.035	-1.631	4.40426e-25	1.67111e-23	Sbcl2	1054.67	962.913	307.164	343.694	566.478	512.039	576.515	577.984	439.968	479.939	GNAQ
ENSG00000153956	175.624	-2.81493	5.3049e-25	2.00938e-23	Sbcl2	294.61	248.475	33.462	43.4744	84.1701	82.397	91.6106	99.1056	145.31	125.411	CACNA2D1
ENSG00000110092	3275.67	-1.99593	6.03164e-25	2.28073e-23	Sbcl2	7044.49	6550.38	1542.68	1865.3	2408.87	2365.97	2290.26	2862.17	2871.23	2220.02	CCND1
ENSG00000102580	1221.13	-1.74893	6.159e-25	2.32489e-23	Sbcl2	2205.22	2225.16	652.08	666.06	876.438	858.106	865.562	885.608	850.335	856.173	DNAJC3
ENSG00000148248	1752.28	-1.7566	6.75258e-25	2.54459e-23	Sbcl2	2816.23	2954.8	784.212	923.626	1372.11	1483.15	1367.84	1423.95	1122.79	1340.94	SURF4
ENSG00000135821	1512.68	1.70439	7.66521e-25	2.88356e-23	Sbcl2	1367.58	1351.7	4253.11	4608.28	1796.97	1551.42	1587.39	1470.73	258.33	356.94	GLUL
ENSG00000187955	120.474	-9.06792	7.83863e-25	2.94377e-23	Sbcl2	678.126	671.759	0.858	1.64054	4.0081	0	0	0	17.4911	13.2646	COL14A1
ENSG00000188549	198.931	3.16828	8.03435e-25	3.01213e-23	Sbcl2	41.8381	47.941	410.124	400.292	118.907	102.408	225.867	142.712	304.076	230.323	CCDC9B
ENSG00000168952	116.834	-6.51851	8.92369e-25	3.33986e-23	Sbcl2	315.529	300.508	4.29	2.46081	1.33603	2.3542	1.57949	0	197.784	75.9703	STXBP6
ENSG00000165949	475.579	-8.02016	9.13445e-25	3.41294e-23	Sbcl2	646.747	657.143	1.716	3.28109	138.948	253.077	169.006	318.724	1525.76	990.025	IFI27
ENSG00000170759	4906.51	-1.67102	1.01242e-24	3.77633e-23	Sbcl2	8046.86	8089.75	2302.01	2765.13	4754.94	4436.49	4471.54	5207.41	4191.8	4941.68	KIF5B
ENSG00000143603	139.707	5.75076	1.02249e-24	3.80745e-23	Sbcl2	6.10139	2.33859	187.902	236.238	0	0	1.57949	7.13561	5.38187	6.02938	KCNN3
ENSG00000137198	151.513	-3.1265	1.16447e-24	4.32879e-23	Sbcl2	774.876	708.592	72.93	96.792	14.6964	16.4794	15.7949	28.5424	83.419	110.941	GMPR
ENSG00000069702	183.47	-2.73182	1.17256e-24	4.35152e-23	Sbcl2	467.192	406.914	59.202	72.1839	36.0729	23.542	37.9078	61.0491	71.9825	85.6173	TGFBR3
ENSG00000082146	472.692	-1.77265	1.29941e-24	4.81418e-23	Sbcl2	1033.75	934.85	277.992	297.759	344.697	367.255	383.817	334.581	259.675	232.734	STRADB
ENSG00000110911	490.448	-2.07677	1.39306e-24	5.15245e-23	Sbcl2	1446.03	1438.23	302.874	380.606	269.879	290.744	282.729	343.302	230.748	242.381	SLC11A2
ENSG00000147439	230.065	-2.33645	1.4038e-24	5.18348e-23	Sbcl2	524.719	564.769	90.09	125.502	72.1458	102.408	80.5541	87.213	120.419	133.852	BIN3
ENSG00000172927	81.3856	5.6985	1.56105e-24	5.75446e-23	Sbcl2	2.61488	4.09253	182.754	177.999	161.66	238.951	126.359	103.863	71.9825	49.441	MYEOV
ENSG00000164175	217.87	-10.7655	1.66721e-24	6.13552e-23	Sbcl2	1520.12	1400.23	0.858	0.820271	10.6883	5.8855	15.7949	13.4784	2.69093	7.23526	SLC45A2
ENSG00000203668	1461.58	2.20642	1.67968e-24	6.17108e-23	Sbcl2	672.024	648.373	2700.13	3392.64	2310	1549.06	2094.41	1537.33	703.007	707.85	CHML
ENSG00000140961	85.9037	-4.4086	1.69224e-24	6.20686e-23	Sbcl2	434.942	437.9	20.592	20.5068	13.3603	7.0626	12.6359	17.4426	3.36367	19.294	OSGIN1
ENSG00000166501	200.339	-10.6981	1.88215e-24	6.89192e-23	Sbcl2	1416.39	1372.17	1.716	0	2.67207	0	0	0	2.0182	6.02938	PRKCB
ENSG00000151276	103.8	4.19787	2.048e-24	7.48678e-23	Sbcl2	13.946	8.18505	165.594	228.035	120.243	121.241	150.052	163.326	170.874	176.058	MAGI1
ENSG00000068903	260.953	-2.15039	2.25266e-24	8.22126e-23	Sbcl2	467.192	543.137	104.676	123.041	239.15	214.232	235.344	224.375	229.402	242.381	SIRT2
ENSG00000087510	635.361	2.83233	2.37563e-24	8.6557e-23	Sbcl2	126.386	92.9588	744.744	809.608	237.814	297.806	285.888	344.095	725.207	980.378	TFAP2C
ENSG00000171766	75.9819	-4.46111	2.54682e-24	9.2641e-23	Sbcl2	300.711	310.447	17.16	10.6635	56.1134	34.1359	36.3283	34.8852	34.3094	42.2057	GATM
ENSG00000138411	118.92	3.73049	2.6198e-24	9.51386e-23	Sbcl2	13.946	13.4469	151.866	210.81	150.972	233.066	178.483	207.725	157.42	173.646	HECW2
ENSG00000105402	235.253	-2.14949	2.84668e-24	1.03207e-22	Sbcl2	494.212	465.379	101.244	114.838	213.765	241.306	210.073	188.697	221.329	259.264	NAPA
ENSG00000130303	987.429	2.52051	3.08042e-24	1.11498e-22	Sbcl2	142.947	116.929	795.366	690.669	658.665	924.024	663.387	1013.26	1593.71	1623.11	BST2
ENSG00000077044	276.679	2.09998	3.2753e-24	1.18357e-22	Sbcl2	105.467	92.3742	423.852	420.799	402.146	314.286	393.294	401.973	241.511	209.823	DGKD
ENSG00000164442	444.362	2.54635	3.28967e-24	1.18682e-22	Sbcl2	76.7032	89.4509	442.728	531.536	1042.11	706.26	925.583	748.446	247.566	358.145	CITED2
ENSG00000132359	280.876	4.69837	3.68586e-24	1.32757e-22	Sbcl2	6.97302	3.50788	100.386	156.672	478.3	544.997	584.412	626.348	283.221	254.44	RAP1GAP2
ENSG00000122862	2281.84	-6.23238	3.9705e-24	1.42776e-22	Sbcl2	197.859	181.24	2.574	2.46081	6113.69	6023.22	6363.78	6158.82	2855.75	2031.9	SRGN
ENSG00000135763	416.434	1.73007	3.99896e-24	1.43565e-22	Sbcl2	190.886	195.272	646.074	635.71	537.086	509.684	544.925	608.112	227.384	197.764	URB2
ENSG00000249550	259.091	-5.88234	4.07174e-24	1.45939e-22	Sbcl2	172.582	173.64	2.574	3.28109	277.895	230.712	295.365	306.831	792.48	762.114	LINC01234
ENSG00000241316	326.476	-2.73721	4.13987e-24	1.4814e-22	Sbcl2	549.997	555.414	74.646	91.0501	410.162	278.973	356.965	237.854	186.347	142.293	SUCLG2-DT
ENSG00000291093	288.066	-2.10174	4.47811e-24	1.59983e-22	Sbcl2	412.28	373.589	93.522	89.4096	346.033	314.286	325.376	305.245	295.33	293.028	SVIL-AS1
ENSG00000116539	928.194	1.6321	4.64837e-24	1.65797e-22	Sbcl2	558.713	534.367	1691.12	1695.5	700.082	660.353	815.018	1045.76	689.552	728.35	ASH1L
ENSG00000132849	178.274	2.33549	4.66698e-24	1.66191e-22	Sbcl2	88.9059	102.313	442.728	525.794	138.948	101.231	110.565	118.134	144.638	149.529	PATJ
ENSG00000157227	1533.12	-2.32324	4.67601e-24	1.66244e-22	Sbcl2	2211.32	2374.25	389.532	526.614	1563.16	1918.67	1800.62	2640.97	837.553	1231.2	MMP14
ENSG00000120451	707.759	-1.85425	4.94693e-24	1.75592e-22	Sbcl2	924.796	886.909	211.068	289.556	936.56	799.251	736.044	807.909	785.08	744.026	SNX19
ENSG00000184564	183.616	8.08196	5.37674e-24	1.90541e-22	Sbcl2	0.871627	1.75394	244.53	509.389	0	1.1771	0	1.58569	51.1278	42.2057	SLITRK6
ENSG00000117477	88.4177	3.73558	5.88645e-24	2.08269e-22	Sbcl2	14.8177	19.2933	182.754	277.252	112.227	75.3344	66.3387	54.7063	71.3098	78.382	CCDC181
ENSG00000125398	281.462	8.78311	6.7694e-24	2.39124e-22	Sbcl2	0	1.75394	436.722	482.32	317.976	469.663	418.566	543.892	499.841	631.88	SOX9
ENSG00000131943	289.85	-1.90024	7.57307e-24	2.67084e-22	Sbcl2	597.064	577.046	155.298	159.133	319.312	310.754	224.288	247.368	214.602	226.705	C19orf12
ENSG00000128510	863.376	5.0349	7.64796e-24	2.69294e-22	Sbcl2	6.10139	2.33859	116.688	138.626	1254.54	1693.85	1418.38	1376.38	2464.9	1462.73	CPA4
ENSG00000126878	124.906	-7.6228	8.2833e-24	2.91199e-22	Sbcl2	330.347	330.91	1.716	1.64054	24.0486	24.7191	28.4309	31.7138	51.1278	59.088	AIF1L
ENSG00000174749	129.387	3.68517	9.1788e-24	3.22166e-22	Sbcl2	8.71627	16.9548	167.31	175.538	212.429	198.93	159.529	123.684	228.729	227.911	FAM241A
ENSG00000100625	202.597	6.87542	9.84258e-24	3.44914e-22	Sbcl2	1.74325	1.75394	180.18	230.496	336.681	321.348	390.135	388.494	183.656	225.499	SIX4
ENSG00000143554	81.8463	-3.80527	1.08966e-23	3.81242e-22	Sbcl2	458.476	470.056	38.61	27.8892	6.68017	7.0626	9.47696	7.13561	11.4365	21.7058	SLC27A3
ENSG00000120318	176.563	-5.90592	1.24271e-23	4.34101e-22	Sbcl2	168.224	183.579	4.29	1.64054	179.029	167.148	230.606	268.775	179.62	212.234	ARAP3
ENSG00000148481	517.396	-1.98484	1.30585e-23	4.55433e-22	Sbcl2	757.444	763.548	196.482	187.842	582.511	613.269	465.95	502.664	804.589	645.144	MINDY3
ENSG00000011007	1220.25	-1.3757	1.33501e-23	4.64868e-22	Sbcl2	1524.48	1458.11	531.96	616.844	1469.64	1500.8	1800.62	1731.57	827.462	841.702	ELOA
ENSG00000100994	977.866	-2.0688	1.40272e-23	4.87672e-22	Sbcl2	2021.3	2043.34	467.61	501.186	387.45	388.443	390.135	487.6	355.203	496.821	PYGB
ENSG00000135218	598.568	-6.4444	1.40542e-23	4.87842e-22	Sbcl2	225.751	212.227	0.858	4.10136	6.68017	4.7084	0	3.17138	4.70914	4.82351	CD36
ENSG00000185222	933.447	-1.66857	1.41849e-23	4.91601e-22	Sbcl2	1463.46	1625.9	467.61	504.467	952.592	879.294	739.203	614.455	736.643	768.144	TCEAL9
ENSG00000133935	336.281	-2.63985	1.50181e-23	5.19658e-22	Sbcl2	917.823	893.925	157.872	132.884	338.017	211.878	243.242	208.518	159.438	150.735	ERG28
ENSG00000109084	1004.44	-1.93118	1.5287e-23	5.28134e-22	Sbcl2	2158.15	2126.94	595.452	528.255	1400.16	1165.33	972.968	748.446	596.042	454.616	TMEM97
ENSG00000159363	232.639	-2.29474	1.53326e-23	5.28877e-22	Sbcl2	298.968	285.892	60.918	58.2393	200.405	207.17	257.457	306.038	384.131	461.851	ATP13A2
ENSG00000165113	90.3755	3.96512	1.59294e-23	5.48604e-22	Sbcl2	9.5879	12.8622	205.062	151.75	126.923	140.075	118.462	102.277	88.1281	124.205	GKAP1
ENSG00000159720	386.296	-1.90481	1.71994e-23	5.91419e-22	Sbcl2	902.134	888.078	215.358	262.487	268.543	217.764	227.447	240.232	327.621	326.793	ATP6V0D1
ENSG00000150938	1757.06	2.22354	1.86922e-23	6.41745e-22	Sbcl2	446.273	418.022	1517.8	2516.59	2801.66	2991.01	2563.52	2640.17	1343.45	1006.91	CRIM1
ENSG00000116833	64.0313	6.96206	2.12276e-23	7.27655e-22	Sbcl2	1.74325	2.92323	272.844	331.39	14.6964	16.4794	9.47696	11.0998	5.38187	4.82351	NR5A2
ENSG00000100504	1236.72	-2.27563	2.17948e-23	7.45939e-22	Sbcl2	2076.22	1903.02	344.058	477.398	1416.2	1423.11	1260.44	1346.25	725.88	788.644	PYGL
ENSG00000122042	447.941	-1.90292	2.39521e-23	8.18501e-22	Sbcl2	1026.78	940.112	236.808	288.736	207.085	250.722	356.965	381.359	247.566	200.176	UBL3
ENSG00000135924	200.265	-2.43934	2.82269e-23	9.63083e-22	Sbcl2	339.935	311.032	59.202	60.7001	132.267	113.002	107.406	109.413	122.438	116.97	DNAJB2
ENSG00000123983	4656.85	-1.86428	3.04327e-23	1.03674e-21	Sbcl2	10228.5	10469.9	2602.32	3082.58	2024.09	2175.28	2126	2155.75	2176.29	2373.17	ACSL3
ENSG00000046604	391.547	-8.51095	3.07569e-23	1.04616e-21	Sbcl2	475.037	443.162	0.858	1.64054	379.434	447.298	300.104	317.931	6.0546	1.20588	DSG2
ENSG00000154822	96.0812	2.87804	3.2679e-23	1.10983e-21	Sbcl2	40.0948	33.9095	256.542	283.814	84.1701	77.6886	78.9746	80.8702	1.34547	2.41175	PLCL2
ENSG00000106397	1055.02	-2.02358	3.39624e-23	1.15164e-21	Sbcl2	1816.47	1729.97	433.29	438.845	255.182	339.005	243.242	301.281	417.095	518.527	PLOD3
ENSG00000134138	152.737	6.2945	3.63918e-23	1.23212e-21	Sbcl2	1.74325	2.33859	148.434	180.46	150.972	107.116	146.893	151.433	246.893	250.822	MEIS2
ENSG00000071553	292.326	-2.36597	4.3658e-23	1.47586e-21	Sbcl2	692.943	668.836	106.392	157.492	165.668	162.44	159.529	190.283	141.947	138.676	ATP6AP1
ENSG00000154654	85.9436	-8.72097	4.4566e-23	1.50424e-21	Sbcl2	519.49	542.552	1.716	0.820271	6.68017	5.8855	3.15899	2.37854	2.0182	2.41175	NCAM2
ENSG00000136603	866.035	1.79191	5.25125e-23	1.76974e-21	Sbcl2	196.988	206.38	719.004	679.185	1031.42	1161.8	1080.37	1190.85	1149.03	1091.32	SKIL
ENSG00000066084	517.244	-1.63813	5.36055e-23	1.80382e-21	Sbcl2	1140.09	1113.17	339.768	383.887	402.146	364.901	383.817	441.615	198.456	233.94	DIP2B
ENSG00000137801	8537.52	-5.1345	5.67102e-23	1.90538e-21	Sbcl2	533.436	551.322	10.296	20.5068	3743.57	8065.49	7624.21	9749.62	16177.2	11828.4	THBS1
ENSG00000067715	99.584	3.32912	6.79779e-23	2.28047e-21	Sbcl2	28.7637	29.817	232.518	356.818	13.3603	8.2397	9.47696	15.0641	85.4372	95.2643	SYT1
ENSG00000138613	176.404	-2.35564	7.54986e-23	2.52892e-21	Sbcl2	532.564	510.981	102.96	100.893	117.571	116.533	80.5541	101.484	88.1281	119.382	APH1B
ENSG00000058091	381.675	2.7749	7.81853e-23	2.61493e-21	Sbcl2	28.7637	33.9095	181.896	250.183	152.308	158.909	183.221	202.176	471.586	389.498	CDK14
ENSG00000163328	144.763	-2.7814	7.85254e-23	2.62232e-21	Sbcl2	327.732	295.247	43.758	46.7555	106.883	111.825	83.7131	91.97	60.546	59.088	GPR155
ENSG00000129925	220.717	-2.13421	8.14647e-23	2.71635e-21	Sbcl2	482.01	471.81	108.966	108.276	207.085	187.159	208.493	268.775	147.329	163.999	PGAP6
ENSG00000001561	59.5987	4.40934	9.64891e-23	3.21246e-21	Sbcl2	6.97302	9.35435	179.322	173.898	0	0	1.57949	2.37854	147.329	127.823	ENPP4
ENSG00000126070	273.771	2.04877	9.95127e-23	3.30812e-21	Sbcl2	90.6492	83.0198	318.318	397.832	245.83	287.212	360.124	382.944	390.185	425.675	AGO3
ENSG00000182621	157.183	3.91421	1.19204e-22	3.95674e-21	Sbcl2	7.84464	5.84647	103.818	97.6123	37.4089	41.1985	90.0311	99.8985	248.239	235.146	PLCB1
ENSG00000134352	4983.9	1.84458	1.26292e-22	4.18571e-21	Sbcl2	2044.84	2021.12	7125.69	7476.77	5366.85	6788.34	5804.64	7530.44	4404.39	3451.22	IL6ST
ENSG00000182197	987.833	2.01638	1.38735e-22	4.5912e-21	Sbcl2	339.063	350.203	1160.87	1628.24	1919.88	1687.96	1789.57	1565.08	596.042	540.233	EXT1
ENSG00000048052	598.571	2.97339	1.43103e-22	4.72864e-21	Sbcl2	20.0474	32.7402	202.488	221.473	558.462	457.892	557.561	419.415	232.093	118.176	HDAC9
ENSG00000100266	782.852	-1.90392	1.44897e-22	4.78073e-21	Sbcl2	1342.31	1376.26	325.182	401.113	586.519	568.539	548.084	587.498	462.841	672.879	PACSIN2
ENSG00000160307	4185.85	-11.2223	1.51159e-22	4.97987e-21	Sbcl2	6605.19	7228.57	0	5.7419	6.68017	7.0626	0	3.96423	1.34547	18.0882	S100B
ENSG00000107554	479.913	1.96453	1.5143e-22	4.98133e-21	Sbcl2	176.94	192.349	644.358	798.944	867.086	735.688	920.844	1012.46	199.129	220.675	DNMBP
ENSG00000138685	496.635	2.66836	1.53146e-22	5.03026e-21	Sbcl2	40.9665	32.1556	192.192	267.408	593.199	535.581	628.638	521.692	374.04	314.734	FGF2
ENSG00000131626	808.296	-1.57686	1.60005e-22	5.24772e-21	Sbcl2	1600.31	1709.51	537.108	572.549	737.491	602.675	835.552	793.638	507.914	623.438	PPFIA1
ENSG00000102189	1069.17	-1.66523	1.64269e-22	5.37957e-21	Sbcl2	2003	1997.15	563.706	697.231	688.057	762.761	745.521	975.992	820.735	908.025	EEA1
ENSG00000140941	372.568	-1.93836	1.70581e-22	5.57798e-21	Sbcl2	762.674	700.407	212.784	168.976	208.421	281.327	235.344	247.368	418.44	359.351	MAP1LC3B
ENSG00000122591	3033.12	-1.78248	1.79914e-22	5.87445e-21	Sbcl2	3689.6	3725.95	1099.96	1055.69	1055.47	1219.48	1176.72	1369.24	2199.17	1823.29	HYCC1
ENSG00000082293	175.42	-5.16917	1.81883e-22	5.92993e-21	Sbcl2	175.197	186.502	4.29	5.7419	5.34414	0	1.57949	3.96423	2.69093	2.41175	COL19A1
ENSG00000240891	183.736	3.39149	1.90898e-22	6.21462e-21	Sbcl2	14.8177	13.4469	136.422	158.312	601.215	455.538	483.325	348.059	65.9279	44.6174	PLCXD2
ENSG00000125148	3538.92	-2.33555	2.13651e-22	6.94507e-21	Sbcl2	11133.3	9440.87	2110.68	1965.37	3336.08	4660.14	4165.12	4780.06	1597.74	1596.58	MT2A
ENSG00000188807	131.228	-2.63014	2.21583e-22	7.19228e-21	Sbcl2	268.461	251.398	43.758	40.1933	124.251	135.367	169.006	175.219	106.965	73.5585	TMEM201
ENSG00000101210	106.109	8.78719	2.27013e-22	7.3577e-21	Sbcl2	0	1.75394	404.118	512.67	1.33603	0	4.73848	2.37854	155.401	207.411	EEF1A2
ENSG00000137285	226.816	-3.93053	2.30004e-22	7.44368e-21	Sbcl2	197.859	212.227	17.16	9.84326	577.167	483.788	399.612	280.667	152.038	200.176	TUBB2B
ENSG00000166741	423.999	-6.615	2.48999e-22	8.04658e-21	Sbcl2	1273.45	1177.48	7.722	17.2257	279.231	453.184	300.104	354.402	613.533	602.938	NNMT
ENSG00000197457	303.896	-6.07302	2.59186e-22	8.36349e-21	Sbcl2	169.096	169.548	1.716	3.28109	252.51	329.588	246.401	277.496	41.7095	32.5587	STMN3
ENSG00000140092	43.8997	-6.61129	2.79896e-22	9.01854e-21	Sbcl2	272.819	302.262	4.29	1.64054	0	0	0	0	12.1092	10.8529	FBLN5
ENSG00000174738	666.226	2.52711	3.08175e-22	9.91522e-21	Sbcl2	137.717	153.762	944.658	738.244	744.171	787.48	628.638	889.572	478.986	873.055	NR1D2
ENSG00000163171	1477.57	1.49627	3.5551e-22	1.14215e-20	Sbcl2	733.91	708.007	2045.47	2021.15	2009.39	1990.48	2246.04	2265.95	1071.66	917.672	CDC42EP3
ENSG00000144821	47.6448	5.73597	3.58589e-22	1.15036e-20	Sbcl2	4.35813	4.09253	199.914	248.542	41.4171	27.0733	11.0565	11.0998	23.5457	24.1175	MYH15
ENSG00000119321	450.65	-1.57586	3.65353e-22	1.17035e-20	Sbcl2	966.634	953.559	296.868	346.975	324.656	369.609	418.566	418.622	317.53	338.851	FKBP15
ENSG00000198513	78.3662	-3.70453	3.96399e-22	1.26796e-20	Sbcl2	312.914	350.203	15.444	35.2717	18.7045	20.0107	22.1129	16.6497	17.4911	30.1469	ATL1
ENSG00000116132	241.949	7.29431	4.11837e-22	1.31543e-20	Sbcl2	1.74325	1.16929	193.05	246.902	211.093	194.222	243.242	270.36	141.274	136.264	PRRX1
ENSG00000137819	59.8002	4.15644	4.17346e-22	1.33109e-20	Sbcl2	7.84464	7.60041	151.866	123.041	56.1134	48.2611	97.9286	104.656	39.0185	42.2057	PAQR5
ENSG00000135929	191.715	-3.05412	4.27209e-22	1.36058e-20	Sbcl2	713.862	710.346	72.93	98.4326	20.0405	32.9588	12.6359	25.371	16.1456	38.5881	CYP27A1
ENSG00000172137	120.664	10.1929	4.76429e-22	1.51514e-20	Sbcl2	1.74325	0	747.318	905.58	0	1.1771	1.57949	0	5.38187	4.82351	CALB2
ENSG00000188906	203.352	-2.94374	4.99192e-22	1.58524e-20	Sbcl2	458.476	463.04	54.912	64.8014	2.67207	2.3542	3.15899	3.17138	57.8551	55.4703	LRRK2
ENSG00000124191	97.6266	7.32935	5.13485e-22	1.62828e-20	Sbcl2	1.74325	2.33859	296.01	374.864	37.4089	92.9909	61.6002	133.991	105.619	223.087	TOX2
ENSG00000173660	6400.02	1.34874	5.38626e-22	1.70554e-20	Sbcl2	2872.88	3283.38	8212.78	7471.85	6534.54	7165.01	7519.97	7826.17	6390.3	5877.44	UQCRH
ENSG00000171714	151.801	-2.84262	5.43548e-22	1.71866e-20	Sbcl2	301.583	299.924	41.184	42.6541	49.4333	43.5527	53.7028	36.4709	191.729	154.352	ANO5
ENSG00000162909	4165.75	1.34873	5.72961e-22	1.80906e-20	Sbcl2	3360.12	3229	8053.19	8726.87	3569.88	3407.71	3478.04	4294.84	2790.5	2874.81	CAPN2
ENSG00000188313	774.194	-2.38981	6.03915e-22	1.90406e-20	Sbcl2	2229.62	2228.09	447.876	402.753	464.94	590.904	418.566	445.579	529.441	436.527	PLSCR1
ENSG00000163565	2247.9	-1.89831	6.33675e-22	1.99503e-20	Sbcl2	3466.46	3514.9	798.798	1073.74	1453.6	1724.45	1824.31	2383.29	1310.49	1530.26	IFI16
ENSG00000134202	541.798	-2.69047	6.96231e-22	2.18885e-20	Sbcl2	376.543	407.499	57.486	63.9812	428.867	608.561	459.632	628.726	589.315	347.293	GSTM3
ENSG00000137843	53.7861	5.59692	7.13028e-22	2.23846e-20	Sbcl2	3.48651	3.50788	165.594	173.077	5.34414	3.5313	6.31797	17.4426	29.6003	37.3822	PAK6
ENSG00000153814	109.587	-2.87485	7.1605e-22	2.24474e-20	Sbcl2	242.312	231.52	31.746	32.8109	45.4252	50.6153	34.7488	41.2279	98.8918	84.4114	JAZF1
ENSG00000204634	182.089	2.35934	7.17672e-22	2.24663e-20	Sbcl2	118.541	112.252	581.724	601.259	62.7936	87.1054	96.3491	122.098	92.1645	90.4408	TBC1D8
ENSG00000111652	692.233	-1.65634	7.81427e-22	2.44274e-20	Sbcl2	1120.91	1187.42	374.088	358.459	638.624	653.291	625.479	679.468	576.533	681.321	COPS7A
ENSG00000162894	69.7575	-3.42696	8.01928e-22	2.50327e-20	Sbcl2	234.468	261.337	23.166	22.9676	37.4089	40.0214	63.1797	42.8136	6.72734	7.23526	FCMR
ENSG00000157538	534.946	-1.69893	8.54993e-22	2.66513e-20	Sbcl2	1045.95	1074.58	323.466	329.749	503.685	513.216	475.427	424.172	438.622	475.116	VPS26C
ENSG00000134996	286.174	-2.55409	8.60115e-22	2.6773e-20	Sbcl2	576.145	564.769	87.516	106.635	309.96	342.536	319.058	369.466	170.202	186.911	OSTF1
ENSG00000080007	137.658	5.33434	9.44771e-22	2.93666e-20	Sbcl2	4.35813	2.33859	95.238	160.773	375.426	399.037	334.852	305.245	7.40007	4.82351	DDX43
ENSG00000164125	478.843	-3.12018	1.06622e-21	3.30948e-20	Sbcl2	197.859	208.719	14.586	31.9906	0	0	1.57949	0.792845	25.5639	15.6764	GASK1B
ENSG00000133818	825.497	1.82243	1.07331e-21	3.3268e-20	Sbcl2	274.562	288.231	1091.38	900.658	1250.53	1607.92	1160.93	1170.24	871.863	711.467	RRAS2
ENSG00000169231	82.6005	3.22718	1.08186e-21	3.34859e-20	Sbcl2	21.7907	20.4626	162.162	232.137	80.162	81.2199	96.3491	101.484	84.7644	88.029	THBS3
ENSG00000143816	92.5216	6.78486	1.08902e-21	3.36602e-20	Sbcl2	1.74325	1.75394	214.5	171.437	1.33603	1.1771	3.15899	6.34276	430.55	443.763	WNT9A
ENSG00000153208	57.961	-5.50943	1.09591e-21	3.38257e-20	Sbcl2	176.069	167.794	3.432	4.10136	77.49	80.0428	50.5438	45.985	10.091	18.0882	MERTK
ENSG00000099282	64.936	3.26061	1.20397e-21	3.71089e-20	Sbcl2	24.4056	28.6477	236.808	274.791	61.4576	45.9069	56.8617	53.9135	32.9639	38.5881	TSPAN15
ENSG00000109452	1867.28	-2.29231	1.21788e-21	3.74853e-20	Sbcl2	4137.61	3982.03	583.44	1073.74	1428.22	1033.49	1214.63	919.7	967.391	827.232	INPP4B
ENSG00000187605	138.602	2.91848	1.36622e-21	4.19378e-20	Sbcl2	37.48	36.8327	229.086	332.21	116.235	96.5222	148.472	172.84	108.31	107.323	TET3
ENSG00000205683	266.929	6.78735	1.36636e-21	4.19378e-20	Sbcl2	0.871627	2.33859	184.47	199.326	627.936	655.645	546.505	393.251	279.857	133.852	DPF3
ENSG00000171067	539.078	-1.76337	1.47758e-21	4.52885e-20	Sbcl2	963.148	957.066	268.554	296.938	340.689	366.078	284.309	332.202	533.478	558.321	C11orf24
ENSG00000115232	1481.87	-2.94725	1.51404e-21	4.63413e-20	Sbcl2	229.238	228.012	18.018	41.0136	980.649	1486.68	972.968	1293.92	1112.7	1207.08	ITGA4
ENSG00000145242	59.142	-6.50304	1.59054e-21	4.86152e-20	Sbcl2	271.948	259.583	1.716	4.10136	6.68017	8.2397	11.0565	19.8211	52.4732	68.735	EPHA5
ENSG00000102181	237.97	-2.206	1.63474e-21	4.98971e-20	Sbcl2	627.571	623.233	116.688	154.211	140.284	130.658	116.882	121.305	134.547	174.852	CD99L2
ENSG00000135720	1196.36	-1.26501	1.67801e-21	5.11468e-20	Sbcl2	2487.62	2575.95	1021.02	1086.04	808.3	706.26	747.1	764.303	1197.47	1209.49	DYNC1LI2
ENSG00000115380	685.433	-3.29021	1.78409e-21	5.42301e-20	Sbcl2	223.136	229.181	28.314	18.046	0	1.1771	1.57949	0	1971.11	1607.43	EFEMP1
ENSG00000128567	547.28	8.66818	1.78376e-21	5.42301e-20	Sbcl2	1.74325	6.43111	1581.29	1876.78	348.705	422.579	448.576	495.528	744.716	666.85	PODXL
ENSG00000164741	981.506	-2.02383	1.81971e-21	5.52363e-20	Sbcl2	296.353	263.091	59.202	77.9258	1671.38	1469.02	1626.88	1805.31	1024.57	1023.79	DLC1
ENSG00000084693	392.738	1.87107	1.83277e-21	5.55563e-20	Sbcl2	136.845	166.624	529.386	585.674	578.503	593.259	578.094	498.7	235.457	309.91	AGBL5
ENSG00000101333	342.694	3.65476	2.03979e-21	6.17466e-20	Sbcl2	35.7367	32.7402	352.638	507.748	794.94	479.08	491.222	294.146	818.717	459.439	PLCB4
ENSG00000157214	134.774	7.23249	2.06134e-21	6.2313e-20	Sbcl2	1.74325	1.16929	187.902	233.777	150.972	131.835	105.826	125.27	211.238	192.94	STEAP2
ENSG00000141252	419.6	-1.62003	2.20946e-21	6.6699e-20	Sbcl2	1006.73	1007.93	315.744	339.592	257.855	253.077	296.945	297.317	485.041	402.763	VPS53
ENSG00000084207	1607.4	-1.49824	2.44996e-21	7.38579e-20	Sbcl2	3697.44	3549.97	1294.72	1270.6	1328.02	1465.49	1243.06	1126.63	916.263	973.143	GSTP1
ENSG00000132471	375.899	-2.17626	2.58377e-21	7.77854e-20	Sbcl2	969.249	988.053	202.488	230.496	323.32	293.098	284.309	378.98	159.438	260.469	WBP2
ENSG00000138107	991.586	-1.74311	3.06411e-21	9.21199e-20	Sbcl2	1981.21	2024.63	554.268	642.273	1297.29	1301.87	1175.14	1123.46	293.312	423.263	ACTR1A
ENSG00000184840	793.628	-1.9656	3.1113e-21	9.34112e-20	Sbcl2	1198.49	1299.67	272.844	366.661	848.382	979.347	829.234	823.766	553.66	623.438	TMED9
ENSG00000128578	201.282	-2.62167	3.17959e-21	9.53313e-20	Sbcl2	399.205	423.284	77.22	56.5987	219.11	137.721	254.298	224.375	137.91	156.764	STRIP2
ENSG00000086300	975.474	-2.53125	3.20933e-21	9.60923e-20	Sbcl2	855.938	796.289	181.038	104.995	142.956	105.939	85.2926	68.9775	427.186	375.028	SNX10
ENSG00000083444	928.846	-2.34324	3.22123e-21	9.63175e-20	Sbcl2	1432.08	1451.09	252.252	315.804	444.899	580.31	511.756	838.83	925.009	1211.91	PLOD1
ENSG00000175294	58.5455	5.39017	3.4103e-21	1.01833e-19	Sbcl2	2.61488	4.67717	160.446	158.312	80.162	62.3863	58.4412	42.8136	38.3458	43.4116	CATSPER1
ENSG00000166311	176.307	-2.37346	3.44013e-21	1.02584e-19	Sbcl2	448.016	441.993	79.794	91.8704	58.7855	69.4489	78.9746	75.3203	146.656	127.823	SMPD1
ENSG00000132470	80.5659	8.45512	3.53887e-21	1.05386e-19	Sbcl2	0.871627	1.16929	386.1	349.436	4.0081	8.2397	11.0565	15.8569	140.601	174.852	ITGB4
ENSG00000108946	2728.83	-1.55095	3.72764e-21	1.10857e-19	Sbcl2	5499.09	5515.56	1745.17	2013.77	1702.11	1678.54	1541.59	1700.65	1749.11	2105.46	PRKAR1A
ENSG00000164199	45.1427	6.35828	3.92044e-21	1.16433e-19	Sbcl2	1.74325	3.50788	190.476	261.667	14.6964	4.7084	7.89746	10.307	6.72734	3.61763	ADGRV1
ENSG00000173530	55.8642	-6.48699	3.95984e-21	1.17445e-19	Sbcl2	237.083	214.565	2.574	2.46081	12.0243	5.8855	3.15899	3.17138	2.0182	0	TNFRSF10D
ENSG00000180777	83.0506	-5.04963	4.11893e-21	1.21999e-19	Sbcl2	256.258	271.276	7.722	8.20271	0	10.5939	4.73848	11.8927	64.5824	43.4116	ANKRD30B
ENSG00000198722	277.962	-1.88582	4.20352e-21	1.24337e-19	Sbcl2	683.356	695.729	162.162	210.81	110.891	90.6367	132.677	160.948	360.585	359.351	UNC13B
ENSG00000148344	77.6837	3.44377	4.22426e-21	1.24783e-19	Sbcl2	37.48	40.3406	472.758	375.684	6.68017	9.4168	9.47696	25.371	4.70914	2.41175	PTGES
ENSG00000131773	451.959	-1.75824	4.43767e-21	1.30911e-19	Sbcl2	782.721	748.348	237.666	214.911	490.324	435.527	454.894	428.929	150.692	168.823	KHDRBS3
ENSG00000148110	852.718	-1.50102	4.79923e-21	1.41388e-19	Sbcl2	1872.25	1650.46	586.014	657.858	849.718	851.043	729.726	636.655	645.152	610.174	MFSD14B
ENSG00000111961	519.949	-1.79088	5.02981e-21	1.47983e-19	Sbcl2	723.45	679.359	182.754	222.294	232.47	223.649	211.652	276.703	197.111	203.793	SASH1
ENSG00000234444	50.0429	-5.50805	5.29801e-21	1.55665e-19	Sbcl2	182.17	199.364	4.29	4.10136	2.67207	0	1.57949	0	163.474	137.47	ZNF736
ENSG00000105339	67.4564	3.8253	5.9784e-21	1.75422e-19	Sbcl2	13.0744	13.4469	165.594	210.81	108.219	83.5741	96.3491	70.5632	37.0003	33.7646	DENND3
ENSG00000110497	186.408	-2.41049	6.05535e-21	1.77444e-19	Sbcl2	292.867	322.14	59.202	56.5987	144.292	137.721	159.529	133.198	191.056	255.646	AMBRA1
ENSG00000173511	236.532	-1.99467	6.30087e-21	1.84148e-19	Sbcl2	549.997	508.058	116.688	148.469	195.061	229.535	181.642	158.569	137.238	148.323	VEGFB
ENSG00000100225	1107.86	-1.45337	6.29412e-21	1.84148e-19	Sbcl2	2045.71	1947.46	714.714	743.166	742.835	718.031	638.115	746.067	665.334	830.849	FBXO7
ENSG00000122912	198.715	-2.22772	6.94578e-21	2.02727e-19	Sbcl2	540.409	512.735	112.398	112.377	172.348	229.535	172.165	169.669	204.511	166.411	SLC25A16
ENSG00000143786	433.284	2.60834	7.58209e-21	2.21005e-19	Sbcl2	122.028	129.207	808.236	725.12	160.324	173.034	153.211	260.053	304.748	266.499	CNIH3
ENSG00000159217	356.755	7.98841	8.07911e-21	2.35181e-19	Sbcl2	0.871627	1.16929	252.252	280.533	614.576	552.06	576.515	655.683	403.64	484.763	IGF2BP1
ENSG00000084463	1133.19	-1.48326	8.38924e-21	2.43886e-19	Sbcl2	2009.1	1994.23	658.944	772.696	1230.49	1432.53	1249.38	1408.09	787.771	812.761	WBP11
ENSG00000137642	59.6248	7.07869	8.75225e-21	2.54104e-19	Sbcl2	2.61488	1.16929	201.63	277.252	1.33603	2.3542	6.31797	3.17138	17.4911	9.64702	SORL1
ENSG00000136237	114.056	3.77074	8.77788e-21	2.54512e-19	Sbcl2	11.3312	9.93899	130.416	157.492	104.211	115.356	91.6106	97.52	75.3462	53.0586	RAPGEF5
ENSG00000138814	511.498	1.76343	9.13206e-21	2.64433e-19	Sbcl2	265.846	251.398	777.348	976.943	311.296	301.338	306.422	400.387	904.154	899.584	PPP3CA
ENSG00000276043	793.311	1.61358	9.31348e-21	2.69332e-19	Sbcl2	350.394	357.804	1076.79	1090.96	928.544	999.358	1096.17	1400.16	722.516	777.791	UHRF1
ENSG00000120910	285.607	-1.783	9.79073e-21	2.82762e-19	Sbcl2	619.727	650.127	187.044	182.1	133.603	170.68	143.734	157.776	267.075	290.616	PPP3CC
ENSG00000065357	162	2.49463	1.08903e-20	3.14105e-19	Sbcl2	34.8651	42.6792	191.334	249.363	126.923	124.773	162.688	160.948	239.493	314.734	DGKA
ENSG00000160886	176.355	3.62397	1.12971e-20	3.25411e-19	Sbcl2	8.71627	8.7697	111.54	104.174	244.494	343.713	257.457	300.488	6.72734	2.41175	LY6K
ENSG00000131378	218.774	-3.35061	1.16827e-20	3.3608e-19	Sbcl2	129.001	111.667	15.444	8.20271	150.972	182.451	187.96	205.347	425.168	383.469	RFTN1
ENSG00000165915	198.309	-2.28091	1.20985e-20	3.47586e-19	Sbcl2	298.968	319.802	60.918	66.442	260.527	214.232	232.185	190.283	143.292	151.941	SLC39A13
ENSG00000183726	953.988	-1.65009	1.22161e-20	3.50509e-19	Sbcl2	1294.37	1292.65	450.45	374.044	802.956	766.292	835.552	963.307	1182.67	1099.76	TMEM50A
ENSG00000095787	1723.21	-1.35948	1.26409e-20	3.62224e-19	Sbcl2	2247.05	2208.79	917.202	819.451	2213.81	2076.4	2126	2238.99	1484.72	1783.49	WAC
ENSG00000163659	1142.82	1.83613	1.27311e-20	3.64335e-19	Sbcl2	423.611	380.02	1138.57	1727.49	1241.18	1373.68	1126.18	1099.68	1163.83	1032.23	TIPARP
ENSG00000140497	231.427	-1.90833	1.38168e-20	3.94891e-19	Sbcl2	497.699	566.523	151.008	132.884	180.365	198.93	148.472	187.111	201.147	201.381	SCAMP2
ENSG00000047849	1229.33	-1.36439	1.54171e-20	4.40058e-19	Sbcl2	2077.96	2030.48	806.52	789.101	706.762	822.793	750.259	891.158	1306.45	1326.46	MAP4
ENSG00000198715	561.729	-1.94029	1.57296e-20	4.48394e-19	Sbcl2	1528.83	1642.86	362.076	464.274	201.741	268.379	200.596	277.496	180.965	191.734	GLMP
ENSG00000188042	885.976	1.93717	1.68473e-20	4.79635e-19	Sbcl2	334.705	349.619	1135.99	1485.51	288.583	275.441	328.535	474.121	2166.2	2292.37	ARL4C
ENSG00000169302	53.5769	-5.48378	1.69177e-20	4.81019e-19	Sbcl2	241.441	244.382	2.574	8.20271	1.33603	0	0	1.58569	23.5457	48.2351	STK32A
ENSG00000138131	213.682	4.38607	1.70116e-20	4.83062e-19	Sbcl2	3.48651	7.60041	108.966	135.345	74.8179	71.8031	85.2926	111.791	14.8001	12.0588	LOXL4
ENSG00000168481	42.585	-6.59626	1.71799e-20	4.87215e-19	Sbcl2	271.948	294.662	1.716	4.10136	0	0	0	0	0	0	LGI3
ENSG00000176406	119.072	3.98543	1.91072e-20	5.41173e-19	Sbcl2	12.2028	7.60041	123.552	181.28	263.199	227.18	189.539	122.891	39.6913	18.0882	RIMS2
ENSG00000171365	167.741	-3.19243	2.16235e-20	6.11657e-19	Sbcl2	424.482	434.977	49.764	44.2947	65.4657	42.3756	48.9643	74.5274	43.055	86.8231	CLCN5
ENSG00000009780	189.819	-2.40331	2.25255e-20	6.36352e-19	Sbcl2	303.326	262.506	64.35	42.6541	142.956	153.023	150.052	143.505	190.384	192.94	FAM76A
ENSG00000130177	520.323	-1.77717	2.4192e-20	6.82556e-19	Sbcl2	1345.79	1282.13	383.526	383.067	418.179	534.404	432.781	413.865	396.913	355.734	CDC16
ENSG00000173786	608.703	-1.69403	2.4383e-20	6.87064e-19	Sbcl2	895.161	826.69	247.962	283.814	368.745	386.089	360.124	324.274	466.204	583.644	CNP
ENSG00000151320	233.339	-3.38377	2.61013e-20	7.34542e-19	Sbcl2	335.576	301.093	21.45	39.373	4.0081	4.7084	9.47696	7.92845	80.0553	72.3526	AKAP6
ENSG00000137267	346.644	-1.84971	2.62811e-20	7.38657e-19	Sbcl2	915.208	911.464	259.116	247.722	98.8665	77.6886	53.7028	72.9418	236.802	259.264	TUBB2A
ENSG00000125347	129.193	2.95587	2.63269e-20	7.38999e-19	Sbcl2	21.7907	26.3091	187.044	189.483	80.162	108.293	131.098	175.219	181.638	236.352	IRF1
ENSG00000122861	1766.16	13.0116	2.63748e-20	7.39401e-19	Sbcl2	0.871627	0	2887.17	2968.56	3747.58	4438.84	3530.17	3685.14	2478.35	958.672	PLAU
ENSG00000078902	144.888	-2.42988	2.70734e-20	7.58022e-19	Sbcl2	375.671	400.483	66.924	77.1055	116.235	103.585	96.3491	136.369	99.5646	124.205	TOLLIP
ENSG00000075651	383.455	-2.25982	2.71703e-20	7.59767e-19	Sbcl2	993.655	1010.85	188.76	229.676	332.672	264.848	276.411	296.524	168.183	255.646	PLD1
ENSG00000139182	110.388	3.92849	3.22533e-20	9.0076e-19	Sbcl2	11.3312	15.2008	151.008	258.385	90.8503	102.408	42.6463	32.5067	133.874	238.764	CLSTN3
ENSG00000140379	802.753	-13.3628	3.52446e-20	9.83051e-19	Sbcl2	4614.39	4224.07	0.858	0	379.434	529.695	454.894	398.008	3.36367	8.44114	BCL2A1
ENSG00000106853	667.264	-1.53673	3.53706e-20	9.85316e-19	Sbcl2	805.383	792.196	285.714	264.948	848.382	975.816	856.085	873.715	529.441	554.703	PTGR1
ENSG00000257093	306.315	1.92132	3.5453e-20	9.86364e-19	Sbcl2	102.852	126.284	425.568	447.048	464.94	350.776	360.124	308.417	161.456	151.941	DENND11
ENSG00000115295	812.212	1.42135	3.67609e-20	1.02146e-18	Sbcl2	536.051	582.308	1471.47	1526.53	753.523	813.376	759.736	769.853	758.171	619.821	CLIP4
ENSG00000146242	167.769	2.81825	3.7745e-20	1.04748e-18	Sbcl2	30.5069	30.4016	196.482	232.957	109.555	101.231	113.723	187.111	393.549	400.351	TPBG
ENSG00000173706	679.44	2.42205	3.83006e-20	1.06156e-18	Sbcl2	122.028	115.76	501.93	771.055	804.292	1072.34	987.183	1448.53	484.368	383.469	HEG1
ENSG00000178573	65.1415	-8.27406	3.84388e-20	1.06405e-18	Sbcl2	400.948	377.682	0.858	1.64054	1.33603	0	1.57949	7.92845	14.1274	10.8529	MAF
ENSG00000148516	583.982	9.5884	3.99006e-20	1.10313e-18	Sbcl2	0.871627	0.584647	557.7	520.872	968.625	802.782	796.064	775.403	1108.67	900.79	ZEB1
ENSG00000155254	319.719	-2.01976	4.13312e-20	1.14125e-18	Sbcl2	847.221	755.948	200.772	194.404	221.782	271.91	217.97	311.588	137.91	149.529	MARVELD1
ENSG00000196418	634.197	2.64878	4.17931e-20	1.15256e-18	Sbcl2	158.636	158.439	1182.32	806.327	577.167	707.437	668.125	680.261	554.333	324.381	ZNF124
ENSG00000175793	38.7295	7.12208	4.43042e-20	1.22028e-18	Sbcl2	0.871627	2.33859	206.778	273.971	8.0162	5.8855	3.15899	4.75707	20.182	14.4705	SFN
ENSG00000135677	1455.58	-2.07025	4.55859e-20	1.25401e-18	Sbcl2	2779.62	2712.76	659.802	648.014	1165.02	1170.04	1171.98	1472.31	880.608	782.614	GNS
ENSG00000141337	51.327	-4.72758	4.684e-20	1.28587e-18	Sbcl2	237.083	228.597	6.864	10.6635	14.6964	5.8855	15.7949	11.8927	26.9093	25.3234	ARSG
ENSG00000185624	2338.78	-1.48544	4.6861e-20	1.28587e-18	Sbcl2	3709.64	3504.37	1161.73	1414.15	1641.99	1796.25	1508.42	1478.66	1732.29	2072.9	P4HB
ENSG00000180537	424.225	1.70533	4.73473e-20	1.2976e-18	Sbcl2	369.57	387.036	1181.47	1287.01	152.308	150.669	127.939	160.948	462.841	346.087	RNF182
ENSG00000187957	227.571	3.36418	4.77587e-20	1.30725e-18	Sbcl2	46.1962	32.1556	423.852	375.684	323.32	193.044	268.514	243.403	312.821	180.882	DNER
ENSG00000124357	327.844	-1.73815	4.7914e-20	1.30987e-18	Sbcl2	669.409	760.041	221.364	207.529	219.11	258.962	252.719	230.718	319.548	382.263	NAGK
ENSG00000136758	2892.43	-1.21965	4.81104e-20	1.31361e-18	Sbcl2	2895.54	2888.74	1207.21	1276.34	4418.26	4335.26	4198.29	3981.67	2394.93	2590.22	YME1L1
ENSG00000137265	316.21	-13.4332	5.07207e-20	1.38316e-18	Sbcl2	1755.46	1658.64	0	0	0	0	0	0.792845	1.34547	4.82351	IRF4
ENSG00000196793	143.747	3.67663	5.34526e-20	1.45586e-18	Sbcl2	12.2028	8.18505	125.268	128.783	128.259	121.241	116.882	111.791	400.277	235.146	ZNF239
ENSG00000197312	244.316	-1.80137	5.36372e-20	1.45908e-18	Sbcl2	448.016	463.625	129.558	132.064	181.701	162.44	287.468	310.002	183.656	186.911	DDI2
ENSG00000204310	499.878	-2.09618	5.45933e-20	1.48325e-18	Sbcl2	1011.09	1104.98	273.702	221.473	321.984	348.422	339.591	340.131	262.366	429.292	AGPAT1
ENSG00000110427	197.54	-2.51501	5.94867e-20	1.61421e-18	Sbcl2	367.827	329.741	72.072	50.0366	267.207	314.286	222.708	259.26	28.2548	24.1175	KIAA1549L
ENSG00000129422	399.95	-1.96236	6.85643e-20	1.85825e-18	Sbcl2	419.253	427.377	110.682	106.635	34.7369	38.8443	28.4309	22.1997	261.021	229.117	MTUS1
ENSG00000198825	890.504	-1.69303	6.86964e-20	1.85953e-18	Sbcl2	1676.14	1637.6	489.06	535.637	444.899	406.1	434.361	420.208	322.239	420.851	INPP5F
ENSG00000171291	83.1413	-8.01798	7.06295e-20	1.90951e-18	Sbcl2	309.428	343.188	2.574	0	97.5305	118.887	82.1336	75.3203	42.3822	42.2057	ZNF439
ENSG00000139146	1522.71	2.11287	7.34773e-20	1.98407e-18	Sbcl2	450.631	416.853	2078.93	1671.71	2092.23	2766.19	1743.76	2106.59	1161.14	940.584	SINHCAF
ENSG00000175395	142.04	-2.44933	7.44926e-20	2.00902e-18	Sbcl2	332.09	341.434	63.492	59.8798	77.49	68.2718	96.3491	70.5632	172.22	138.676	ZNF25
ENSG00000197442	158.45	2.72985	7.55414e-20	2.03481e-18	Sbcl2	22.6623	42.6792	239.382	205.068	168.34	185.982	175.324	252.918	135.219	129.029	MAP3K5
ENSG00000115935	425.794	-2.31359	8.18971e-20	2.20331e-18	Sbcl2	740.011	715.607	102.96	189.483	177.693	249.545	176.903	221.997	345.785	394.322	WIPF1
ENSG00000131127	171.247	-7.83313	8.23049e-20	2.21158e-18	Sbcl2	291.123	282.969	1.716	0.820271	259.191	300.161	257.457	208.518	211.911	202.587	ZNF141
ENSG00000172031	99.8201	7.7063	8.38545e-20	2.25047e-18	Sbcl2	1.74325	1.16929	339.768	248.542	69.4738	109.47	53.7028	48.3636	211.238	165.205	EPHX4
ENSG00000172340	1382.27	-1.54686	8.42135e-20	2.25735e-18	Sbcl2	1697.93	1880.81	629.772	595.517	1233.16	1316	1285.71	1280.44	1036.01	1047.91	SUCLG2
ENSG00000170891	184.316	-3.6506	8.4745e-20	2.26884e-18	Sbcl2	198.731	181.24	17.16	13.1243	13.3603	24.7191	7.89746	16.6497	329.639	230.323	CYTL1
ENSG00000099139	48.5417	5.02258	8.50535e-20	2.27433e-18	Sbcl2	4.35813	4.67717	125.268	169.796	5.34414	11.771	20.5334	30.921	8.74554	4.82351	PCSK5
ENSG00000136235	3354.61	-4.08156	8.67779e-20	2.31762e-18	Sbcl2	11690.3	11552.6	513.084	859.644	450.243	754.521	330.114	746.86	707.716	787.438	GPNMB
ENSG00000291139	106.79	-3.96059	8.68992e-20	2.31805e-18	Sbcl2	128.129	120.437	9.438	6.56217	36.0729	15.3023	36.3283	35.678	121.092	120.588	DPY19L2P2
ENSG00000184009	19726	-1.40499	8.70595e-20	2.31951e-18	Sbcl2	42456.1	40776.2	14614.3	16815.6	19686.5	21156	17142.2	16568.9	20138.3	16339.6	ACTG1
ENSG00000118503	157.685	-3.14548	8.75019e-20	2.32848e-18	Sbcl2	396.59	353.711	43.758	41.0136	76.1539	124.773	116.882	165.705	28.2548	22.9117	TNFAIP3
ENSG00000151726	440.952	-2.14474	8.98698e-20	2.38861e-18	Sbcl2	1191.51	1142.4	205.062	322.367	145.628	181.273	124.78	156.983	205.184	297.852	ACSL1
ENSG00000196139	65.5383	6.11767	9.03762e-20	2.39917e-18	Sbcl2	3.48651	1.16929	156.156	139.446	20.0405	21.1878	17.3744	29.3353	217.966	168.823	AKR1C3
ENSG00000183722	283.841	-2.38331	9.44041e-20	2.50307e-18	Sbcl2	460.219	456.609	75.504	100.073	231.134	268.379	240.083	217.24	140.601	133.852	LHFPL6
ENSG00000173614	140.263	-2.96749	9.81894e-20	2.6003e-18	Sbcl2	227.495	271.276	36.036	27.8892	38.745	49.4382	47.3848	59.4634	152.711	182.087	NMNAT1
ENSG00000023330	507.014	-1.71477	9.96776e-20	2.63654e-18	Sbcl2	1075.59	1024.3	289.146	350.256	664.009	565.008	592.31	495.528	187.02	229.117	ALAS1
ENSG00000234456	611.181	-1.41646	1.00302e-19	2.64988e-18	Sbcl2	655.463	723.208	243.672	273.15	426.195	414.339	445.417	462.229	458.804	437.733	MAGI2-AS3
ENSG00000131100	2161.14	-1.6122	1.00859e-19	2.66141e-18	Sbcl2	4265.74	4336.32	1579.58	1234.51	1392.15	1400.75	1126.18	1167.07	2109.02	1734.05	ATP6V1E1
ENSG00000229989	118.392	3.33531	1.07836e-19	2.8421e-18	Sbcl2	39.2232	29.2323	322.608	362.56	68.1377	48.2611	58.4412	81.6631	137.91	103.705	MIR181A1HG
ENSG00000166165	422.239	2.8263	1.1613e-19	3.05701e-18	Sbcl2	68.8585	67.2344	488.202	476.578	949.92	767.469	688.659	528.828	448.041	637.909	CKB
ENSG00000203446	90.4687	-5.2128	1.16435e-19	3.06139e-18	Sbcl2	162.994	177.733	1.716	7.38244	0	2.3542	0	3.17138	2.0182	4.82351	SUGCT-AS1
ENSG00000110344	787.412	-1.69557	1.23774e-19	3.25048e-18	Sbcl2	1145.32	1108.49	294.294	401.113	1195.75	972.285	870.301	770.646	581.915	678.909	UBE4A
ENSG00000132357	183.785	-2.40114	1.27897e-19	3.35475e-18	Sbcl2	295.482	318.048	45.474	70.5433	81.4981	57.6779	82.1336	93.5557	213.929	250.822	CARD6
ENSG00000248323	83.3417	4.07573	1.56267e-19	4.094e-18	Sbcl2	12.2028	16.3701	249.678	237.879	46.7612	52.9695	93.1901	79.2845	92.8372	34.9704	LUCAT1
ENSG00000134107	276.035	-2.06198	1.56491e-19	4.09501e-18	Sbcl2	802.768	808.566	217.932	168.156	37.4089	49.4382	42.6463	57.8777	320.221	341.263	BHLHE40
ENSG00000143751	1019.21	1.51339	1.61354e-19	4.21724e-18	Sbcl2	489.854	513.32	1359.07	1506.02	892.471	887.534	819.757	880.851	432.568	465.469	SDE2
ENSG00000165983	461.614	-1.67395	1.64637e-19	4.29285e-18	Sbcl2	415.766	396.39	135.564	118.939	484.98	501.445	375.919	414.658	542.223	464.263	PTER
ENSG00000111335	118.288	-3.41809	1.64524e-19	4.29285e-18	Sbcl2	187.4	180.656	18.876	15.5852	45.4252	41.1985	44.2258	97.52	196.438	238.764	OAS2
ENSG00000171310	606.899	-2.05408	1.72596e-19	4.49507e-18	Sbcl2	828.046	795.704	175.89	214.911	788.26	979.347	818.177	950.621	293.985	343.675	CHST11
ENSG00000100906	336.818	2.39948	1.75101e-19	4.55491e-18	Sbcl2	99.3655	105.821	548.262	535.637	265.871	373.141	341.17	379.773	119.074	114.558	NFKBIA
ENSG00000108691	1782.87	6.04322	1.76977e-19	4.59826e-18	Sbcl2	3.48651	5.84647	314.028	317.445	1.33603	0	9.47696	14.2712	509.259	368.998	CCL2
ENSG00000291064	180.961	-2.29096	1.81645e-19	4.71398e-18	Sbcl2	585.733	627.91	95.238	152.57	80.162	97.6993	64.7592	86.4201	84.0917	92.8525	RPL23AP7
ENSG00000144136	4154.18	2.19182	1.86441e-19	4.83275e-18	Sbcl2	1898.4	1904.19	8731.87	8641.56	2239.19	2679.08	3019.99	4041.92	2207.24	3361.99	SLC20A1
ENSG00000122778	148.063	2.31852	1.91709e-19	4.96345e-18	Sbcl2	51.426	61.9725	278.85	290.376	76.1539	83.5741	69.4977	100.691	145.31	159.176	KIAA1549
ENSG00000110063	196.608	-2.26208	1.92459e-19	4.97701e-18	Sbcl2	372.185	334.418	59.202	87.769	138.948	147.138	134.257	164.912	91.4918	119.382	DCPS
ENSG00000069869	1308.44	1.35648	1.9598e-19	5.06213e-18	Sbcl2	951.817	961.744	2190.47	2709.36	1094.21	1017.01	996.66	903.051	1200.83	1099.76	NEDD4
ENSG00000134827	49.528	-4.05581	1.97261e-19	5.08925e-18	Sbcl2	239.697	246.721	10.296	18.8662	0	2.3542	0	0	24.2184	31.3528	TCN1
ENSG00000082438	193.524	-2.25851	2.02524e-19	5.2189e-18	Sbcl2	244.056	270.107	62.634	45.1149	231.134	174.211	202.175	206.14	129.838	120.588	COBLL1
ENSG00000120370	379.093	2.01283	2.10339e-19	5.40762e-18	Sbcl2	146.433	153.762	701.844	511.029	201.741	263.67	271.673	325.067	328.294	283.381	GORAB
ENSG00000112208	1000.88	2.13302	2.10293e-19	5.40762e-18	Sbcl2	253.643	214.565	1183.18	867.027	1453.6	1833.92	1581.07	1751.39	1194.77	807.938	BAG2
ENSG00000167693	45.2327	-6.00855	2.30611e-19	5.92189e-18	Sbcl2	190.015	188.256	3.432	2.46081	5.34414	1.1771	1.57949	1.58569	74.0007	44.6174	NXN
ENSG00000118523	514.254	5.00105	2.56508e-19	6.57923e-18	Sbcl2	9.5879	8.7697	279.708	305.961	1068.83	1785.66	955.593	649.34	201.147	67.5291	CCN2
ENSG00000119950	326.807	-2.24354	2.57045e-19	6.58533e-18	Sbcl2	728.68	760.625	157.872	156.672	259.191	150.669	202.175	139.541	61.8915	68.735	MXI1
ENSG00000171517	442.093	1.85771	2.63394e-19	6.73231e-18	Sbcl2	76.7032	74.8348	278.85	269.869	913.847	814.553	775.531	853.894	345.785	259.264	LPAR3
ENSG00000165895	195.606	-2.3974	2.63308e-19	6.73231e-18	Sbcl2	306.813	275.953	48.048	62.3406	177.693	177.742	91.6106	133.198	248.911	237.558	ARHGAP42
ENSG00000162729	226.143	-2.66644	2.7024e-19	6.89928e-18	Sbcl2	745.241	803.304	119.262	124.681	126.923	77.6886	82.1336	67.3918	18.8365	24.1175	IGSF8
ENSG00000169255	224.202	-9.39437	2.78753e-19	7.10837e-18	Sbcl2	568.301	561.261	1.716	0	88.1782	95.3451	67.9182	40.4351	682.152	539.027	B3GALNT1
ENSG00000158161	445.43	-1.87951	2.81626e-19	7.17331e-18	Sbcl2	734.782	747.763	188.76	214.091	490.324	437.881	568.617	711.975	405.658	452.204	EYA3
ENSG00000113083	137.421	-4.92166	2.87352e-19	7.3107e-18	Sbcl2	149.92	130.961	7.722	1.64054	17.3684	21.1878	63.1797	53.9135	575.187	313.528	LOX
ENSG00000152683	981.522	1.49505	2.8885e-19	7.34032e-18	Sbcl2	567.429	546.645	1644.79	1494.53	1154.33	1214.77	1017.19	1210.67	924.336	771.761	SLC30A6
ENSG00000166128	1234.2	-1.32753	3.26966e-19	8.29936e-18	Sbcl2	1504.43	1461.62	567.138	614.383	1374.78	1543.18	1467.35	1597.58	790.462	725.938	RAB8B
ENSG00000116685	439.379	-1.90434	3.34473e-19	8.48013e-18	Sbcl2	603.166	646.619	172.458	161.593	478.3	444.944	570.197	631.898	290.621	457.027	KIAA2013
ENSG00000167779	134.427	4.12523	3.37382e-19	8.54402e-18	Sbcl2	12.2028	8.7697	140.712	219.012	132.267	224.826	115.303	210.104	112.347	192.94	IGFBP6
ENSG00000023608	1402.8	1.84501	3.75315e-19	9.49373e-18	Sbcl2	219.65	230.935	799.656	820.271	2579.88	2875.66	2004.38	1565.08	844.281	628.262	SNAPC1
ENSG00000151240	173.954	-2.35694	3.7972e-19	9.59413e-18	Sbcl2	543.895	527.351	87.516	121.4	105.547	117.71	110.565	125.27	118.401	153.146	DIP2C
ENSG00000067177	150.445	-6.10515	3.84076e-19	9.69308e-18	Sbcl2	142.947	145.577	1.716	2.46081	261.863	250.722	224.288	191.076	119.747	135.058	PHKA1
ENSG00000177570	115.906	5.75477	3.89821e-19	9.8268e-18	Sbcl2	2.61488	1.75394	94.38	132.884	136.275	129.481	88.4516	95.9343	170.874	176.058	SAMD12
ENSG00000138760	2429.18	-1.75854	3.90459e-19	9.83163e-18	Sbcl2	5232.38	5379.33	1327.33	1808.7	964.616	1130.02	917.685	1114.74	1498.18	1620.7	SCARB2
ENSG00000118322	74.3993	-5.4072	3.91355e-19	9.84291e-18	Sbcl2	129.872	154.931	5.148	1.64054	2.67207	0	7.89746	4.75707	5.38187	0	ATP10B
ENSG00000128595	11199.7	-1.76175	3.97015e-19	9.97387e-18	Sbcl2	13275.7	13580.2	3725.44	4194.05	4722.88	6624.72	4665.82	5842.48	7613.33	7218.38	CALU
ENSG00000253276	270.408	-2.34588	4.07981e-19	1.02377e-17	Sbcl2	409.665	399.898	75.504	83.6677	73.4819	60.0321	66.3387	93.5557	176.929	163.999	CCDC71L
ENSG00000106605	386.028	-1.94758	4.18542e-19	1.04907e-17	Sbcl2	936.999	951.22	216.216	273.15	228.462	277.796	165.847	116.548	150.692	192.94	BLVRA
ENSG00000158186	345.03	-2.24868	4.33627e-19	1.08564e-17	Sbcl2	930.026	930.757	192.192	199.326	110.891	82.397	110.565	105.448	226.711	209.823	MRAS
ENSG00000121766	1093.09	-2.04065	4.59532e-19	1.1492e-17	Sbcl2	1354.51	1477.4	381.81	306.782	873.766	874.585	856.085	916.529	1148.36	955.055	ZCCHC17
ENSG00000079691	326.116	-1.78998	4.62987e-19	1.15652e-17	Sbcl2	626.7	590.493	163.878	187.842	180.365	148.315	115.303	119.72	238.82	323.175	CARMIL1
ENSG00000159788	119.8	-2.25163	4.64418e-19	1.15861e-17	Sbcl2	435.813	419.192	90.09	89.4096	61.4576	45.9069	36.3283	38.0566	70.637	90.4408	RGS12
ENSG00000136169	270.216	-2.10049	4.64878e-19	1.15861e-17	Sbcl2	759.187	714.438	185.328	158.312	138.948	197.753	172.165	205.347	152.711	221.881	SETDB2
ENSG00000134905	700.849	-1.38718	4.88464e-19	1.21602e-17	Sbcl2	1173.21	1186.25	441.87	460.172	919.191	759.23	949.275	862.616	520.023	547.468	CARS2
ENSG00000235448	69.7845	-7.01019	4.90056e-19	1.21861e-17	Sbcl2	203.961	228.597	2.574	0.820271	70.8098	83.5741	33.1694	23.7854	49.7823	43.4116	LURAP1L-AS1
ENSG00000126947	396.137	-2.03853	4.93717e-19	1.22632e-17	Sbcl2	681.612	743.67	169.026	177.999	340.689	333.119	339.591	265.603	152.711	203.793	ARMCX1
ENSG00000169760	172.639	-2.33864	4.94683e-19	1.22734e-17	Sbcl2	634.544	568.861	108.108	129.603	5.34414	3.5313	9.47696	12.6855	51.8005	77.1761	NLGN1
ENSG00000154511	165.435	-2.0736	4.9909e-19	1.23688e-17	Sbcl2	394.847	401.652	84.942	104.174	85.5062	103.585	97.9286	91.97	244.875	244.793	DIPK1A
ENSG00000124299	228.212	-2.22039	5.0476e-19	1.24952e-17	Sbcl2	613.625	602.771	111.54	149.289	136.275	154.2	151.631	165.705	134.547	155.558	PEPD
ENSG00000085063	3611.5	-1.94652	5.20299e-19	1.28654e-17	Sbcl2	5446.8	5446.57	1426	1400.2	3031.46	4434.14	2271.31	2813.81	3035.37	2244.14	CD59
ENSG00000117758	489.849	-1.82632	5.59099e-19	1.38093e-17	Sbcl2	719.092	653.635	199.914	187.022	419.515	542.643	440.679	497.114	464.859	393.116	STX12
ENSG00000157654	1576.12	-1.52685	5.95174e-19	1.46838e-17	Sbcl2	1532.32	1698.98	487.344	634.07	2893.85	2868.59	2411.89	2584.68	1566.12	1326.46	PALM2AKAP2
ENSG00000162430	282.213	-2.0094	5.99518e-19	1.47745e-17	Sbcl2	501.185	496.95	113.256	134.525	233.806	306.046	233.765	261.639	171.547	188.117	SELENON
ENSG00000163521	180.782	-3.03063	6.04994e-19	1.48927e-17	Sbcl2	293.738	267.183	28.314	40.1933	209.757	369.609	221.129	334.581	234.784	270.116	GLB1L
ENSG00000113070	482.454	1.93682	7.03e-19	1.72859e-17	Sbcl2	64.5004	52.0335	216.216	225.575	1334.7	1494.92	1481.56	1351.01	38.3458	22.9117	HBEGF
ENSG00000089327	1742.43	1.88912	7.05181e-19	1.73202e-17	Sbcl2	706.889	665.912	2411.84	2671.62	2546.48	3759.66	2770.43	3548.77	807.28	967.113	FXYD5
ENSG00000134954	1485.24	-1.23476	7.09689e-19	1.74115e-17	Sbcl2	1566.31	1615.96	664.95	687.387	2510.41	2828.57	1944.36	2116.9	390.858	391.91	ETS1
ENSG00000138193	227.056	1.94513	7.20935e-19	1.76677e-17	Sbcl2	67.9869	74.8348	255.684	296.118	144.292	115.356	192.698	212.483	240.166	217.058	PLCE1
ENSG00000065054	112.249	2.81998	7.27696e-19	1.78136e-17	Sbcl2	16.5609	16.3701	117.546	114.838	97.5305	104.762	88.4516	95.1414	123.11	138.676	NHERF2
ENSG00000121454	45.3655	4.49974	7.53316e-19	1.84202e-17	Sbcl2	10.4595	4.67717	131.274	196.045	26.7207	22.3649	25.2719	21.4068	24.8911	26.5293	LHX4
ENSG00000117118	1265.81	-1.6871	7.55613e-19	1.84559e-17	Sbcl2	1730.18	1680.86	589.446	470.016	1341.38	1381.92	1323.62	1382.72	1437.63	1303.55	SDHB
ENSG00000137309	5378.7	1.52829	7.67936e-19	1.87361e-17	Sbcl2	1798.17	1852.74	5377.95	5153.77	9125.11	9560.41	11375.5	13786	2432.6	3295.66	HMGA1
ENSG00000134574	353.867	-1.8123	8.22483e-19	2.00447e-17	Sbcl2	714.734	686.96	170.742	228.035	146.964	133.012	123.2	117.341	529.441	651.174	DDB2
ENSG00000169242	94.7676	4.97706	8.34558e-19	2.03165e-17	Sbcl2	0.871627	5.84647	120.12	115.658	21.3765	22.3649	18.9539	17.4426	31.6185	66.3232	EFNA1
ENSG00000116711	444.722	-2.22685	8.55763e-19	2.08097e-17	Sbcl2	467.192	516.828	99.528	110.737	9.35224	4.7084	23.6924	15.8569	150.692	186.911	PLA2G4A
ENSG00000182158	304.436	-2.23243	8.76746e-19	2.12964e-17	Sbcl2	412.28	414.514	82.368	93.5109	179.029	190.69	150.052	226.754	205.184	168.823	CREB3L2
ENSG00000246859	51.135	4.996	9.16893e-19	2.2247e-17	Sbcl2	6.97302	2.92323	129.558	168.976	16.0324	12.9481	28.4309	23.7854	103.601	78.382	STARD4-AS1
ENSG00000151552	131.209	-2.57126	9.18347e-19	2.22578e-17	Sbcl2	342.549	281.8	54.912	50.0366	104.211	92.9909	60.0207	110.205	104.946	112.147	QDPR
ENSG00000083720	1119.95	-1.48679	9.38219e-19	2.27144e-17	Sbcl2	1609.89	1610.7	493.35	655.397	1509.72	1480.79	1333.09	1284.41	649.188	794.673	OXCT1
ENSG00000182612	37.9256	-4.61399	9.66318e-19	2.3369e-17	Sbcl2	221.393	209.888	8.58	9.02299	8.0162	10.5939	3.15899	7.13561	16.8183	13.2646	TSPAN10
ENSG00000198612	948.795	-1.38033	1.02568e-18	2.47773e-17	Sbcl2	1848.72	1714.77	676.962	691.489	744.171	856.929	650.751	678.675	797.189	710.262	COPS8
ENSG00000173599	82.8806	-2.94748	1.0852e-18	2.61864e-17	Sbcl2	221.393	211.642	24.882	31.1703	110.891	82.397	108.985	105.448	21.5275	25.3234	PC
ENSG00000079950	1286.73	-2.27913	1.09455e-18	2.63832e-17	Sbcl2	3843	3703.15	846.846	707.894	673.361	739.219	582.833	733.382	1070.32	942.996	STX7
ENSG00000109472	114.224	6.74261	1.09952e-18	2.64739e-17	Sbcl2	0.871627	2.33859	130.416	239.519	10.6883	14.1252	12.6359	26.1639	40.364	68.735	CPE
ENSG00000144354	695.605	1.82858	1.19966e-18	2.88535e-17	Sbcl2	248.414	226.843	943.8	742.346	932.552	1195.93	841.87	998.192	602.097	764.526	CDCA7
ENSG00000180354	162.262	-2.36359	1.25551e-18	3.01637e-17	Sbcl2	495.956	520.335	86.658	110.737	146.964	143.606	129.518	103.07	67.2734	49.441	MTURN
ENSG00000163132	177.752	2.70485	1.26168e-18	3.0279e-17	Sbcl2	38.3516	47.941	314.028	252.644	367.409	288.39	300.104	239.439	179.62	290.616	MSX1
ENSG00000102531	1063.3	-1.50642	1.28131e-18	3.07166e-17	Sbcl2	1663.06	1741.08	554.268	643.913	831.013	851.043	827.654	964.1	857.063	817.585	FNDC3A
ENSG00000102384	550.226	-1.55879	1.28442e-18	3.07576e-17	Sbcl2	937.871	1005.59	348.348	311.703	446.235	395.506	423.304	356.78	515.314	524.556	CENPI
ENSG00000160679	404.456	1.6235	1.37381e-18	3.28624e-17	Sbcl2	262.36	242.628	813.384	740.705	265.871	273.087	352.227	317.138	368.658	312.322	CHTOP
ENSG00000164197	104.804	2.52856	1.37856e-18	3.29401e-17	Sbcl2	37.48	42.6792	235.95	228.856	133.603	153.023	120.041	137.162	4.0364	2.41175	RNF180
ENSG00000006747	43.7221	-7.08923	1.41356e-18	3.37399e-17	Sbcl2	281.535	292.323	4.29	0	1.33603	2.3542	3.15899	5.54992	1.34547	1.20588	SCIN
ENSG00000184557	120.294	2.63185	1.44664e-18	3.44921e-17	Sbcl2	20.919	26.3091	155.298	141.087	134.939	161.263	162.688	169.669	139.929	166.411	SOCS3
ENSG00000116962	565.818	-2.25309	1.46479e-18	3.48871e-17	Sbcl2	616.24	598.678	123.552	131.243	348.705	570.894	385.396	573.227	608.824	710.262	NID1
ENSG00000170275	2266.7	-1.42906	1.51854e-18	3.6128e-17	Sbcl2	3642.53	3758.11	1336.76	1411.69	2017.41	2268.27	1391.53	1412.06	1167.87	1234.82	CRTAP
ENSG00000113657	988.353	1.76743	1.53841e-18	3.65614e-17	Sbcl2	296.353	282.384	882.882	1086.04	494.333	535.581	413.827	448.75	3013.85	3995.07	DPYSL3
ENSG00000169504	4005.78	-1.89191	1.68666e-18	4.00413e-17	Sbcl2	5469.46	5400.96	1469.75	1459.26	1975.99	2409.52	2572.99	3462.35	9216.45	6457.47	CLIC4
ENSG00000078596	199.845	-12.8636	1.71971e-18	4.07821e-17	Sbcl2	1151.42	1148.83	0	0	1.33603	0	1.57949	0	22.8729	24.1175	ITM2A
ENSG00000221988	88.8785	-2.99018	1.74932e-18	4.14395e-17	Sbcl2	238.826	213.981	24.882	31.9906	81.4981	52.9695	60.0207	61.8419	20.8547	36.1763	PPT2
ENSG00000130147	780.057	1.63439	1.78467e-18	4.22315e-17	Sbcl2	196.988	180.071	564.564	603.72	789.596	836.918	849.767	1052.9	910.881	1074.44	SH3BP4
ENSG00000109790	815.322	1.64788	1.88017e-18	4.44436e-17	Sbcl2	489.854	481.749	1362.5	1681.56	757.531	722.74	734.464	685.018	749.425	722.32	KLHL5
ENSG00000079337	38.3202	6.7109	1.92769e-18	4.55178e-17	Sbcl2	0.871627	2.33859	172.458	189.483	13.3603	16.4794	33.1694	32.5067	7.40007	7.23526	RAPGEF3
ENSG00000189060	1776.52	2.05208	2.02056e-18	4.76597e-17	Sbcl2	499.442	525.597	1930.5	2321.37	3593.93	2670.84	2956.81	1998.76	296.003	341.263	H1-0
ENSG00000157916	912.134	-1.4209	2.08396e-18	4.91025e-17	Sbcl2	1167.11	1095.63	428.142	416.698	900.487	988.764	993.501	1086.2	955.954	772.967	RER1
ENSG00000160695	273.175	-1.91738	2.09468e-18	4.93022e-17	Sbcl2	488.111	423.869	108.966	132.064	304.616	361.37	238.503	290.181	176.256	221.881	VPS11
ENSG00000275126	155.506	-12.782	2.72965e-18	6.41788e-17	Sbcl2	1092.15	1081.6	0	0	1.33603	0	0	0.792845	0	1.20588	H4C13
ENSG00000115091	5841.26	-1.19747	2.75485e-18	6.47021e-17	Sbcl2	8375.46	8717.66	3705.7	3747.82	4867.17	5532.37	4567.89	4611.98	5363.71	4721.01	ACTR3
ENSG00000151327	619.125	-1.382	2.76423e-18	6.48534e-17	Sbcl2	1250.78	1294.99	506.22	470.836	570.486	542.643	555.981	491.564	382.785	407.586	FAM177A1
ENSG00000063978	567.001	-1.43801	2.80479e-18	6.57348e-17	Sbcl2	1042.47	1149.42	383.526	425.721	519.717	480.257	525.971	507.421	484.368	589.674	RNF4
ENSG00000158270	192.82	3.02609	2.81303e-18	6.58579e-17	Sbcl2	23.5339	18.124	138.138	196.865	0	0	4.73848	1.58569	1031.3	1134.73	COLEC12
ENSG00000048392	1758.74	1.53565	2.89518e-18	6.7709e-17	Sbcl2	1093.89	1073.41	2821.11	3461.55	423.523	423.756	374.34	394.837	2740.72	3211.25	RRM2B
ENSG00000197860	548.844	-1.7474	2.94245e-18	6.86687e-17	Sbcl2	699.916	714.438	194.766	226.395	1326.68	1091.17	713.931	513.764	352.512	352.116	SGTB
ENSG00000166199	243.557	-1.94576	2.94159e-18	6.86687e-17	Sbcl2	380.901	386.451	86.658	112.377	287.247	376.672	247.98	241.025	197.784	201.381	ALKBH3
ENSG00000180318	113.354	-2.29781	3.10629e-18	7.24155e-17	Sbcl2	283.279	244.967	50.622	56.5987	52.1053	47.084	60.0207	55.4992	87.4554	89.2349	ALX1
ENSG00000130818	268.598	-1.79598	3.1103e-18	7.24323e-17	Sbcl2	344.293	364.819	91.806	112.377	252.51	208.347	265.355	277.496	318.876	344.881	ZNF426
ENSG00000101977	35.8466	-5.59474	3.36206e-18	7.82122e-17	Sbcl2	237.954	245.552	1.716	8.20271	1.33603	0	1.57949	2.37854	0.672734	0	MCF2
ENSG00000186230	117.369	-2.49789	3.40481e-18	7.91233e-17	Sbcl2	378.286	358.973	54.054	76.2852	86.8422	129.481	58.4412	79.2845	94.8554	103.705	ZNF749
ENSG00000107796	93.8254	-2.9309	3.43922e-18	7.98386e-17	Sbcl2	229.238	212.227	28.314	29.5298	0	4.7084	0	5.54992	83.419	56.6762	ACTA2
ENSG00000173801	34.9203	5.71064	3.88232e-18	9.00298e-17	Sbcl2	3.48651	2.92323	171.6	159.953	0	0	0	3.96423	33.6367	36.1763	JUP
ENSG00000114790	131.107	-2.56398	4.16973e-18	9.65929e-17	Sbcl2	148.177	163.701	25.74	27.069	189.717	201.284	191.119	136.369	93.51	91.6467	ARHGEF26
ENSG00000125247	168.804	2.15992	4.36261e-18	1.00955e-16	Sbcl2	52.2976	56.1261	205.062	280.533	114.899	122.418	93.1901	83.2487	82.7462	80.7938	TMTC4
ENSG00000163624	38.7302	5.57218	4.56775e-18	1.05591e-16	Sbcl2	3.48651	2.92323	130.416	170.616	2.67207	1.1771	1.57949	2.37854	70.637	110.941	CDS1
ENSG00000110328	138.607	-2.53835	4.83328e-18	1.11612e-16	Sbcl2	503.8	532.028	80.652	97.6123	12.0243	11.771	7.89746	11.0998	61.2188	66.3232	GALNT18
ENSG00000116852	89.17	5.44975	5.04126e-18	1.16292e-16	Sbcl2	0.871627	3.50788	106.392	104.995	203.077	184.805	137.416	145.884	23.5457	39.7939	KIF21B
ENSG00000107105	99.0127	3.22175	5.09205e-18	1.17341e-16	Sbcl2	10.4595	12.2776	96.954	117.299	78.826	68.2718	83.7131	88.7987	413.058	349.704	ELAVL2
ENSG00000180611	242.893	2.76328	5.34204e-18	1.22973e-16	Sbcl2	14.8177	16.9548	95.238	122.22	721.458	828.679	477.007	414.658	105.619	69.9409	MB21D2
ENSG00000168273	188.143	-2.07756	5.69051e-18	1.30858e-16	Sbcl2	365.212	384.697	86.658	91.0501	148.3	144.783	116.882	122.098	204.511	155.558	UQCC5
ENSG00000165801	390.124	-1.69921	5.94842e-18	1.36646e-16	Sbcl2	1025.9	1050.03	304.59	334.671	223.118	182.451	233.765	257.675	203.838	252.028	ARHGEF40
ENSG00000166582	102.353	2.77594	6.26296e-18	1.43722e-16	Sbcl2	27.0204	25.1398	190.476	165.695	224.454	218.941	135.836	88.7987	167.511	149.529	CENPV
ENSG00000157483	604.316	-1.56917	6.59419e-18	1.51165e-16	Sbcl2	1487	1420.11	488.202	491.343	655.993	714.5	628.638	752.41	404.313	302.675	MYO1E
ENSG00000161217	800.301	-1.23081	6.75584e-18	1.5465e-16	Sbcl2	1302.21	1299.08	520.806	587.314	721.458	747.459	604.946	665.99	725.88	783.82	PCYT1A
ENSG00000171241	840.843	-1.44637	6.76028e-18	1.5465e-16	Sbcl2	1447.77	1504.88	478.764	604.54	631.944	710.969	522.812	604.941	735.971	829.643	SHCBP1
ENSG00000172716	463.811	-7.43307	7.45801e-18	1.70435e-16	Sbcl2	220.522	214.565	1.716	0.820271	1047.45	818.085	737.623	525.656	459.477	442.557	SLFN11
ENSG00000117335	3240.06	1.26965	8.02728e-18	1.83253e-16	Sbcl2	1724.95	1696.64	4378.38	3870.86	2748.22	2976.89	2993.14	3058	3481.4	2939.93	CD46
ENSG00000180530	2247.06	2.11886	8.30408e-18	1.89376e-16	Sbcl2	1210.69	1162.28	4535.39	5770.61	3591.26	3706.69	3065.8	3134.91	1125.48	1184.17	NRIP1
ENSG00000228742	76.6104	4.76881	8.5183e-18	1.9406e-16	Sbcl2	2.61488	5.26182	107.25	118.119	18.7045	54.1466	39.4873	32.5067	157.42	154.352	LINC02577
ENSG00000197467	133.253	7.45295	9.09096e-18	2.06892e-16	Sbcl2	1.74325	0.584647	172.458	196.865	271.215	326.057	303.263	313.967	114.365	91.6467	COL13A1
ENSG00000155893	178.764	3.45438	9.15378e-18	2.08107e-16	Sbcl2	40.9665	35.0788	309.738	520.872	154.98	134.189	124.78	116.548	85.4372	81.9996	PXYLP1
ENSG00000158711	777.009	1.46502	9.53316e-18	2.16508e-16	Sbcl2	461.091	499.288	1380.52	1273.06	884.454	749.813	931.901	1166.28	620.26	529.38	ELK4
ENSG00000085433	375.186	-1.74935	9.98931e-18	2.26634e-16	Sbcl2	753.086	744.84	204.204	241.16	253.846	208.347	314.319	269.567	287.257	335.234	WDR47
ENSG00000178202	796.732	-1.76154	1.00672e-17	2.28166e-16	Sbcl2	756.572	674.682	187.902	233.777	742.835	1041.73	481.745	464.607	520.696	577.615	POGLUT3
ENSG00000203930	97.3746	-2.96491	1.06218e-17	2.40487e-16	Sbcl2	212.677	174.225	24.024	25.4284	160.324	176.565	112.144	102.277	201.82	131.441	LINC00632
ENSG00000162734	2855.65	-1.29267	1.07102e-17	2.42107e-16	Sbcl2	3445.54	3782.08	1460.32	1490.43	2468.99	2498.98	2835.19	2874.06	2238.18	2007.79	PEA15
ENSG00000135778	702.929	2.1409	1.07153e-17	2.42107e-16	Sbcl2	273.691	275.953	1298.15	1126.23	510.365	665.062	597.048	724.66	382.113	309.91	NTPCR
ENSG00000100003	88.3409	2.67696	1.08245e-17	2.44322e-16	Sbcl2	27.0204	25.1398	174.174	158.312	69.4738	75.3344	56.8617	67.3918	58.5278	79.5879	SEC14L2
ENSG00000027075	61.1381	-5.38354	1.14178e-17	2.57449e-16	Sbcl2	146.433	133.884	3.432	3.28109	74.8179	57.6779	53.7028	30.1281	54.4914	38.5881	PRKCH
ENSG00000111540	615.322	-1.73479	1.15932e-17	2.61139e-16	Sbcl2	1254.27	1279.21	351.78	409.315	396.802	410.808	473.848	528.035	511.278	747.644	RAB5B
ENSG00000167461	576.114	-1.32534	1.17561e-17	2.64536e-16	Sbcl2	970.121	1029.56	372.372	425.721	515.709	540.289	513.335	516.935	458.804	524.556	RAB8A
ENSG00000102996	121.39	-3.99472	1.35152e-17	3.03499e-16	Sbcl2	112.44	114.591	6.006	8.20271	12.0243	10.5939	9.47696	11.8927	43.055	50.6468	MMP15
ENSG00000167508	197.184	-2.85652	1.35023e-17	3.03499e-16	Sbcl2	599.679	581.723	69.498	93.5109	185.709	83.5741	116.882	75.3203	111.001	124.205	MVD
ENSG00000102401	457.126	-1.72738	1.36586e-17	3.06406e-16	Sbcl2	827.174	840.137	216.216	287.095	228.462	222.472	244.821	284.631	263.712	323.175	ARMCX3
ENSG00000165916	1569.3	-1.43811	1.37847e-17	3.08919e-16	Sbcl2	1575.03	1610.12	559.416	616.024	1988.02	2323.6	1663.21	1718.89	1009.1	1222.76	PSMC3
ENSG00000136021	1379.36	-1.161	1.39621e-17	3.12579e-16	Sbcl2	2796.18	2786.43	1280.99	1215.64	1024.74	1068.81	1127.76	1208.3	1352.87	1181.76	SCYL2
ENSG00000167972	42.8477	6.3522	1.41573e-17	3.16626e-16	Sbcl2	0.871627	2.33859	127.842	155.031	36.0729	44.7298	52.1233	36.4709	30.273	31.3528	ABCA3
ENSG00000142733	96.7782	-2.57641	1.4548e-17	3.25034e-16	Sbcl2	204.832	204.626	29.172	39.373	56.1134	47.084	94.7696	98.3128	61.2188	80.7938	MAP3K6
ENSG00000134668	77.8204	-3.5529	1.50182e-17	3.35199e-16	Sbcl2	130.744	173.055	10.296	15.5852	62.7936	87.1054	61.6002	50.7421	171.547	108.529	SPOCD1
ENSG00000135404	4287.3	-2.0932	1.62968e-17	3.63369e-16	Sbcl2	9711.67	9637.31	2430.71	2104	1234.5	1727.98	1306.24	1965.46	3636.8	3206.43	CD63
ENSG00000095203	186.719	3.76758	1.63879e-17	3.65028e-16	Sbcl2	7.84464	4.09253	73.788	80.3866	602.551	436.704	619.161	504.25	67.9461	73.5585	EPB41L4B
ENSG00000139132	273.246	-2.09125	1.72584e-17	3.84031e-16	Sbcl2	409.665	439.07	89.232	109.916	26.7207	31.7817	11.0565	19.8211	173.565	127.823	FGD4
ENSG00000181789	1263.24	-1.37208	1.79164e-17	3.97938e-16	Sbcl2	2074.47	2074.33	741.312	861.285	1250.53	1113.54	1012.45	963.307	966.045	1038.26	COPG1
ENSG00000171033	194.429	7.33423	1.79196e-17	3.97938e-16	Sbcl2	2.61488	0	176.748	164.875	443.563	452.006	398.032	370.259	185.002	148.323	PKIA
ENSG00000104093	483.01	-1.48425	1.83509e-17	4.07105e-16	Sbcl2	1045.95	974.021	328.614	392.91	244.494	246.014	210.073	217.24	437.95	448.586	DMXL2
ENSG00000151348	1019.71	-1.63838	1.89162e-17	4.19223e-16	Sbcl2	1124.4	1094.46	350.064	362.56	1106.24	1341.89	912.947	1049.73	695.607	791.055	EXT2
ENSG00000136014	36.6039	5.32744	1.90714e-17	4.22237e-16	Sbcl2	4.35813	2.92323	163.02	121.4	0	1.1771	4.73848	3.17138	73.328	63.9115	USP44
ENSG00000124882	229.076	12.4138	1.99426e-17	4.41082e-16	Sbcl2	0	0	808.236	625.047	2.67207	0	1.57949	2.37854	902.809	835.673	EREG
ENSG00000163629	617.638	-1.78879	2.04318e-17	4.51448e-16	Sbcl2	1185.41	1266.34	296.01	413.417	358.057	249.545	325.376	348.059	741.352	918.878	PTPN13
ENSG00000123684	1700.46	1.45103	2.04999e-17	4.52498e-16	Sbcl2	1081.69	1142.98	2809.95	3273.7	1442.92	1295.99	1296.76	1267.76	781.044	952.643	LPGAT1
ENSG00000161011	1112.53	-1.5751	2.05365e-17	4.52852e-16	Sbcl2	1761.56	1665.07	595.452	554.503	1187.73	1048.8	1219.37	1363.69	635.061	841.702	SQSTM1
ENSG00000187676	747.082	-1.55645	2.11383e-17	4.65657e-16	Sbcl2	1390.24	1490.85	493.35	486.421	609.231	738.042	565.458	635.069	436.604	504.057	B3GLCT
ENSG00000182004	2085.39	1.58779	2.16113e-17	4.75601e-16	Sbcl2	1242.07	1178.65	4339.77	2935.75	1885.14	2324.77	2217.61	2277.05	1484.72	1227.58	SNRPE
ENSG00000139629	114.955	5.00715	2.30481e-17	5.06712e-16	Sbcl2	1.74325	5.26182	102.96	138.626	213.765	238.951	200.596	184.733	165.492	191.734	GALNT6
ENSG00000092969	423.008	-4.22966	2.30809e-17	5.06928e-16	Sbcl2	87.1627	101.144	5.148	4.92163	748.179	1165.33	827.654	817.423	530.787	296.646	TGFB2
ENSG00000079482	343.727	-1.61496	2.35151e-17	5.15949e-16	Sbcl2	456.733	395.221	141.57	136.165	565.142	469.663	565.458	551.82	328.967	299.057	OPHN1
ENSG00000143740	437.038	1.44753	2.53077e-17	5.54727e-16	Sbcl2	301.583	240.29	755.898	716.097	372.753	400.214	409.089	414.658	427.186	471.498	SNAP47
ENSG00000165996	524.423	-2.20485	2.53747e-17	5.55642e-16	Sbcl2	1147.06	1123.69	271.986	220.653	514.373	693.312	507.017	513.764	512.623	401.557	HACD1
ENSG00000204580	209.855	2.40129	2.64335e-17	5.78253e-16	Sbcl2	86.2911	102.898	392.106	610.282	93.5224	77.6886	74.2362	91.1772	150.02	194.146	DDR1
ENSG00000025039	318.993	-1.75459	2.67573e-17	5.84755e-16	Sbcl2	1032.01	927.834	273.702	306.782	372.753	294.275	167.426	126.062	38.3458	51.8527	RRAGD
ENSG00000240694	127.489	3.20818	2.75735e-17	6.01994e-16	Sbcl2	15.6893	13.4469	120.12	146.829	319.312	257.785	292.206	229.925	80.0553	145.911	PNMA2
ENSG00000229056	117.67	6.38754	2.81934e-17	6.14919e-16	Sbcl2	2.61488	1.16929	180.18	116.479	173.684	341.359	175.324	179.183	144.638	59.088	HECW2-AS1
ENSG00000116016	227.116	-2.77647	2.86106e-17	6.23399e-16	Sbcl2	921.31	844.23	111.54	146.008	12.0243	24.7191	34.7488	91.1772	154.056	107.323	EPAS1
ENSG00000254726	147.796	3.07288	2.92263e-17	6.36184e-16	Sbcl2	22.6623	25.7244	200.772	208.349	201.741	181.273	208.493	200.59	27.5821	78.382	MEX3A
ENSG00000162520	91.3329	-7.57845	2.95708e-17	6.43048e-16	Sbcl2	236.211	244.382	0.858	1.64054	0	0	1.57949	0.792845	90.819	114.558	SYNC
ENSG00000289234	91.8081	3.04866	2.9651e-17	6.44157e-16	Sbcl2	18.3042	22.2166	132.132	205.888	110.891	131.835	112.144	103.863	91.4918	66.3232	ZNF496-DT
ENSG00000124813	128.113	2.96264	3.00449e-17	6.52069e-16	Sbcl2	13.0744	20.4626	114.114	153.391	148.3	114.179	165.847	229.132	264.384	241.175	RUNX2
ENSG00000198780	125.267	2.92339	3.01529e-17	6.53769e-16	Sbcl2	13.946	20.4626	124.41	141.907	88.1782	87.1054	91.6106	63.4276	209.22	262.881	FAM169A
ENSG00000116106	227.361	-2.54797	3.04624e-17	6.59829e-16	Sbcl2	613.625	650.712	81.51	134.525	126.923	102.408	88.4516	96.7271	265.73	218.264	EPHA4
ENSG00000148468	186.941	3.12109	3.16938e-17	6.85827e-16	Sbcl2	9.5879	8.18505	78.078	74.6447	586.519	517.924	345.909	325.067	103.601	106.117	FAM171A1
ENSG00000189058	55.189	-7.92087	3.21813e-17	6.95692e-16	Sbcl2	318.144	292.323	1.716	0.820271	0	0	1.57949	0	0.672734	2.41175	APOD
ENSG00000176444	332.623	1.87145	3.23655e-17	6.98987e-16	Sbcl2	183.042	189.425	677.82	685.747	263.199	190.69	339.591	279.874	261.021	249.617	CLK2
ENSG00000115339	50.2126	-7.94264	3.26832e-17	7.05157e-16	Sbcl2	325.117	294.662	1.716	0.820271	0	0	0	0	2.69093	4.82351	GALNT3
ENSG00000100644	6557.27	-1.55768	3.29101e-17	7.09355e-16	Sbcl2	8953.35	8790.75	2817.67	3209.72	4404.9	4158.7	4891.69	5584.8	7112.14	7119.5	HIF1A
ENSG00000123240	1021.37	-1.86319	3.29852e-17	7.10279e-16	Sbcl2	1629.94	1690.8	403.26	509.389	645.304	620.332	631.797	645.376	1149.7	1121.47	OPTN
ENSG00000188153	79.1197	7.46249	3.35237e-17	7.2117e-16	Sbcl2	0.871627	1.16929	161.304	208.349	33.4008	17.6565	30.0104	24.5782	115.037	109.735	COL4A5
ENSG00000215030	37.349	4.41114	3.68094e-17	7.91078e-16	Sbcl2	4.35813	9.35435	150.15	153.391	8.0162	12.9481	4.73848	12.6855	65.2552	78.382	RPL13P12
ENSG00000109255	52.2379	6.71155	3.6874e-17	7.91693e-16	Sbcl2	0	2.92323	201.63	154.211	2.67207	5.8855	0	4.75707	35.6549	79.5879	NMU
ENSG00000103502	284.066	-1.80468	3.73266e-17	8.00629e-16	Sbcl2	523.848	525.597	154.44	146.008	215.101	169.502	203.755	236.268	265.057	355.734	CDIPT
ENSG00000136928	32.1248	-5.37555	3.7387e-17	8.01145e-16	Sbcl2	214.42	201.703	2.574	7.38244	1.33603	2.3542	0	2.37854	6.0546	1.20588	GABBR2
ENSG00000105255	88.4584	4.37115	3.75976e-17	8.04875e-16	Sbcl2	4.35813	4.67717	96.954	91.0501	157.652	163.617	154.79	153.812	64.5824	69.9409	FSD1
ENSG00000101188	46.4132	7.63723	3.8876e-17	8.31432e-16	Sbcl2	0.871627	1.16929	214.5	202.607	72.1458	57.6779	33.1694	33.2995	16.1456	14.4705	NTSR1
ENSG00000136859	122.938	-9.075	3.90946e-17	8.35295e-16	Sbcl2	459.347	444.331	0	1.64054	72.1458	87.1054	55.2823	109.413	76.0189	148.323	ANGPTL2
ENSG00000278588	305.462	-12.367	4.00499e-17	8.54877e-16	Sbcl2	830.66	799.797	0	0	0	0	0	0.792845	623.624	353.322	H2BC10
ENSG00000179889	702.14	-1.5514	4.04926e-17	8.63489e-16	Sbcl2	1601.18	1613.62	482.196	614.383	442.227	367.255	510.176	477.293	457.459	493.204	PDXDC1
ENSG00000162144	128.802	-2.40475	4.08857e-17	8.71027e-16	Sbcl2	371.313	396.975	73.788	71.3636	125.587	75.3344	105.826	90.3843	76.0189	103.705	CYB561A3
ENSG00000135931	567.165	-1.72461	4.24914e-17	9.04361e-16	Sbcl2	1247.3	1236.53	356.07	395.371	233.806	246.014	298.524	256.089	258.33	378.645	ARMC9
ENSG00000143772	362.644	-1.91311	4.72309e-17	1.00426e-15	Sbcl2	1487	1473.31	375.804	410.136	32.0648	48.2611	37.9078	56.292	129.165	161.588	ITPKB
ENSG00000165507	51.5171	5.76245	5.42879e-17	1.1532e-15	Sbcl2	2.61488	1.75394	121.836	107.456	37.4089	28.2504	37.9078	67.3918	30.9457	25.3234	DEPP1
ENSG00000246898	182.559	-2.31667	6.22767e-17	1.32162e-15	Sbcl2	279.792	304.601	57.486	59.8798	24.0486	49.4382	20.5334	18.2354	125.128	126.617	LINC00920
ENSG00000108846	42.9782	5.56979	6.27103e-17	1.32867e-15	Sbcl2	0	4.67717	113.256	142.727	1.33603	3.5313	4.73848	3.96423	76.6916	73.5585	ABCC3
ENSG00000082397	867.97	-12.0818	6.27293e-17	1.32867e-15	Sbcl2	1826.06	1810.07	0	0.820271	241.822	218.941	176.903	124.477	688.206	758.497	EPB41L3
ENSG00000275342	64.3698	3.31702	6.42606e-17	1.35979e-15	Sbcl2	20.919	16.9548	150.15	223.934	16.0324	10.5939	18.9539	23.7854	135.219	132.646	PRAG1
ENSG00000164604	110.31	-2.73543	6.63705e-17	1.40309e-15	Sbcl2	412.28	432.638	46.332	80.3866	92.1863	63.5634	69.4977	57.8777	37.0003	42.2057	GPR85
ENSG00000156510	79.2654	4.06234	6.68706e-17	1.41231e-15	Sbcl2	10.4595	14.6162	156.156	268.229	146.964	88.2825	121.621	98.3128	21.5275	24.1175	HKDC1
ENSG00000120756	495.299	1.77826	6.71575e-17	1.417e-15	Sbcl2	159.508	166.04	526.812	590.595	1014.05	954.628	751.839	731.796	282.548	343.675	PLS1
ENSG00000178401	105.966	2.65302	6.73414e-17	1.41952e-15	Sbcl2	32.2502	23.3859	159.588	185.381	101.539	113.002	66.3387	61.8419	167.511	237.558	DNAJC22
ENSG00000172594	191.93	-2.08864	7.13787e-17	1.50319e-15	Sbcl2	454.118	399.314	126.126	74.6447	126.923	133.012	104.247	121.305	178.274	154.352	SMPDL3A
ENSG00000166900	835.748	-1.58635	7.36637e-17	1.54834e-15	Sbcl2	1430.34	1542.88	490.776	499.545	1134.29	825.147	1032.99	895.915	473.604	586.056	STX3
ENSG00000259417	42.2934	-4.77236	7.36248e-17	1.54834e-15	Sbcl2	203.961	205.796	2.574	12.3041	1.33603	0	0	1.58569	1.34547	1.20588	CTXND1
ENSG00000265763	37.0692	6.865	7.60054e-17	1.59604e-15	Sbcl2	0.871627	1.75394	166.452	157.492	24.0486	22.3649	9.47696	14.2712	18.8365	26.5293	ZNF488
ENSG00000103642	289.589	-1.62886	7.85753e-17	1.64843e-15	Sbcl2	536.922	519.166	171.6	169.796	335.345	386.089	330.114	302.074	154.056	136.264	LACTB
ENSG00000005893	4037.71	-1.49335	8.16058e-17	1.71038e-15	Sbcl2	5913.99	5737.72	2265.98	1872.68	2606.6	3244.09	2762.53	3478.21	3316.58	2878.43	LAMP2
ENSG00000116698	219.544	1.89538	8.38434e-17	1.75561e-15	Sbcl2	106.338	99.9746	376.662	389.629	110.891	136.544	178.483	242.611	232.766	194.146	SMG7
ENSG00000105655	125.27	2.45371	8.39456e-17	1.75607e-15	Sbcl2	39.2232	47.3564	220.506	256.745	77.49	116.533	105.826	138.748	150.692	206.205	ISYNA1
ENSG00000100473	59.3162	5.16119	8.65823e-17	1.80951e-15	Sbcl2	2.61488	2.92323	87.516	112.377	48.0972	72.9802	36.3283	34.8852	59.2006	74.7644	COCH
ENSG00000181104	938.439	1.85537	8.96799e-17	1.87247e-15	Sbcl2	328.603	295.247	872.586	1382.16	758.867	805.137	579.674	464.607	1096.56	1067.2	F2R
ENSG00000139174	49.2777	4.33798	9.24905e-17	1.92932e-15	Sbcl2	5.22976	4.09253	84.942	100.073	13.3603	15.3023	17.3744	16.6497	159.438	132.646	PRICKLE1
ENSG00000118113	442.394	-12.1538	9.27056e-17	1.93198e-15	Sbcl2	694.687	711.515	0	0	1.33603	1.1771	0	1.58569	2.0182	3.61763	MMP8
ENSG00000143369	433.793	-2.34493	9.36921e-17	1.95069e-15	Sbcl2	1052.05	1002.67	143.286	260.846	68.1377	109.47	140.575	199.797	129.165	211.028	ECM1
ENSG00000109762	480.015	-1.93202	9.50375e-17	1.97683e-15	Sbcl2	1063.38	1021.38	301.158	245.261	371.417	381.38	358.545	352.023	397.586	309.91	SNX25
ENSG00000143127	33.1017	5.15369	1.01842e-16	2.11636e-15	Sbcl2	6.10139	2.92323	160.446	146.829	5.34414	18.8336	20.5334	38.0566	10.091	10.8529	ITGA10
ENSG00000110395	372.583	-1.51093	1.03305e-16	2.14476e-15	Sbcl2	420.996	422.115	140.712	155.031	506.357	434.35	483.325	497.114	322.912	356.94	CBL
ENSG00000179046	35.4592	5.38754	1.0587e-16	2.19592e-15	Sbcl2	1.74325	5.84647	163.02	175.538	2.67207	0	0	0.792845	8.74554	9.64702	TRIML2
ENSG00000257365	172.966	-1.98648	1.06813e-16	2.21341e-15	Sbcl2	296.353	344.941	87.516	74.6447	114.899	123.596	105.826	111.791	51.8005	71.1467	FNTB
ENSG00000107165	13366.8	-12.9625	1.09369e-16	2.26425e-15	Sbcl2	89348.7	88196.9	21.45	0.820271	52.1053	7.0626	17.3744	1.58569	16.1456	188.117	TYRP1
ENSG00000163545	55.4446	6.59375	1.12906e-16	2.33527e-15	Sbcl2	0.871627	1.75394	127.842	141.087	24.0486	27.0733	69.4977	69.7704	12.1092	7.23526	NUAK2
ENSG00000171621	155.396	-2.25353	1.13155e-16	2.33821e-15	Sbcl2	168.224	156.101	33.462	34.4514	203.077	195.399	284.309	313.967	160.111	143.499	SPSB1
ENSG00000114573	1759.01	-1.60068	1.17891e-16	2.43379e-15	Sbcl2	3409.8	3461.11	1000.43	1264.86	1869.11	1617.34	1448.39	1272.52	736.643	901.996	ATP6V1A
ENSG00000244879	242.504	2.46112	1.20079e-16	2.47665e-15	Sbcl2	80.1897	85.943	460.746	455.251	220.446	200.107	379.078	285.424	332.33	300.263	GABPB1-AS1
ENSG00000149231	448.879	-1.40557	1.23013e-16	2.53381e-15	Sbcl2	518.618	535.536	214.5	183.741	443.563	381.38	379.078	375.016	674.752	649.968	CCDC82
ENSG00000100030	1822.53	-1.1922	1.23081e-16	2.53381e-15	Sbcl2	3064.64	2904.52	1271.56	1340.32	1341.38	1188.87	1140.39	1142.49	1601.78	1803.99	MAPK1
ENSG00000158528	123.134	2.44147	1.32681e-16	2.72889e-15	Sbcl2	48.8111	45.6024	238.524	273.15	77.49	91.8138	66.3387	70.5632	96.8736	130.235	PPP1R9A
ENSG00000147383	514.6	-2.29292	1.37988e-16	2.83538e-15	Sbcl2	796.667	866.446	163.878	175.538	932.552	586.196	619.161	410.694	226.711	314.734	NSDHL
ENSG00000173281	152.081	-2.53056	1.40644e-16	2.88727e-15	Sbcl2	291.123	306.355	33.462	69.7231	141.62	182.451	150.052	153.019	71.3098	95.2643	PPP1R3B
ENSG00000226674	183.624	-7.67749	1.46386e-16	3.00235e-15	Sbcl2	330.347	358.388	2.574	0.820271	37.4089	81.2199	116.882	96.7271	45.7459	13.2646	TEX41
ENSG00000167555	89.3779	-2.77025	1.46871e-16	3.00949e-15	Sbcl2	205.704	204.626	20.592	39.373	40.081	31.7817	39.4873	42.8136	203.166	180.882	ZNF528
ENSG00000072041	812.44	-1.47983	1.53439e-16	3.14115e-15	Sbcl2	1361.48	1352.87	471.9	501.186	486.316	589.727	525.971	635.862	392.204	413.616	SLC6A15
ENSG00000184304	161.976	-2.58613	1.56327e-16	3.19729e-15	Sbcl2	243.184	263.676	33.462	50.8568	58.7855	81.2199	56.8617	54.7063	162.129	130.235	PRKD1
ENSG00000159399	367.049	-1.97044	1.62195e-16	3.31422e-15	Sbcl2	533.436	536.121	122.694	150.11	502.349	556.768	475.427	588.291	112.347	67.5291	HK2
ENSG00000164744	48.5032	5.7531	1.75109e-16	3.57479e-15	Sbcl2	1.74325	2.33859	131.274	94.3312	113.563	123.596	97.9286	95.1414	4.0364	0	SUN3
ENSG00000266401	33.9312	5.76401	1.85555e-16	3.78453e-15	Sbcl2	1.74325	2.92323	152.724	110.737	28.0567	16.4794	22.1129	25.371	24.8911	19.294	ENSG00000266401
ENSG00000173598	872.588	-1.27995	1.93726e-16	3.94752e-15	Sbcl2	966.634	921.403	404.976	372.403	471.62	543.82	568.617	650.133	906.172	1031.02	NUDT4
ENSG00000169083	117.962	2.93186	2.01499e-16	4.10211e-15	Sbcl2	16.5609	25.1398	148.434	175.538	117.571	136.544	120.041	221.204	263.039	239.97	AR
ENSG00000116729	372.986	-1.78171	2.08631e-16	4.24339e-15	Sbcl2	570.916	537.29	140.712	181.28	356.721	261.316	342.75	310.002	435.931	457.027	WLS
ENSG00000213401	538.683	12.0224	2.21179e-16	4.49444e-15	Sbcl2	0	0	620.334	472.476	619.92	759.23	521.233	547.856	716.461	558.321	MAGEA12
ENSG00000159388	160.253	2.39622	2.28284e-16	4.63455e-15	Sbcl2	54.9125	71.9115	261.69	410.136	14.6964	18.8336	9.47696	6.34276	127.147	178.47	BTG2
ENSG00000106025	97.8166	3.88669	2.39703e-16	4.86188e-15	Sbcl2	4.35813	5.84647	79.794	74.6447	54.7774	60.0321	55.2823	58.6705	8.0728	12.0588	TSPAN12
ENSG00000146147	42.0473	-6.99365	2.46076e-16	4.98655e-15	Sbcl2	226.623	201.118	1.716	1.64054	1.33603	0	3.15899	1.58569	2.69093	1.20588	MLIP
ENSG00000170442	53.9818	8.9078	2.60747e-16	5.27898e-15	Sbcl2	0	1.16929	338.91	327.288	1.33603	7.0626	4.73848	9.51414	20.8547	18.0882	KRT86
ENSG00000117899	819.744	-1.30217	2.653e-16	5.36623e-15	Sbcl2	1495.71	1521.25	607.464	616.024	629.272	755.698	541.766	528.035	596.715	596.909	MESD
ENSG00000168092	2537.18	-1.23875	2.6648e-16	5.38515e-15	Sbcl2	2765.67	2807.47	1057.06	1304.23	3612.64	3523.06	2903.11	2836.8	2066.64	2433.46	PAFAH1B2
ENSG00000148358	722.582	-1.41513	2.69401e-16	5.43918e-15	Sbcl2	1154.03	1247.64	410.124	490.522	578.503	686.249	486.484	612.076	657.261	675.291	GPR107
ENSG00000124260	685.786	11.9049	2.70928e-16	5.46499e-15	Sbcl2	0	0	479.622	527.435	1174.37	1203	972.968	761.131	1061.57	1258.94	MAGEA10
ENSG00000118762	413.767	-1.47952	2.71475e-16	5.47101e-15	Sbcl2	764.417	765.887	235.95	312.523	203.077	235.42	271.673	273.532	415.749	430.498	PKD2
ENSG00000134531	1520.58	-1.45684	2.74179e-16	5.52046e-15	Sbcl2	4659.72	4491.84	1546.97	1786.55	1278.58	1454.9	1279.39	1661.01	514.641	537.821	EMP1
ENSG00000120539	810.32	-1.56729	2.75908e-16	5.55018e-15	Sbcl2	1072.1	1017.87	367.224	337.952	1102.23	1217.12	1042.47	930.007	788.444	700.615	MASTL
ENSG00000107798	1189.51	-1.76323	2.85405e-16	5.73598e-15	Sbcl2	3983.34	3748.75	978.12	1299.31	466.276	499.09	451.735	564.506	441.986	315.94	LIPA
ENSG00000166578	74.8635	3.26584	2.88025e-16	5.78336e-15	Sbcl2	13.946	16.9548	142.428	157.492	16.0324	9.4168	11.0565	16.6497	12.7819	16.8823	IQCD
ENSG00000106780	278.072	-1.8031	2.97502e-16	5.96719e-15	Sbcl2	543.024	575.877	146.718	173.898	191.053	143.606	150.052	164.912	234.111	261.675	MEGF9
ENSG00000196693	235.503	1.78034	2.97722e-16	5.96719e-15	Sbcl2	97.6222	115.175	354.354	379.786	271.215	197.753	214.811	201.383	250.93	259.264	ZNF33B
ENSG00000174903	489.501	-1.65532	2.99212e-16	5.9916e-15	Sbcl2	740.011	799.212	263.406	225.575	586.519	556.768	478.586	546.27	343.767	355.734	RAB1B
ENSG00000117984	173.291	-2.0934	3.07377e-16	6.14951e-15	Sbcl2	542.152	524.428	100.386	149.289	108.219	90.6367	93.1901	103.07	86.7826	121.794	CTSD
ENSG00000196683	1744.14	-1.26973	3.14644e-16	6.28916e-15	Sbcl2	2006.49	2094.2	932.646	768.594	1450.93	1713.86	1399.43	1386.69	762.207	734.379	TOMM7
ENSG00000112218	55.6309	3.87104	3.17747e-16	6.34542e-15	Sbcl2	6.10139	7.60041	90.09	113.197	112.227	95.3451	86.8721	59.4634	53.8187	40.9998	GPR63
ENSG00000283154	97.0984	2.45537	3.3306e-16	6.6452e-15	Sbcl2	22.6623	27.4784	141.57	136.165	136.275	124.773	108.985	103.863	63.9097	73.5585	IQCJ-SCHIP1
ENSG00000152767	405.194	-1.69835	3.40613e-16	6.78974e-15	Sbcl2	894.289	872.293	249.678	294.477	304.616	264.848	243.242	236.268	425.84	387.087	FARP1
ENSG00000134013	990.437	3.66355	3.60501e-16	7.17968e-15	Sbcl2	113.312	111.083	1099.96	1743.08	841.701	1307.76	775.531	1183.72	1135.57	1160.05	LOXL2
ENSG00000250072	71.5349	3.05749	3.68894e-16	7.34019e-15	Sbcl2	20.919	28.063	192.192	219.833	20.0405	25.8962	34.7488	28.5424	26.9093	18.0882	SH3TC2-DT
ENSG00000081913	154.758	-1.83801	3.74761e-16	7.4502e-15	Sbcl2	383.516	330.91	97.812	101.714	118.907	113.002	108.985	126.855	143.965	137.47	PHLPP1
ENSG00000187688	405.664	-1.66548	3.89343e-16	7.7331e-15	Sbcl2	1033.75	1088.61	289.146	379.786	150.972	153.023	151.631	165.705	325.603	429.292	TRPV2
ENSG00000129071	540.042	-1.42168	3.98037e-16	7.89864e-15	Sbcl2	734.782	738.409	290.862	259.206	641.296	727.448	527.551	489.185	604.788	505.262	MBD4
ENSG00000146966	282.802	-2.26293	4.06249e-16	8.05434e-15	Sbcl2	127.258	115.175	29.172	21.3271	179.029	187.159	268.514	312.381	195.765	166.411	DENND2A
ENSG00000104687	827.247	-1.34016	4.11607e-16	8.15323e-15	Sbcl2	1479.15	1528.85	630.63	557.785	753.523	775.709	563.879	611.284	321.567	338.851	GSR
ENSG00000133740	214.996	1.90803	4.16221e-16	8.2372e-15	Sbcl2	76.7032	74.8348	317.46	251.003	311.296	362.547	249.56	244.196	186.347	137.47	E2F5
ENSG00000171680	46.1486	6.30079	4.27057e-16	8.44406e-15	Sbcl2	0.871627	2.92323	151.866	171.437	30.7288	21.1878	31.5899	19.0283	45.7459	95.2643	PLEKHG5
ENSG00000137834	30.2373	4.9913	4.56142e-16	9.01106e-15	Sbcl2	5.22976	3.50788	117.546	153.391	1.33603	2.3542	1.57949	3.17138	43.7277	53.0586	SMAD6
ENSG00000106571	171.13	2.06756	4.89221e-16	9.65586e-15	Sbcl2	46.1962	52.6182	194.766	221.473	76.1539	100.054	127.939	164.912	130.51	112.147	GLI3
ENSG00000145555	919.739	-2.24681	4.91816e-16	9.69838e-15	Sbcl2	2478.91	2700.48	490.776	600.439	264.535	244.837	268.514	457.472	571.824	611.38	MYO10
ENSG00000014914	84.8837	2.91255	4.98972e-16	9.83068e-15	Sbcl2	31.3786	26.3091	211.068	220.653	53.4414	42.3756	69.4977	51.5349	75.3462	127.823	MTMR11
ENSG00000134308	4655.82	1.32546	5.01759e-16	9.87676e-15	Sbcl2	3250.3	3307.35	8993.56	7441.5	4974.05	5819.58	4526.83	4466.1	4433.99	3763.54	YWHAQ
ENSG00000128284	62.3928	5.99024	5.20752e-16	1.02415e-14	Sbcl2	0	3.50788	112.398	146.008	9.35224	14.1252	11.0565	30.921	141.274	156.764	APOL3
ENSG00000143248	308.727	6.19052	5.36646e-16	1.05446e-14	Sbcl2	6.10139	7.01576	263.406	698.871	1.33603	5.8855	7.89746	6.34276	28.9275	20.4999	RGS5
ENSG00000114999	1681.98	-1.23319	5.50224e-16	1.08018e-14	Sbcl2	2275.82	2304.09	931.788	1016.32	2505.06	2014.02	2105.46	2026.51	1125.48	1173.32	TTL
ENSG00000055732	138.846	-2.52144	5.64456e-16	1.10713e-14	Sbcl2	471.55	482.918	88.374	77.9258	36.0729	54.1466	23.6924	23.7854	82.7462	75.9703	MCOLN3
ENSG00000050165	739.324	-4.11158	5.9019e-16	1.15657e-14	Sbcl2	81.0613	78.3426	2.574	6.56217	1166.36	1653.83	985.604	1088.58	1206.88	1053.94	DKK3
ENSG00000025800	822.973	-1.48471	6.04316e-16	1.1832e-14	Sbcl2	1069.49	1054.12	372.372	386.348	673.361	715.677	849.767	1192.44	702.334	833.261	KPNA6
ENSG00000138246	1038.05	-1.23462	6.10372e-16	1.194e-14	Sbcl2	1899.28	1912.96	761.046	858.824	915.183	954.628	822.916	884.022	633.042	793.467	DNAJC13
ENSG00000155252	270.38	-1.74765	6.28102e-16	1.22759e-14	Sbcl2	536.051	617.387	169.026	174.718	382.106	335.474	331.694	339.338	88.1281	109.735	PI4K2A
ENSG00000165240	233.408	-1.82167	6.38342e-16	1.24649e-14	Sbcl2	516.875	515.074	123.552	168.156	106.883	91.8138	142.154	118.134	203.166	195.352	ATP7A
ENSG00000251791	217.197	3.142	6.60246e-16	1.28812e-14	Sbcl2	40.0948	42.6792	450.45	281.353	144.292	383.735	145.313	256.882	233.439	155.558	SCARNA6
ENSG00000223865	41.2957	-5.17278	6.652e-16	1.29664e-14	Sbcl2	130.744	140.9	2.574	4.92163	0	4.7084	1.57949	4.75707	11.4365	22.9117	HLA-DPB1
ENSG00000149547	1532.68	-1.249	6.74269e-16	1.31315e-14	Sbcl2	1836.52	1957.98	735.306	861.285	1802.31	1770.36	1467.35	1493.72	1175.94	1495.29	EI24
ENSG00000141002	503.881	-1.41244	6.88884e-16	1.34043e-14	Sbcl2	832.404	859.43	294.294	341.233	518.381	484.965	472.268	468.571	424.495	476.321	TCF25
ENSG00000143256	1198.53	1.21963	7.34568e-16	1.42806e-14	Sbcl2	604.037	598.678	1366.79	1433.83	1317.33	1477.26	1375.74	1611.06	820.062	852.555	PFDN2
ENSG00000103175	92.0678	-11.9924	7.51694e-16	1.46006e-14	Sbcl2	610.139	647.204	0	0	0	0	0	0.792845	0	3.61763	WFDC1
ENSG00000006042	186.027	-11.7732	7.56198e-16	1.46752e-14	Sbcl2	575.274	505.719	0	0	0	1.1771	0	0	193.075	223.087	TMEM98
ENSG00000162885	433.368	1.43232	7.63625e-16	1.48062e-14	Sbcl2	221.393	243.213	663.234	593.056	450.243	466.132	398.032	459.85	315.512	353.322	B3GALNT2
ENSG00000112144	368.076	-1.90408	7.6703e-16	1.48592e-14	Sbcl2	424.482	378.851	99.528	114.838	395.466	255.431	551.243	558.956	181.638	233.94	CILK1
ENSG00000106624	538.34	-1.57987	8.01517e-16	1.55136e-14	Sbcl2	601.423	642.527	193.05	223.114	855.062	1025.25	840.29	1033.87	261.693	264.087	AEBP1
ENSG00000135324	57.7949	-5.41991	8.03475e-16	1.55379e-14	Sbcl2	111.568	104.067	2.574	2.46081	0	0	0	0.792845	107.637	90.4408	MRAP2
ENSG00000198624	47.9966	4.03212	8.06313e-16	1.5579e-14	Sbcl2	12.2028	3.50788	114.114	126.322	85.5062	83.5741	42.6463	31.7138	45.7459	60.2938	CCDC69
ENSG00000150540	414.741	-2.37703	8.19625e-16	1.58224e-14	Sbcl2	1184.54	1114.34	253.968	188.662	5.34414	10.5939	23.6924	55.4992	758.844	584.85	HNMT
ENSG00000148158	377.766	-1.58315	8.36743e-16	1.61387e-14	Sbcl2	902.134	883.986	269.412	326.468	209.757	200.107	232.185	296.524	199.129	236.352	SNX30
ENSG00000171603	544.375	-1.8609	8.65119e-16	1.66713e-14	Sbcl2	806.255	734.901	183.612	240.34	442.227	479.08	451.735	607.319	386.149	535.409	CLSTN1
ENSG00000197355	105.721	-2.47036	8.90796e-16	1.71511e-14	Sbcl2	245.799	238.536	48.906	38.5528	80.162	48.2611	66.3387	57.8777	111.674	156.764	UAP1L1
ENSG00000133805	65.4019	3.46008	9.052e-16	1.74132e-14	Sbcl2	12.2028	10.5236	99.528	148.469	61.4576	44.7298	69.4977	65.0133	119.747	143.499	AMPD3
ENSG00000113269	363.212	-1.61566	9.06511e-16	1.74232e-14	Sbcl2	567.429	574.123	190.476	182.1	367.409	430.819	339.591	387.701	197.111	171.235	RNF130
ENSG00000196754	91.364	3.64053	9.10314e-16	1.74811e-14	Sbcl2	6.97302	9.35435	107.25	100.073	64.1296	124.773	63.1797	118.134	80.0553	91.6467	S100A2
ENSG00000075151	700.335	-1.50472	9.32516e-16	1.78918e-14	Sbcl2	827.174	841.891	257.4	330.569	726.802	672.124	867.142	1073.51	615.551	570.38	EIF4G3
ENSG00000165795	93.2474	2.94031	9.53613e-16	1.82806e-14	Sbcl2	24.4056	16.9548	145.86	166.515	33.4008	28.2504	17.3744	17.4426	65.9279	74.7644	NDRG2
ENSG00000006715	973.707	-1.53188	9.98026e-16	1.91154e-14	Sbcl2	1362.35	1430.63	416.988	548.762	626.6	572.071	535.448	525.656	445.35	460.645	VPS41
ENSG00000187678	505.429	1.70501	1.02093e-15	1.9537e-14	Sbcl2	132.487	126.868	404.976	439.665	293.927	234.243	296.945	351.23	150.02	157.97	SPRY4
ENSG00000188677	401.079	-1.83959	1.07507e-15	2.05552e-14	Sbcl2	869.884	899.771	217.074	277.252	136.275	235.42	113.723	141.919	314.839	291.822	PARVB
ENSG00000180667	457.864	1.31597	1.07719e-15	2.05778e-14	Sbcl2	268.461	257.829	676.104	633.25	479.636	467.309	578.094	556.577	221.329	213.44	YOD1
ENSG00000228203	55.7161	-7.17703	1.08329e-15	2.06764e-14	Sbcl2	181.298	182.994	1.716	0.820271	2.67207	3.5313	9.47696	7.92845	64.5824	44.6174	GRASLND
ENSG00000155099	271.306	-1.61428	1.13499e-15	2.16446e-14	Sbcl2	597.936	660.651	216.216	195.225	146.964	128.304	140.575	158.569	342.421	272.528	PIP4P2
ENSG00000120215	2480.34	-10.9258	1.15104e-15	2.19315e-14	Sbcl2	17729.8	16582.9	9.438	8.20271	5.34414	2.3542	3.15899	2.37854	2.0182	53.0586	MLANA
ENSG00000136868	820.971	-1.42235	1.16001e-15	2.20834e-14	Sbcl2	1451.26	1427.71	592.02	482.32	627.936	676.833	565.458	512.178	813.335	778.997	SLC31A1
ENSG00000166266	723.203	-1.32907	1.17428e-15	2.23357e-14	Sbcl2	880.343	837.214	314.886	368.302	832.349	845.158	630.218	646.169	618.242	719.909	CUL5
ENSG00000135966	480.705	-1.56436	1.21883e-15	2.3163e-14	Sbcl2	912.593	959.405	270.27	362.56	463.604	395.506	552.823	507.421	349.149	388.292	TGFBRAP1
ENSG00000137364	824.135	-1.72614	1.25851e-15	2.38964e-14	Sbcl2	1122.66	1178.06	374.088	321.546	692.066	695.666	713.931	552.613	826.117	601.733	TPMT
ENSG00000156642	621.431	-1.45789	1.28258e-15	2.43326e-14	Sbcl2	1014.57	965.836	368.082	352.717	347.369	390.797	341.17	378.187	792.48	763.32	NPTN
ENSG00000164291	223.323	-2.04909	1.29334e-15	2.45156e-14	Sbcl2	332.961	330.325	82.368	77.9258	236.478	286.035	199.016	244.196	177.602	226.705	ARSK
ENSG00000140263	253.663	-1.58508	1.35614e-15	2.56839e-14	Sbcl2	474.165	454.855	156.156	153.391	167.004	180.096	138.995	160.948	147.329	176.058	SORD
ENSG00000153207	1633.87	1.15003	1.38157e-15	2.61429e-14	Sbcl2	1078.2	1081.01	2226.51	2564.99	1589.88	1562.01	1623.72	1843.37	843.608	858.584	AHCTF1
ENSG00000160606	123.203	2.09553	1.38438e-15	2.61735e-14	Sbcl2	45.3246	38.5867	169.026	187.022	124.251	108.293	126.359	130.027	106.965	121.794	TLCD1
ENSG00000212719	134.593	-2.08526	1.38613e-15	2.61842e-14	Sbcl2	323.374	331.495	78.078	76.2852	85.5062	55.3237	105.826	129.234	145.31	120.588	LINC02693
ENSG00000064652	257.396	-1.69763	1.39427e-15	2.63154e-14	Sbcl2	415.766	410.422	118.404	136.165	187.045	230.712	210.073	206.933	246.893	209.823	SNX24
ENSG00000259583	77.601	4.16956	1.41551e-15	2.66934e-14	Sbcl2	13.946	16.3701	229.086	319.086	20.0405	29.4275	28.4309	31.7138	45.0732	45.8233	ALDH1A3-AS1
ENSG00000187498	404.769	-1.71141	1.43209e-15	2.69829e-14	Sbcl2	612.754	603.355	156.156	214.911	133.603	188.336	124.78	118.927	642.461	681.321	COL4A1
ENSG00000177628	546.225	-2.18807	1.43638e-15	2.70406e-14	Sbcl2	1731.92	1627.07	284.856	451.97	216.437	282.504	205.334	398.801	165.492	209.823	GBA1
ENSG00000102053	24.5377	5.83215	1.43922e-15	2.70708e-14	Sbcl2	4.35813	1.16929	143.286	146.008	2.67207	3.5313	7.89746	3.96423	6.72734	6.02938	ZC3H12B
ENSG00000167716	112.339	-2.23849	1.46389e-15	2.75114e-14	Sbcl2	347.779	340.849	72.072	73.8244	57.4495	47.084	64.7592	86.4201	92.1645	112.147	WDR81
ENSG00000128524	298.708	-1.80788	1.4942e-15	2.80571e-14	Sbcl2	533.436	536.706	163.02	142.727	183.037	197.753	164.267	186.319	250.257	214.646	ATP6V1F
ENSG00000073417	433.172	-1.32478	1.49571e-15	2.80614e-14	Sbcl2	868.14	854.169	359.502	328.109	358.057	387.266	382.237	409.108	405.658	438.939	PDE8A
ENSG00000136531	108.391	3.57566	1.50634e-15	2.82368e-14	Sbcl2	8.71627	8.7697	75.504	132.884	14.6964	14.1252	9.47696	3.17138	329.639	430.498	SCN2A
ENSG00000103449	107.948	11.7987	1.57298e-15	2.94609e-14	Sbcl2	0	0	459.888	475.757	0	0	0	0.792845	106.292	132.646	SALL1
ENSG00000110218	423.804	-1.67357	1.58104e-15	2.95867e-14	Sbcl2	571.787	629.08	167.31	209.169	518.381	454.361	361.704	367.88	353.858	372.616	PANX1
ENSG00000004846	584.846	-14.4588	1.58462e-15	2.96286e-14	Sbcl2	3511.78	3438.31	0	0	4.0081	0	1.57949	0.792845	0.672734	8.44114	ABCB5
ENSG00000266472	1158.06	1.31069	1.58951e-15	2.96947e-14	Sbcl2	726.937	679.944	1858.43	1629.88	973.969	1102.94	860.824	992.642	1284.25	1113.02	MRPS21
ENSG00000225177	40.197	-5.15937	1.5936e-15	2.97459e-14	Sbcl2	137.717	132.715	5.148	2.46081	8.0162	10.5939	6.31797	11.0998	17.4911	3.61763	NHSL1-AS1
ENSG00000121644	2073.74	1.23367	1.59646e-15	2.9774e-14	Sbcl2	1302.21	1187.42	3240.67	2611.74	2121.62	1990.48	2200.23	2261.19	1458.49	1567.64	DESI2
ENSG00000205250	802.041	1.18669	1.59872e-15	2.9786e-14	Sbcl2	420.996	385.867	933.504	900.658	1257.21	1326.59	1124.6	1143.28	642.461	588.468	E2F4
ENSG00000101040	694.652	-1.34574	1.59981e-15	2.9786e-14	Sbcl2	841.12	855.923	315.744	351.896	670.689	681.541	688.659	849.93	587.296	668.056	ZMYND8
ENSG00000104142	236.877	-1.81957	1.61677e-15	3.00764e-14	Sbcl2	593.578	605.694	150.15	189.483	177.693	125.95	135.836	141.126	166.165	227.911	VPS18
ENSG00000168306	42.1043	4.01985	1.62193e-15	3.01468e-14	Sbcl2	11.3312	7.01576	156.156	134.525	34.7369	32.9588	45.8053	30.1281	20.182	20.4999	ACOX2
ENSG00000007923	392.375	-1.44398	1.62746e-15	3.0224e-14	Sbcl2	543.895	579.385	219.648	193.584	372.753	387.266	442.258	427.344	375.385	338.851	DNAJC11
ENSG00000123066	665.329	1.5065	1.66525e-15	3.08998e-14	Sbcl2	318.144	312.786	853.71	938.39	810.973	685.072	870.301	1122.67	564.424	662.026	MED13L
ENSG00000133104	1060.66	-1.39462	1.71127e-15	3.17269e-14	Sbcl2	1745	1777.33	637.494	702.152	732.147	755.698	799.223	780.952	858.408	917.672	SPART
ENSG00000099940	355.522	-1.47882	1.71717e-15	3.18095e-14	Sbcl2	726.065	703.914	247.104	265.768	243.158	270.733	227.447	221.997	399.604	307.499	SNAP29
ENSG00000152137	66.2679	-2.65639	1.72262e-15	3.18837e-14	Sbcl2	193.501	166.04	24.882	31.9906	42.7531	38.8443	56.8617	63.4276	74.6734	74.7644	HSPB8
ENSG00000211455	422.61	1.66252	1.73578e-15	3.21002e-14	Sbcl2	199.603	225.674	718.146	630.789	583.847	406.1	467.53	370.259	468.223	471.498	STK38L
ENSG00000135272	565.485	-1.41538	1.76882e-15	3.26839e-14	Sbcl2	900.391	954.143	331.188	364.201	168.34	158.909	154.79	141.126	380.094	481.145	MDFIC
ENSG00000137996	833.962	-1.26384	1.77311e-15	3.27355e-14	Sbcl2	1520.99	1467.46	655.512	588.955	523.725	619.155	691.818	790.467	793.826	822.408	RTCA
ENSG00000172331	349.315	-1.6595	1.77905e-15	3.28177e-14	Sbcl2	530.821	567.692	169.026	178.819	177.693	209.524	213.232	195.833	410.368	290.616	BPGM
ENSG00000144837	80.5923	-11.7557	1.80778e-15	3.33197e-14	Sbcl2	533.436	533.782	0	0	1.33603	0	0	0	1.34547	1.20588	PLA1A
ENSG00000139354	1517.89	-1.91483	1.82843e-15	3.36723e-14	Sbcl2	3262.5	3105.64	951.522	737.424	1197.09	1073.52	1134.08	1294.72	1128.17	1385.55	GAS2L3
ENSG00000154144	398.675	-1.57984	1.90766e-15	3.5102e-14	Sbcl2	427.097	458.948	164.736	132.064	591.863	532.049	432.781	414.658	430.55	459.439	TBRG1
ENSG00000123159	391.468	-1.55808	1.92244e-15	3.53444e-14	Sbcl2	640.646	674.682	217.932	228.856	383.442	328.411	306.422	337.752	300.712	346.087	GIPC1
ENSG00000185985	59.1827	-7.15768	1.92995e-15	3.54528e-14	Sbcl2	175.197	184.164	1.716	0.820271	0	0	0	3.17138	0	0	SLITRK2
ENSG00000078098	166.925	-6.99266	1.99466e-15	3.66109e-14	Sbcl2	166.481	154.347	1.716	0.820271	5.34414	7.0626	33.1694	58.6705	642.461	561.939	FAP
ENSG00000143498	247.827	1.52063	2.09396e-15	3.84015e-14	Sbcl2	135.974	134.469	385.242	390.449	321.984	374.318	265.355	290.974	159.438	160.382	TAF1A
ENSG00000169306	110.965	2.80898	2.1193e-15	3.88338e-14	Sbcl2	14.8177	16.9548	100.386	123.861	129.595	120.064	123.2	124.477	70.637	49.441	IL1RAPL1
ENSG00000198625	835.588	1.46866	2.17164e-15	3.97598e-14	Sbcl2	522.976	558.922	1536.68	1459.26	505.021	520.278	660.228	719.111	871.19	777.791	MDM4
ENSG00000253414	47.8078	5.15445	2.20029e-15	4.02509e-14	Sbcl2	3.48651	1.75394	96.096	80.3866	38.745	34.1359	20.5334	25.371	92.1645	83.2055	LINC01605
ENSG00000151090	136.72	8.42395	2.30912e-15	4.22067e-14	Sbcl2	0.871627	0.584647	222.222	259.206	48.0972	60.0321	83.7131	107.034	241.511	224.293	THRB
ENSG00000143157	1114.64	1.22443	2.35522e-15	4.30136e-14	Sbcl2	780.106	781.672	1827.54	1821.82	1311.99	1031.14	1423.12	1329.6	572.496	634.291	POGK
ENSG00000081721	229.056	1.62817	2.40723e-15	4.3927e-14	Sbcl2	134.231	127.453	387.816	419.979	213.765	244.837	238.503	210.104	172.22	139.882	DUSP12
ENSG00000127463	1036.23	-1.51805	2.45792e-15	4.48147e-14	Sbcl2	1160.14	1144.74	349.206	455.251	1059.47	1228.89	1149.87	1409.68	718.48	824.82	EMC1
ENSG00000057704	157.768	2.01625	2.71124e-15	4.93718e-14	Sbcl2	55.7841	56.1261	223.938	228.856	243.158	278.973	236.924	317.138	161.456	142.293	TMCC3
ENSG00000103415	630.177	-1.32121	2.71234e-15	4.93718e-14	Sbcl2	793.181	848.907	303.732	353.537	713.442	760.407	639.695	665.197	473.604	442.557	HMOX2
ENSG00000084070	346.836	-1.47986	2.78378e-15	5.06303e-14	Sbcl2	492.469	495.78	163.878	190.303	356.721	353.13	339.591	351.23	335.021	280.969	SMAP2
ENSG00000170581	321.981	-1.96997	2.78959e-15	5.0694e-14	Sbcl2	703.403	712.1	176.748	184.561	223.118	180.096	270.093	298.903	227.384	331.616	STAT2
ENSG00000221867	446.748	11.4826	2.89288e-15	5.25278e-14	Sbcl2	0	0	377.52	374.044	630.608	747.459	537.028	547.856	437.277	441.351	MAGEA3
ENSG00000143416	128.291	-8.28589	2.91389e-15	5.28657e-14	Sbcl2	264.975	258.998	1.716	0	0	0	1.57949	3.17138	112.347	125.411	SELENBP1
ENSG00000159445	441.49	1.72156	3.01913e-15	5.47298e-14	Sbcl2	261.488	275.369	831.402	940.031	221.782	278.973	227.447	230.718	231.42	163.999	THEM4
ENSG00000125875	305.916	-1.51142	3.04701e-15	5.51897e-14	Sbcl2	573.531	624.987	199.914	220.653	247.166	257.785	259.037	268.775	270.439	341.263	TBC1D20
ENSG00000134590	374.64	-1.59554	3.12542e-15	5.65635e-14	Sbcl2	707.761	660.651	218.79	233.777	233.806	337.828	244.821	282.253	443.331	458.233	RTL8C
ENSG00000143061	305.842	-1.68626	3.18834e-15	5.76548e-14	Sbcl2	715.606	784.596	211.926	254.284	68.1377	62.3863	78.9746	103.07	242.184	337.646	IGSF3
ENSG00000140575	3597.57	-1.27683	3.27e-15	5.90828e-14	Sbcl2	6588.63	6584.29	2372.37	3063.71	3348.1	3113.43	3476.46	3764.43	2218.68	2879.63	IQGAP1
ENSG00000196116	350.472	-1.94888	3.27694e-15	5.91597e-14	Sbcl2	1017.19	1010.27	265.122	260.026	138.948	149.492	164.267	139.541	202.493	258.058	TDRD7
ENSG00000177954	8679.4	1.27333	3.29689e-15	5.9471e-14	Sbcl2	5407.57	5360.04	12924.1	13103	8744.34	11997	10042.4	11287.7	4498.57	5295.01	RPS27
ENSG00000197226	639.558	-1.21937	3.5526e-15	6.40312e-14	Sbcl2	979.709	925.496	435.864	382.246	655.993	613.269	710.772	763.51	563.078	621.027	TBC1D9B
ENSG00000167081	234.503	-1.63957	3.56709e-15	6.42398e-14	Sbcl2	346.036	339.095	113.256	106.635	356.721	308.4	317.478	279.874	242.857	241.175	PBX3
ENSG00000135842	996.099	-1.82262	3.60861e-15	6.49343e-14	Sbcl2	807.998	851.83	204.204	264.948	1000.69	1004.07	1140.39	1465.97	437.277	693.379	NIBAN1
ENSG00000161267	176.16	-1.81062	3.7301e-15	6.70656e-14	Sbcl2	309.428	336.172	81.51	102.534	308.624	318.994	249.56	206.933	64.5824	65.1174	BDH1
ENSG00000182667	319.531	-5.21791	3.78877e-15	6.80648e-14	Sbcl2	95.0073	92.3742	2.574	2.46081	554.454	524.987	571.776	545.477	252.948	258.058	NTM
ENSG00000123610	58.8432	-6.18234	3.88586e-15	6.97522e-14	Sbcl2	156.893	149.085	4.29	0	2.67207	2.3542	1.57949	0	29.6003	14.4705	TNFAIP6
ENSG00000105929	57.1975	-6.13989	3.958e-15	7.09892e-14	Sbcl2	148.177	147.331	1.716	2.46081	2.67207	1.1771	0	7.92845	10.091	9.64702	ATP6V0A4
ENSG00000198954	462.714	-1.40269	3.99131e-15	7.15283e-14	Sbcl2	773.133	810.905	266.838	332.21	551.782	470.84	459.632	448.75	369.331	414.822	KIFBP
ENSG00000107099	33.5103	-3.94078	4.07863e-15	7.30338e-14	Sbcl2	194.373	230.351	13.728	13.9446	1.33603	2.3542	0	0.792845	4.70914	3.61763	DOCK8
ENSG00000175274	91.7036	-2.74316	4.09713e-15	7.33054e-14	Sbcl2	176.069	183.579	29.172	24.6081	0	1.1771	0	0	169.529	180.882	TP53I11
ENSG00000164418	113.796	-5.56956	4.17983e-15	7.47242e-14	Sbcl2	92.3925	106.406	2.574	1.64054	2.67207	3.5313	4.73848	0	70.637	47.0292	GRIK2
ENSG00000120437	1196.95	-2.07603	4.2342e-15	7.56348e-14	Sbcl2	2429.22	2224	565.422	538.098	1718.14	1166.51	1206.73	833.28	1110.68	753.673	ACAT2
ENSG00000235109	53.105	3.06907	4.3354e-15	7.73796e-14	Sbcl2	25.2772	23.3859	196.482	210.81	10.6883	8.2397	15.7949	14.2712	61.8915	77.1761	ZSCAN31
ENSG00000149930	422.165	-1.63739	4.3797e-15	7.8107e-14	Sbcl2	652.849	717.361	206.778	233.777	336.681	316.64	390.135	395.63	341.749	471.498	TAOK2
ENSG00000151694	1078.07	1.41331	4.40104e-15	7.84241e-14	Sbcl2	566.558	612.71	1439.72	1702.88	1130.28	1383.09	1099.33	1206.71	761.534	851.349	ADAM17
ENSG00000158195	288.186	-1.78636	4.46072e-15	7.94232e-14	Sbcl2	384.387	411.591	122.694	108.276	263.199	246.014	303.263	410.694	314.839	387.087	WASF2
ENSG00000054983	212.977	-8.19552	4.591e-15	8.16767e-14	Sbcl2	267.589	225.089	0.858	0.820271	201.741	287.212	208.493	220.411	159.438	151.941	GALC
ENSG00000237187	156.393	2.08784	4.63237e-15	8.23462e-14	Sbcl2	37.48	45.6024	191.334	164.875	128.259	153.023	153.211	184.733	318.203	255.646	NR2F1-AS1
ENSG00000166396	1232.27	8.15905	4.76226e-15	8.45869e-14	Sbcl2	0.871627	0.584647	209.352	191.123	4436.97	3770.25	3454.35	3146.01	931.736	601.733	SERPINB7
ENSG00000258484	218.369	-11.4661	4.79361e-15	8.5075e-14	Sbcl2	458.476	415.099	0	0	2.67207	0	0	0.792845	0.672734	1.20588	SPESP1
ENSG00000259345	69.1994	4.50773	4.85645e-15	8.61209e-14	Sbcl2	3.48651	7.60041	137.28	125.502	9.35224	17.6565	14.2154	13.4784	261.021	106.117	ENSG00000259345
ENSG00000197182	76.1874	4.52552	5.03616e-15	8.92357e-14	Sbcl2	10.4595	5.84647	156.156	209.989	37.4089	30.6046	39.4873	30.1281	153.383	192.94	MIRLET7BHG
ENSG00000127483	1376.12	-1.19577	5.05702e-15	8.94613e-14	Sbcl2	1697.93	1675.6	691.548	780.898	1374.78	1300.7	1603.19	1618.99	1412.74	1773.85	HP1BP3
ENSG00000153292	129.582	10.9605	5.05478e-15	8.94613e-14	Sbcl2	0.871627	0	580.866	830.935	13.3603	8.2397	15.7949	19.8211	8.74554	4.82351	ADGRF1
ENSG00000285906	75.0869	5.78472	5.23803e-15	9.2589e-14	Sbcl2	4.35813	0	115.83	83.6677	73.4819	110.647	60.0207	106.241	102.256	68.735	ENSG00000285906
ENSG00000119508	26.6877	-5.82931	5.4252e-15	9.58206e-14	Sbcl2	168.224	166.624	4.29	1.64054	1.33603	2.3542	7.89746	5.54992	1.34547	2.41175	NR4A3
ENSG00000136986	558.639	-1.27512	5.53414e-15	9.76662e-14	Sbcl2	916.08	950.051	353.496	417.518	562.47	620.332	543.346	527.242	410.368	466.674	DERL1
ENSG00000108094	1000.92	-1.40333	5.64996e-15	9.96303e-14	Sbcl2	1134.86	1176.89	462.462	411.776	1320	1304.23	1299.92	1267.76	1138.27	1087.7	CUL2
ENSG00000154277	176.914	-11.3704	5.72063e-15	1.00796e-13	Sbcl2	1097.38	1123.69	0.858	0	0	0	0	0	1.34547	0	UCHL1
ENSG00000163734	58.4043	-3.34534	5.77691e-15	1.01706e-13	Sbcl2	150.791	131.545	17.16	10.6635	52.1053	92.9909	104.247	88.0058	8.0728	4.82351	CXCL3
ENSG00000100342	79.3743	5.14197	5.87597e-15	1.03367e-13	Sbcl2	3.48651	2.33859	78.078	121.4	21.3765	56.5008	52.1233	114.17	74.6734	114.558	APOL1
ENSG00000003056	2224.13	-1.09982	5.88068e-15	1.03368e-13	Sbcl2	2936.51	3129.61	1457.74	1373.13	3239.88	3720.81	3301.14	3280	1362.29	1322.85	M6PR
ENSG00000081189	288.484	-2.29826	5.99185e-15	1.05238e-13	Sbcl2	309.428	310.447	43.758	82.0271	144.292	91.8138	157.949	202.176	116.383	98.8819	MEF2C
ENSG00000130558	67.9887	-11.5721	6.07338e-15	1.06584e-13	Sbcl2	461.962	477.656	0	0	0	0	0	0	7.40007	4.82351	OLFM1
ENSG00000113163	274.156	-1.77186	6.18134e-15	1.08393e-13	Sbcl2	571.787	583.477	155.298	182.921	223.118	228.357	189.539	279.082	193.075	237.558	CERT1
ENSG00000156381	144.897	-1.97541	6.27497e-15	1.09947e-13	Sbcl2	400.077	353.711	104.676	86.9488	150.972	103.585	135.836	110.205	79.3826	85.6173	ANKRD9
ENSG00000109436	329.169	-1.51539	6.47357e-15	1.13336e-13	Sbcl2	623.213	579.385	193.908	226.395	342.025	308.4	281.15	244.989	263.039	314.734	TBC1D9
ENSG00000105974	2872.36	1.73556	7.1641e-15	1.25326e-13	Sbcl2	1106.09	986.883	3567.57	3400.02	925.871	1386.62	1020.35	1265.38	4798.61	3150.96	CAV1
ENSG00000233532	31.9266	6.84576	7.39772e-15	1.2931e-13	Sbcl2	0.871627	1.75394	191.334	127.142	32.0648	24.7191	28.4309	16.6497	12.1092	4.82351	LINC00460
ENSG00000092978	596.5	1.32241	7.60456e-15	1.3282e-13	Sbcl2	418.381	427.377	928.356	1186.93	430.203	395.506	467.53	539.928	456.786	459.439	GPATCH2
ENSG00000186501	88.3039	-2.35751	7.65063e-15	1.33519e-13	Sbcl2	169.967	161.362	33.462	31.1703	80.162	69.4489	105.826	107.827	78.0371	86.8231	TMEM222
ENSG00000176641	51.9283	4.23126	7.76771e-15	1.35455e-13	Sbcl2	5.22976	4.09253	66.924	104.995	30.7288	32.9588	39.4873	19.8211	52.4732	49.441	RNF152
ENSG00000187772	173.97	8.14473	7.88434e-15	1.37271e-13	Sbcl2	1.74325	0	187.902	210.81	272.551	182.451	195.857	165.705	118.401	129.029	LIN28B
ENSG00000104825	143.67	-1.9992	7.88022e-15	1.37271e-13	Sbcl2	193.501	208.134	47.19	53.3176	208.421	236.597	213.232	201.383	102.256	118.176	NFKBIB
ENSG00000131462	1012.41	-1.28177	7.92542e-15	1.37877e-13	Sbcl2	1548.01	1555.74	598.026	678.364	1132.96	1154.74	969.809	949.036	575.187	792.261	TUBG1
ENSG00000072071	86.2961	2.62406	7.97474e-15	1.38626e-13	Sbcl2	27.8921	26.3091	155.298	177.999	66.8017	52.9695	56.8617	40.4351	34.9821	53.0586	ADGRL1
ENSG00000111412	443.537	-1.47057	8.19249e-15	1.42298e-13	Sbcl2	1025.03	990.391	362.934	364.201	416.843	306.046	424.884	409.901	264.384	305.087	SPRING1
ENSG00000114547	114.566	-5.25155	9.06302e-15	1.57295e-13	Sbcl2	103.724	119.268	1.716	4.10136	1.33603	1.1771	0	1.58569	0.672734	3.61763	ROPN1B
ENSG00000101190	212.983	-1.71345	9.19924e-15	1.59533e-13	Sbcl2	428.84	377.097	114.972	130.423	175.02	149.492	145.313	145.091	117.056	86.8231	TCFL5
ENSG00000151882	176.171	-2.07534	9.22597e-15	1.59871e-13	Sbcl2	434.942	472.394	102.96	112.377	78.826	105.939	64.7592	63.4276	152.038	157.97	CCL28
ENSG00000164506	551.106	-1.40439	9.51963e-15	1.6483e-13	Sbcl2	856.809	889.832	327.756	332.21	589.191	454.361	548.084	504.25	392.876	431.704	STXBP5
ENSG00000105426	460.786	-1.71187	9.57903e-15	1.65728e-13	Sbcl2	721.707	692.806	187.902	243.621	420.851	535.581	331.694	496.321	394.222	411.204	PTPRS
ENSG00000237753	82.2828	2.58731	9.62634e-15	1.66415e-13	Sbcl2	24.4056	30.4016	169.884	162.414	32.0648	36.4901	44.2258	45.985	51.1278	55.4703	SLC20A1-DT
ENSG00000139679	120.214	-3.04209	9.67381e-15	1.67105e-13	Sbcl2	259.745	252.567	35.178	27.069	8.0162	10.5939	12.6359	10.307	84.0917	60.2938	LPAR6
ENSG00000198930	359.518	11.2758	9.81591e-15	1.69426e-13	Sbcl2	0	0	356.07	295.298	463.604	573.248	421.725	448.75	468.895	397.939	CSAG1
ENSG00000071967	1120.88	-1.34151	9.98953e-15	1.72288e-13	Sbcl2	1493.1	1458.69	575.718	588.955	1357.41	1677.37	1211.47	1434.26	782.389	715.085	CYBRD1
ENSG00000198832	106.011	3.24727	1.03927e-14	1.79101e-13	Sbcl2	8.71627	12.2776	109.824	93.5109	152.308	223.649	116.882	145.884	198.456	106.117	SELENOM
ENSG00000100196	247.501	-1.76921	1.0985e-14	1.89161e-13	Sbcl2	378.286	364.235	99.528	118.119	124.251	125.95	67.9182	53.1206	276.494	247.205	KDELR3
ENSG00000197451	1283.27	-1.17384	1.12974e-14	1.94387e-13	Sbcl2	1759.81	1735.82	697.554	851.442	1684.74	1838.63	1595.29	1582.52	754.807	832.055	HNRNPAB
ENSG00000134871	790.1	-1.51505	1.15662e-14	1.98857e-13	Sbcl2	1310.06	1300.25	434.148	479.038	562.47	702.729	424.884	503.457	748.08	951.437	COL4A2
ENSG00000144591	245.255	-1.713	1.18707e-14	2.03934e-13	Sbcl2	376.543	376.512	111.54	118.119	176.356	163.617	195.857	205.347	198.456	238.764	GMPPA
ENSG00000140950	336.995	1.73001	1.19612e-14	2.05328e-13	Sbcl2	135.102	166.04	453.024	549.582	387.45	464.955	402.771	437.651	318.876	321.969	MEAK7
ENSG00000179604	153.081	2.40854	1.23258e-14	2.11422e-13	Sbcl2	47.0679	66.0651	302.874	302.68	125.587	154.2	127.939	179.183	106.292	177.264	CDC42EP4
ENSG00000115464	1105.93	1.29908	1.23904e-14	2.12364e-13	Sbcl2	761.802	767.641	1794.94	1968.65	1080.85	840.45	1140.39	1113.15	980.846	927.319	USP34
ENSG00000159228	1186.2	-1.58451	1.25007e-14	2.14088e-13	Sbcl2	2101.49	2123.44	718.146	690.669	968.625	1140.61	878.198	887.987	941.827	1002.08	CBR1
ENSG00000290931	78.29	4.55742	1.28911e-14	2.20602e-13	Sbcl2	6.10139	0.584647	74.646	60.7001	58.7855	48.2611	83.7131	72.1489	53.8187	49.441	ENSG00000290931
ENSG00000196187	258.169	1.78481	1.29048e-14	2.20664e-13	Sbcl2	148.177	152.593	504.504	532.356	130.931	121.241	162.688	214.861	173.565	203.793	TMEM63A
ENSG00000137502	260.592	-1.63753	1.3069e-14	2.23299e-13	Sbcl2	383.516	395.221	112.398	137.806	172.348	157.731	146.893	120.512	545.587	481.145	RAB30
ENSG00000137868	148.712	11.3205	1.35563e-14	2.31446e-13	Sbcl2	0	0	312.312	359.279	2.67207	0	1.57949	0	351.167	555.909	STRA6
ENSG00000126856	144.499	-11.2249	1.42603e-14	2.43276e-13	Sbcl2	971.864	1035.99	0.858	0	1.33603	0	0	0	0.672734	3.61763	PRDM7
ENSG00000168917	205.919	-5.09338	1.44723e-14	2.46565e-13	Sbcl2	77.5748	93.5435	1.716	3.28109	392.794	707.437	259.037	267.982	408.349	270.116	SLC35G2
ENSG00000104853	648.932	-1.37627	1.44755e-14	2.46565e-13	Sbcl2	1067.74	1051.78	374.088	442.126	622.592	708.614	652.331	696.118	526.75	633.085	CLPTM1
ENSG00000171408	57.4467	-3.64969	1.51184e-14	2.57317e-13	Sbcl2	148.177	155.516	6.864	17.2257	21.3765	16.4794	9.47696	8.7213	51.1278	37.3822	PDE7B
ENSG00000196642	432.075	-1.32894	1.51626e-14	2.5767e-13	Sbcl2	786.207	785.765	291.72	333.85	476.964	389.62	431.202	398.008	357.894	395.528	RABL6
ENSG00000108829	2693.01	-0.923379	1.51588e-14	2.5767e-13	Sbcl2	3446.41	3423.11	1822.39	1799.68	3442.96	3487.75	2846.25	2652.07	2563.79	2636.05	LRRC59
ENSG00000266554	29.0482	-4.25081	1.54059e-14	2.61603e-13	Sbcl2	153.406	164.87	6.006	10.6635	2.67207	4.7084	6.31797	7.92845	20.8547	24.1175	LINC01443
ENSG00000265808	1084.32	-1.19304	1.55964e-14	2.64634e-13	Sbcl2	1331.85	1349.95	599.742	573.37	1581.86	1613.8	1549.48	1475.48	922.991	805.526	SEC22B
ENSG00000170545	187.986	2.59799	1.57192e-14	2.66512e-13	Sbcl2	26.1488	27.4784	160.446	164.875	354.049	419.048	434.361	396.423	164.82	186.911	SMAGP
ENSG00000116641	792.907	-1.22123	1.61553e-14	2.73695e-13	Sbcl2	1374.56	1433.55	567.138	637.351	514.373	512.039	600.207	696.118	638.424	670.468	DOCK7
ENSG00000135899	211.504	-1.66205	1.64516e-14	2.785e-13	Sbcl2	336.448	326.817	99.528	109.916	142.956	147.138	187.96	195.833	215.275	264.087	SP110
ENSG00000110756	1373.15	-1.46811	1.65852e-14	2.80547e-13	Sbcl2	1557.6	1670.34	530.244	636.531	732.147	645.051	777.111	718.318	681.479	687.35	HPS5
ENSG00000166913	5434.66	-1.09133	1.70594e-14	2.88346e-13	Sbcl2	6123.18	6277.93	3057.06	2763.49	5011.46	5816.05	5037	5354.88	6717.92	6504.5	YWHAB
ENSG00000206190	142.433	-11.1989	1.72509e-14	2.91359e-13	Sbcl2	1011.09	960.574	0	0.820271	0	0	0	1.58569	0	2.41175	ATP10A
ENSG00000103241	56.5823	8.27513	1.76312e-14	2.97554e-13	Sbcl2	0	1.16929	213.642	216.552	32.0648	29.4275	14.2154	11.8927	121.765	142.293	FOXF1
ENSG00000105953	730.106	-1.46317	1.781e-14	3.00341e-13	Sbcl2	918.695	870.539	292.578	355.998	598.543	582.665	500.699	647.755	357.894	458.233	OGDH
ENSG00000066322	617.826	-1.18891	1.8149e-14	3.05823e-13	Sbcl2	1085.18	1078.67	488.202	460.993	522.389	484.965	628.638	610.491	427.186	507.674	ELOVL1
ENSG00000184635	94.2311	-8.13687	1.83751e-14	3.09397e-13	Sbcl2	230.981	241.459	1.716	0	89.5143	140.075	96.3491	122.098	174.238	141.088	ZNF93
ENSG00000104812	322.008	-1.59748	1.84207e-14	3.09926e-13	Sbcl2	528.206	519.166	163.878	182.1	231.134	273.087	271.673	324.274	406.331	403.969	GYS1
ENSG00000105877	69.014	3.20456	1.91568e-14	3.22065e-13	Sbcl2	7.84464	10.5236	78.936	93.5109	167.004	178.919	120.041	91.1772	76.6916	62.7056	DNAH11
ENSG00000163041	1134.85	1.28644	1.92652e-14	3.2364e-13	Sbcl2	766.16	754.194	2012.87	1695.5	832.349	994.65	821.336	974.407	925.009	841.702	H3-3A
ENSG00000113580	916.575	1.34673	1.93851e-14	3.25407e-13	Sbcl2	513.388	502.211	1196.05	1386.26	802.956	918.138	905.049	1160.73	1017.85	1133.52	NR3C1
ENSG00000154265	143.373	-1.96475	1.95548e-14	3.28006e-13	Sbcl2	251.029	255.491	57.486	72.1839	60.1215	44.7298	55.2823	64.2205	119.747	113.352	ABCA5
ENSG00000157601	130.911	-2.51529	2.19887e-14	3.68549e-13	Sbcl2	304.198	337.926	55.77	56.5987	26.7207	37.6672	39.4873	72.1489	152.038	166.411	MX1
ENSG00000092010	1618.54	1.74019	2.36089e-14	3.95404e-13	Sbcl2	523.848	560.676	2048.9	1575.74	1857.09	2816.8	1827.47	2395.98	2265.09	2154.9	PSME1
ENSG00000187068	61.0765	-6.92066	2.38028e-14	3.98348e-13	Sbcl2	161.251	144.408	2.574	0	0	0	0	1.58569	14.8001	4.82351	C3orf70
ENSG00000136866	77.3264	3.6197	2.38592e-14	3.98989e-13	Sbcl2	4.35813	7.01576	82.368	62.3406	129.595	142.429	85.2926	107.034	102.928	78.382	ZFP37
ENSG00000142669	675.219	-2.06131	2.39924e-14	4.00911e-13	Sbcl2	957.046	942.45	219.648	235.418	446.235	610.915	609.684	977.578	774.989	975.554	SH3BGRL3
ENSG00000197565	34.9979	7.08557	2.42407e-14	4.04753e-13	Sbcl2	0.871627	1.16929	123.552	160.773	12.0243	8.2397	7.89746	10.307	53.146	36.1763	COL4A6
ENSG00000101230	26.9147	-5.85819	2.46126e-14	4.10651e-13	Sbcl2	123.771	168.378	3.432	1.64054	5.34414	3.5313	4.73848	12.6855	10.7637	6.02938	ISM1
ENSG00000137845	1320.96	-1.73018	2.47612e-14	4.12819e-13	Sbcl2	2383.03	2323.97	602.316	816.17	744.171	821.616	585.992	628.726	860.426	1018.97	ADAM10
ENSG00000177663	172.269	-1.72668	2.54959e-14	4.24745e-13	Sbcl2	284.15	323.31	96.096	87.769	100.203	111.825	96.3491	107.034	189.038	202.587	IL17RA
ENSG00000273983	212.099	-11.2784	2.66254e-14	4.43226e-13	Sbcl2	376.543	389.959	0	0	0	0	0	0	774.989	343.675	H3C8
ENSG00000166394	56.487	-5.49618	2.70089e-14	4.49271e-13	Sbcl2	131.616	132.715	1.716	4.10136	6.68017	5.8855	17.3744	9.51414	10.7637	19.294	CYB5R2
ENSG00000145779	162.752	1.94792	2.76433e-14	4.59477e-13	Sbcl2	88.9059	76.0041	308.88	324.827	141.62	120.064	108.985	99.1056	253.621	171.235	TNFAIP8
ENSG00000185630	38.3507	3.63831	2.80126e-14	4.65263e-13	Sbcl2	10.4595	15.7855	125.268	206.708	38.745	28.2504	37.9078	34.8852	12.7819	16.8823	PBX1
ENSG00000169994	40.427	4.47577	3.09217e-14	5.13193e-13	Sbcl2	2.61488	5.84647	92.664	104.995	29.3927	44.7298	53.7028	48.3636	24.8911	22.9117	MYO7B
ENSG00000171843	164.952	-2.10013	3.14343e-14	5.21253e-13	Sbcl2	236.211	237.951	51.48	59.0595	191.053	135.367	135.836	99.8985	231.42	250.822	MLLT3
ENSG00000126778	110.236	6.67133	3.14547e-14	5.21253e-13	Sbcl2	0.871627	1.16929	102.96	110.737	168.34	224.826	181.642	237.854	141.947	148.323	SIX1
ENSG00000170006	452.544	1.98409	3.15027e-14	5.21656e-13	Sbcl2	51.426	43.2638	176.748	195.225	1181.05	1053.5	1006.14	735.76	423.149	350.91	TMEM154
ENSG00000144426	391.995	-1.43494	3.16338e-14	5.23432e-13	Sbcl2	784.464	729.054	260.832	298.579	265.871	205.993	274.832	235.475	342.421	413.616	NBEAL1
ENSG00000188921	156.496	-2.71706	3.3862e-14	5.59881e-13	Sbcl2	136.845	127.453	15.444	24.6081	24.0486	10.5939	25.2719	30.1281	239.493	300.263	HACD4
ENSG00000230426	105.576	2.35936	3.43733e-14	5.67907e-13	Sbcl2	40.9665	43.8485	218.79	217.372	2.67207	0	0	1.58569	322.912	356.94	LINC01036
ENSG00000182636	76.296	-11.1941	3.48529e-14	5.75399e-13	Sbcl2	359.982	363.066	0	0	0	0	0	0	0	0	NDN
ENSG00000173327	376.321	-1.50676	3.50032e-14	5.77447e-13	Sbcl2	657.207	637.849	211.068	244.441	292.591	286.035	282.729	271.946	236.802	300.263	MAP3K11
ENSG00000134602	1146.16	1.65055	3.54375e-14	5.84174e-13	Sbcl2	318.144	336.756	1160.02	897.377	1219.8	1429	1262.01	1319.29	1447.72	1504.93	STK26
ENSG00000116731	168.726	-1.74312	3.72436e-14	6.13488e-13	Sbcl2	254.515	284.723	90.09	71.3636	122.915	127.127	142.154	156.19	205.856	224.293	PRDM2
ENSG00000159658	662.111	-1.27211	3.78061e-14	6.22288e-13	Sbcl2	1179.31	1187.42	499.356	480.679	447.571	435.527	495.961	543.099	624.97	734.379	EFCAB14
ENSG00000178662	31.3247	-6.08331	3.83023e-14	6.29983e-13	Sbcl2	143.818	140.315	1.716	2.46081	0	1.1771	0	0	63.237	66.3232	CSRNP3
ENSG00000244306	77.9738	5.96852	3.8478e-14	6.32402e-13	Sbcl2	3.48651	0	100.386	78.7461	126.923	95.3451	165.847	143.505	86.7826	61.4997	DUXAP10
ENSG00000128335	375.937	-1.81483	3.98731e-14	6.54841e-13	Sbcl2	513.388	539.044	120.978	177.999	114.899	101.231	137.416	205.347	465.532	601.733	APOL2
ENSG00000100258	190.473	-1.66875	3.99648e-14	6.55857e-13	Sbcl2	386.131	396.975	116.688	129.603	140.284	157.731	138.995	125.27	119.074	154.352	LMF2
ENSG00000158615	899.51	1.10577	4.02044e-14	6.59299e-13	Sbcl2	688.585	600.432	1341.91	1428.09	789.596	814.553	835.552	907.015	588.642	572.792	PPP1R15B
ENSG00000151208	312.371	1.50396	4.15639e-14	6.81084e-13	Sbcl2	179.555	185.918	451.308	585.674	292.591	336.651	355.386	403.558	322.239	348.498	DLG5
ENSG00000167880	48.2347	11.3181	4.17273e-14	6.83253e-13	Sbcl2	0	0	306.306	364.201	0	0	1.57949	0	1.34547	1.20588	EVPL
ENSG00000168779	158.715	7.97435	4.27607e-14	6.99653e-13	Sbcl2	1.74325	0	162.162	192.764	217.774	151.846	169.006	117.341	134.547	159.176	SHOX2
ENSG00000082641	1100.6	-1.54179	4.4044e-14	7.20116e-13	Sbcl2	1781.61	1881.39	513.084	744.806	1124.94	938.149	938.219	984.714	860.426	1176.94	NFE2L1
ENSG00000121236	104.627	2.07402	4.4284e-14	7.23502e-13	Sbcl2	52.2976	59.0493	237.666	232.957	86.8422	75.3344	108.985	112.584	98.2191	83.2055	TRIM6
ENSG00000142798	142.308	-1.98953	4.48947e-14	7.32936e-13	Sbcl2	392.232	367.743	97.812	93.5109	28.0567	25.8962	82.1336	95.9343	133.201	137.47	HSPG2
ENSG00000162783	374.263	1.39806	4.55776e-14	7.43533e-13	Sbcl2	244.056	257.244	592.02	730.042	362.065	363.724	402.771	359.159	226.038	225.499	IER5
ENSG00000101938	943.04	11.0799	4.5946e-14	7.48987e-13	Sbcl2	0	0	220.506	347.795	1237.17	1461.96	1243.06	1520.68	1019.19	851.349	CHRDL1
ENSG00000102452	106.251	4.61693	4.63131e-14	7.54413e-13	Sbcl2	2.61488	2.92323	57.486	79.5663	236.478	316.64	197.437	194.247	168.856	94.0584	NALCN
ENSG00000080608	1326.28	-1.16148	4.6827e-14	7.62221e-13	Sbcl2	1623.84	1663.9	685.542	784.179	1376.11	1657.36	1232	1209.88	1177.96	1100.97	PUM3
ENSG00000143669	1407.35	-1.61623	4.70264e-14	7.64901e-13	Sbcl2	2906.88	3017.95	914.628	1017.96	235.142	234.243	295.365	317.931	417.095	512.498	LYST
ENSG00000142227	652.707	-1.65986	4.70693e-14	7.65032e-13	Sbcl2	1524.48	1565.1	566.28	411.776	321.984	439.058	326.955	472.536	519.35	595.703	EMP3
ENSG00000140455	284.723	1.48489	4.80971e-14	7.81161e-13	Sbcl2	182.17	187.087	556.842	477.398	285.911	306.046	235.344	265.603	303.403	283.381	USP3
ENSG00000140526	704.482	-1.61879	5.06162e-14	8.21469e-13	Sbcl2	961.405	940.112	291.72	327.288	595.871	597.967	620.741	826.938	630.351	838.085	ABHD2
ENSG00000127948	267.717	-2.14123	5.06868e-14	8.22008e-13	Sbcl2	659.822	664.743	128.7	171.437	88.1782	87.1054	78.9746	67.3918	100.237	168.823	POR
ENSG00000170500	39.729	3.80888	5.07467e-14	8.22373e-13	Sbcl2	7.84464	6.43111	93.522	104.174	5.34414	1.1771	7.89746	5.54992	25.5639	21.7058	LONRF2
ENSG00000134709	28.5926	4.67668	5.12094e-14	8.2926e-13	Sbcl2	2.61488	4.67717	94.38	99.2528	13.3603	23.542	23.6924	34.8852	30.9457	26.5293	HOOK1
ENSG00000176244	140.599	2.81677	5.16713e-14	8.36125e-13	Sbcl2	25.2772	12.2776	133.848	122.22	460.932	381.38	276.411	240.232	79.3826	124.205	ACBD7
ENSG00000148429	281.295	-1.54733	5.17146e-14	8.36212e-13	Sbcl2	418.381	418.022	122.694	163.234	233.806	224.826	205.334	210.897	271.112	340.057	USP6NL
ENSG00000168824	172.328	-8.49386	5.29364e-14	8.55339e-13	Sbcl2	1079.07	1059.38	5.148	0.820271	0	1.1771	0	2.37854	2.69093	10.8529	NSG1
ENSG00000106554	1865.3	-1.10378	5.37126e-14	8.67243e-13	Sbcl2	3082.94	3072.9	1492.92	1371.49	2042.8	1901.02	1699.53	1561.9	888.681	862.202	CHCHD3
ENSG00000147872	696.273	-1.22065	5.44672e-14	8.78783e-13	Sbcl2	1391.99	1393.21	554.268	640.632	443.563	456.715	409.089	497.907	854.372	986.407	PLIN2
ENSG00000197172	496.35	10.4103	5.56382e-14	8.97018e-13	Sbcl2	0	0.584647	452.166	509.389	688.057	732.156	540.187	535.17	585.278	517.321	MAGEA6
ENSG00000179051	1017.67	-1.28187	5.77835e-14	9.30923e-13	Sbcl2	1268.22	1244.71	477.048	556.144	806.964	884.002	984.024	1143.28	894.063	1173.32	RCC2
ENSG00000233610	54.689	-11.2261	5.91237e-14	9.51818e-13	Sbcl2	390.489	349.034	0	0	1.33603	0	0	0	0	1.20588	LINC00462
ENSG00000117266	37.4788	4.91529	5.99653e-14	9.64661e-13	Sbcl2	5.22976	2.33859	102.96	114.018	0	1.1771	0	0.792845	16.8183	32.5587	CDK18
ENSG00000196535	610.701	1.49651	6.06094e-14	9.7431e-13	Sbcl2	403.563	414.514	1034.75	1273.88	352.713	317.817	391.714	501.871	579.224	792.261	MYO18A
ENSG00000042445	344.023	-1.60398	6.17617e-14	9.92109e-13	Sbcl2	964.019	1005.59	274.56	373.223	267.207	276.619	236.924	219.618	158.765	213.44	RETSAT
ENSG00000185664	5175	-10.7753	6.79806e-14	1.09121e-12	Sbcl2	36076.6	35894.4	19.734	21.3271	40.081	7.0626	26.8514	25.371	5.38187	98.8819	PMEL
ENSG00000176485	90.1566	-11.0079	6.89156e-14	1.10541e-12	Sbcl2	319.887	315.709	0	0	53.4414	69.4489	28.4309	47.5707	90.1463	103.705	PLAAT3
ENSG00000115825	2169.41	-1.13824	6.91509e-14	1.10838e-12	Sbcl2	4702.43	4788.84	2298.58	2013.77	1958.63	1750.35	1664.79	1599.17	1241.87	1226.38	PRKD3
ENSG00000106537	440.611	2.1472	7.02969e-14	1.12593e-12	Sbcl2	27.0204	24.5552	112.398	114.838	375.426	347.245	244.821	275.91	160.783	177.264	TSPAN13
ENSG00000163739	2516.36	-5.15565	7.3271e-14	1.17271e-12	Sbcl2	2382.16	2258.49	69.498	60.7001	924.535	1866.88	1451.55	1377.96	38.3458	10.8529	CXCL1
ENSG00000124688	267.815	-1.47835	7.41509e-14	1.18593e-12	Sbcl2	391.36	396.975	151.866	131.243	241.822	282.504	284.309	320.309	133.874	138.676	MAD2L1BP
ENSG00000113552	820.235	-1.35173	7.74881e-14	1.2384e-12	Sbcl2	1191.51	1286.22	503.646	467.555	956.6	906.367	822.916	803.152	514.641	653.585	GNPDA1
ENSG00000077498	1902.56	-13.111	7.81839e-14	1.24862e-12	Sbcl2	11590.9	10997.2	2.574	0	5.34414	0	1.57949	0.792845	1.34547	20.4999	TYR
ENSG00000170915	217.122	-1.6291	7.96132e-14	1.27052e-12	Sbcl2	652.849	658.897	204.204	219.833	46.7612	54.1466	69.4977	74.5274	92.8372	127.823	PAQR8
ENSG00000104218	447.416	1.38888	8.18253e-14	1.30488e-12	Sbcl2	227.495	261.337	658.944	624.227	569.15	596.79	565.458	479.671	419.786	477.527	CSPP1
ENSG00000170627	393.884	10.8851	8.34004e-14	1.32903e-12	Sbcl2	0	0	274.56	222.294	49.4333	31.7817	279.57	310.002	2279.89	2054.81	GTSF1
ENSG00000125726	151.556	11.0732	8.96983e-14	1.42836e-12	Sbcl2	0	0	316.602	249.363	85.5062	120.064	53.7028	41.2279	70.637	85.6173	CD70
ENSG00000256525	222.61	1.75642	9.04207e-14	1.43882e-12	Sbcl2	84.5478	103.482	327.756	310.883	334.008	282.504	301.683	219.618	289.948	277.352	POLG2
ENSG00000281406	26.8092	4.65675	9.43095e-14	1.49962e-12	Sbcl2	5.22976	5.26182	125.268	139.446	0	0	0	1.58569	6.72734	6.02938	BLACAT1
ENSG00000109458	151.028	-2.0167	9.5831e-14	1.52271e-12	Sbcl2	274.562	305.77	75.504	68.0825	118.907	104.762	82.1336	93.5557	150.02	162.793	GAB1
ENSG00000142686	276.974	-1.5548	1.0048e-13	1.59543e-12	Sbcl2	459.347	425.623	148.434	152.57	180.365	201.284	140.575	167.29	234.111	273.734	C1orf216
ENSG00000092621	419.303	-2.09357	1.0086e-13	1.60031e-12	Sbcl2	790.566	783.426	199.056	169.796	380.77	303.692	314.319	291.767	324.258	695.791	PHGDH
ENSG00000148926	175.449	-4.60683	1.02945e-13	1.63221e-12	Sbcl2	67.9869	74.8348	3.432	2.46081	394.13	354.307	396.453	232.304	364.622	441.351	ADM
ENSG00000205426	723.952	10.9427	1.09814e-13	1.73986e-12	Sbcl2	0	0	245.388	271.51	216.437	459.069	257.457	413.072	3461.21	4118.07	KRT81
ENSG00000179542	22.0602	6.72928	1.11539e-13	1.76593e-12	Sbcl2	1.74325	1.16929	134.706	164.875	1.33603	0	0	0.792845	2.0182	1.20588	SLITRK4
ENSG00000175224	266.953	-1.89435	1.12084e-13	1.77328e-12	Sbcl2	407.921	358.973	96.954	109.096	359.393	320.171	322.217	302.074	198.456	309.91	ATG13
ENSG00000119673	190.932	-1.65831	1.13042e-13	1.78587e-12	Sbcl2	254.515	285.308	91.806	79.5663	301.944	322.525	240.083	226.754	129.165	139.882	ACOT2
ENSG00000189299	207.776	10.8305	1.13009e-13	1.78587e-12	Sbcl2	0	0	244.53	233.777	340.689	317.817	322.217	260.053	365.294	300.263	FOXR2
ENSG00000120549	117.303	2.4383	1.13544e-13	1.79251e-12	Sbcl2	38.3516	40.9253	181.038	249.363	88.1782	109.47	115.303	214.068	189.711	180.882	KIAA1217
ENSG00000187720	176.253	10.4575	1.14889e-13	1.81245e-12	Sbcl2	0	0.584647	368.94	623.406	69.4738	83.5741	47.3848	20.614	310.13	286.999	THSD4
ENSG00000030582	329.174	-1.85397	1.15798e-13	1.82548e-12	Sbcl2	756.572	727.3	169.884	240.34	267.207	394.329	257.457	352.023	145.31	176.058	GRN
ENSG00000077549	795.188	-1.37965	1.16186e-13	1.83029e-12	Sbcl2	956.175	1019.04	386.958	372.403	610.567	596.79	676.023	836.452	1343.45	1345.76	CAPZB
ENSG00000181690	125.933	2.28101	1.17018e-13	1.84208e-12	Sbcl2	34.8651	29.817	143.286	168.976	141.62	168.325	184.801	218.825	74.6734	113.352	PLAG1
ENSG00000113732	1464.54	-1.40792	1.2334e-13	1.94021e-12	Sbcl2	2383.03	2118.17	928.356	767.774	1297.29	1385.45	1306.24	1339.91	1727.58	1236.02	ATP6V0E1
ENSG00000116741	288.347	-2.03637	1.30504e-13	2.05143e-12	Sbcl2	631.93	620.31	173.316	132.064	273.887	220.118	222.708	189.49	359.912	359.351	RGS2
ENSG00000170166	55.0105	3.57799	1.31832e-13	2.07082e-12	Sbcl2	4.35813	6.43111	66.924	65.6217	56.1134	70.626	88.4516	72.1489	41.0368	39.7939	HOXD4
ENSG00000169905	4460.7	1.13639	1.32473e-13	2.07941e-12	Sbcl2	2652.36	2671.25	5239.81	6462.92	4415.59	3933.87	4905.9	5036.95	3101.97	3606.78	TOR1AIP2
ENSG00000184867	165.099	-10.8487	1.33432e-13	2.09297e-12	Sbcl2	285.022	284.138	0	0	8.0162	3.5313	9.47696	10.307	256.312	279.763	ARMCX2
ENSG00000163661	397.471	-3.84667	1.33989e-13	2.10022e-12	Sbcl2	64.5004	91.2049	3.432	7.38244	470.284	667.416	728.146	791.259	164.147	135.058	PTX3
ENSG00000106266	367.935	-1.63584	1.34823e-13	2.11178e-12	Sbcl2	489.854	499.288	148.434	169.796	269.879	384.912	273.252	341.716	260.348	290.616	SNX8
ENSG00000101335	66.2909	-11.1038	1.34997e-13	2.113e-12	Sbcl2	327.732	351.373	0	0	34.7369	94.168	61.6002	54.7063	1.34547	2.41175	MYL9
ENSG00000168028	21172.2	1.43101	1.36431e-13	2.13392e-12	Sbcl2	10026.3	10040.7	31278.4	22829.8	28349.3	35207.1	25027.1	27518.9	12685.7	14832.3	RPSA
ENSG00000151229	148.941	-1.72347	1.3689e-13	2.13959e-12	Sbcl2	437.557	415.099	122.694	135.345	33.4008	45.9069	31.5899	27.7496	102.256	120.588	SLC2A13
ENSG00000116221	714.142	-1.14951	1.38107e-13	2.15707e-12	Sbcl2	1152.29	1071.66	518.232	483.96	732.147	778.063	865.562	820.595	463.513	557.115	MRPL37
ENSG00000073711	527.095	-1.61993	1.41937e-13	2.21533e-12	Sbcl2	804.512	747.178	203.346	301.04	788.26	636.811	721.828	603.355	503.205	423.263	PPP2R3A
ENSG00000198796	161.866	10.4251	1.47631e-13	2.30256e-12	Sbcl2	0	0.584647	368.94	601.259	78.826	110.647	90.0311	80.0774	348.476	200.176	ALPK2
ENSG00000146592	119.719	3.09691	1.50192e-13	2.34085e-12	Sbcl2	18.3042	9.35435	96.096	132.884	261.863	211.878	162.688	99.8985	52.4732	24.1175	CREB5
ENSG00000242516	53.2077	3.31229	1.50698e-13	2.3458e-12	Sbcl2	13.0744	12.8622	127.842	129.603	66.8017	49.4382	53.7028	54.7063	14.1274	18.0882	LINC00960
ENSG00000102172	4561.15	-1.08725	1.50723e-13	2.3458e-12	Sbcl2	6158.04	6063.95	2712.14	3039.93	6622.72	5894.92	5457.15	4615.94	2771.66	2549.22	SMS
ENSG00000151233	443.938	-1.37608	1.5832e-13	2.46229e-12	Sbcl2	1067.74	1047.1	351.78	462.633	411.498	370.787	451.735	373.43	300.039	307.499	GXYLT1
ENSG00000172269	315.749	-1.56839	1.58467e-13	2.46285e-12	Sbcl2	367.827	349.034	121.836	119.76	402.146	466.132	394.873	453.507	226.711	308.705	DPAGT1
ENSG00000028277	90.418	6.59159	1.59784e-13	2.48156e-12	Sbcl2	1.74325	0.584647	104.676	99.2528	140.284	191.867	238.503	282.253	39.0185	34.9704	POU2F2
ENSG00000164970	145.186	-1.65781	1.63632e-13	2.53953e-12	Sbcl2	346.908	353.711	105.534	116.479	73.4819	81.2199	61.6002	64.2205	99.5646	96.4702	FAM219A
ENSG00000186684	33.732	4.89183	1.64276e-13	2.54772e-12	Sbcl2	5.22976	1.75394	103.818	89.4096	9.35224	11.771	9.47696	25.371	49.1096	38.5881	CYP27C1
ENSG00000228033	47.7097	-11.0172	1.67013e-13	2.58834e-12	Sbcl2	321.63	318.048	0	0	1.33603	0	0	0.792845	3.36367	7.23526	ENSG00000228033
ENSG00000125817	740.816	-1.3667	1.71043e-13	2.64895e-12	Sbcl2	1121.78	1103.23	445.302	417.518	840.365	763.938	917.685	765.096	690.225	852.555	CENPB
ENSG00000177469	2493.87	-1.18368	1.72683e-13	2.67245e-12	Sbcl2	2141.59	2297.66	967.824	986.786	3040.81	3344.14	2839.93	2985.85	3274.19	3644.16	CAVIN1
ENSG00000072195	155.506	10.4151	1.73668e-13	2.68392e-12	Sbcl2	0	0.584647	460.746	502.826	56.1134	37.6672	85.2926	65.0133	292.639	361.763	SPEG
ENSG00000241743	29.7368	4.99547	1.73596e-13	2.68392e-12	Sbcl2	3.48651	5.26182	121.836	163.234	8.0162	5.8855	11.0565	15.0641	16.8183	4.82351	XACT
ENSG00000163558	1237.22	1.26894	1.76266e-13	2.72216e-12	Sbcl2	466.32	481.164	1127.41	1156.58	2403.52	2260.03	1696.38	1379.55	863.117	967.113	PRKCI
ENSG00000171163	191.925	1.85283	1.79464e-13	2.76961e-12	Sbcl2	101.109	101.729	380.094	352.717	161.66	117.71	247.98	186.319	174.911	171.235	ZNF692
ENSG00000170961	106.535	-2.3129	1.89671e-13	2.92509e-12	Sbcl2	122.899	118.683	21.45	27.069	126.923	143.606	127.939	144.298	154.056	129.029	HAS2
ENSG00000188342	961.112	-1.26056	1.90995e-13	2.94343e-12	Sbcl2	1135.73	1289.73	478.764	533.997	1686.07	1499.63	1416.81	1159.14	574.515	530.586	GTF2F2
ENSG00000131724	546.626	1.50848	1.94949e-13	3.00227e-12	Sbcl2	200.474	203.457	545.688	603.72	470.284	607.384	491.222	609.698	567.114	567.968	IL13RA1
ENSG00000171867	3691.39	-1.42039	1.97166e-13	3.03428e-12	Sbcl2	6823.97	6443.39	2209.35	2747.09	2308.67	2899.2	2094.41	2472.88	5132.28	5993.21	PRNP
ENSG00000008283	173.368	1.90289	2.01382e-13	3.09701e-12	Sbcl2	66.2436	64.3111	235.092	252.644	121.579	87.1054	102.667	98.3128	287.257	284.587	CYB561
ENSG00000147065	4631.45	-1.12873	2.03728e-13	3.13089e-12	Sbcl2	4552.51	4700.56	2088.37	2143.37	6789.72	7040.24	6883.43	7188.73	2655.95	2866.37	MSN
ENSG00000107890	344.236	-1.39794	2.07101e-13	3.1805e-12	Sbcl2	381.773	415.099	148.434	154.211	494.333	463.777	478.586	375.809	402.967	377.44	ANKRD26
ENSG00000143398	1422.64	1.08945	2.09928e-13	3.22167e-12	Sbcl2	922.181	899.771	1737.45	2138.45	1098.22	1105.3	1111.96	1167.07	784.407	905.614	PIP5K1A
ENSG00000017797	1116.39	-1.13325	2.15575e-13	3.30603e-12	Sbcl2	1935.01	2012.35	857.142	942.492	1285.26	1108.83	1100.91	1112.36	717.807	886.32	RALBP1
ENSG00000146733	811.665	-1.82029	2.16567e-13	3.31894e-12	Sbcl2	916.08	885.74	323.466	187.022	558.462	789.834	442.258	497.907	931.736	1006.91	PSPH
ENSG00000039068	102.974	-10.738	2.21486e-13	3.39196e-12	Sbcl2	737.396	695.729	0.858	0	1.33603	0	0	0.792845	2.0182	1.20588	CDH1
ENSG00000126934	919.691	-1.21519	2.32107e-13	3.55214e-12	Sbcl2	1419.01	1531.77	631.488	639.812	887.126	738.042	996.66	910.979	599.406	698.203	MAP2K2
ENSG00000164120	46.1121	-8.33838	2.32572e-13	3.55678e-12	Sbcl2	269.333	273.615	0.858	0.820271	2.67207	0	1.57949	0	8.0728	4.82351	HPGD
ENSG00000040487	95.4929	-2.15174	2.35331e-13	3.59607e-12	Sbcl2	191.758	202.872	42.9	45.9352	73.4819	80.0428	102.667	114.963	73.328	100.088	SLC66A1
ENSG00000125249	1041.04	-1.29458	2.35468e-13	3.59607e-12	Sbcl2	1375.43	1286.81	535.392	549.582	1217.13	976.993	1134.08	883.23	507.241	583.644	RAP2A
ENSG00000077063	54.3807	-7.95137	2.35711e-13	3.59729e-12	Sbcl2	200.474	215.15	1.716	0	0	0	0	0.792845	48.4368	25.3234	CTTNBP2
ENSG00000143507	518.023	-1.44437	2.36729e-13	3.60872e-12	Sbcl2	680.741	638.434	235.95	248.542	259.191	277.796	339.591	378.187	277.166	239.97	DUSP10
ENSG00000004799	78.8286	-2.60644	2.36788e-13	3.60872e-12	Sbcl2	320.759	330.91	43.758	63.1609	0	0	0	0	33.6367	42.2057	PDK4
ENSG00000196739	261.558	2.20054	2.38152e-13	3.62699e-12	Sbcl2	101.109	101.144	453.882	475.757	264.535	237.774	446.996	330.616	165.492	119.382	COL27A1
ENSG00000116514	170.894	-2.00984	2.39129e-13	3.63936e-12	Sbcl2	393.975	344.941	81.51	101.714	105.547	107.116	108.985	166.497	103.601	166.411	RNF19B
ENSG00000135074	373.103	2.1706	2.3938e-13	3.64066e-12	Sbcl2	35.7367	29.817	171.6	121.4	450.243	510.861	505.438	633.483	812.662	742.82	ADAM19
ENSG00000154556	148.612	-2.39476	2.45465e-13	3.73063e-12	Sbcl2	141.204	136.223	21.45	31.1703	54.7774	49.4382	61.6002	95.1414	77.3644	88.029	SORBS2
ENSG00000138413	1927.25	-1.79162	2.47391e-13	3.75561e-12	Sbcl2	3115.19	3120.26	909.48	891.635	1214.45	856.929	930.321	869.751	1247.25	2018.64	IDH1
ENSG00000175582	1260.21	-1.22406	2.4745e-13	3.75561e-12	Sbcl2	1930.65	1956.81	876.876	787.461	1062.15	997.004	990.342	983.921	1076.37	1240.85	RAB6A
ENSG00000158022	115.3	-10.8036	2.48216e-13	3.76465e-12	Sbcl2	723.45	775.241	0	0.820271	0	0	0	0	0.672734	3.61763	TRIM63
ENSG00000119812	642.316	-1.29397	2.49979e-13	3.78616e-12	Sbcl2	1097.38	1094.46	378.378	515.13	442.227	514.393	431.202	464.607	566.442	552.292	FAM98A
ENSG00000204977	414.079	1.26002	2.49824e-13	3.78616e-12	Sbcl2	230.11	229.181	580.008	520.052	418.179	479.08	420.145	434.479	259.002	250.822	TRIM13
ENSG00000240356	71.1013	-2.50249	2.52209e-13	3.81731e-12	Sbcl2	185.657	174.809	25.74	37.7325	57.4495	74.1573	48.9643	57.0849	32.9639	34.9704	RPL23AP7
ENSG00000165300	125.084	3.81051	2.5924e-13	3.91833e-12	Sbcl2	6.10139	2.33859	44.616	64.8014	203.077	163.617	216.391	186.319	82.7462	65.1174	SLITRK5
ENSG00000100600	253.794	-1.61123	2.59169e-13	3.91833e-12	Sbcl2	408.793	399.898	120.978	143.547	327.328	302.515	259.037	286.217	164.147	161.588	LGMN
ENSG00000198911	764.77	-1.51819	2.62732e-13	3.96839e-12	Sbcl2	1216.79	1183.32	377.52	460.172	953.928	703.906	767.634	761.131	450.059	519.733	SREBF2
ENSG00000164032	4600.39	-1.34757	2.70151e-13	4.07765e-12	Sbcl2	10090.8	9198.83	4607.46	2972.66	3988.06	4311.72	3760.77	3360.08	4187.77	4331.51	H2AZ1
ENSG00000077264	81.1975	10.9189	2.71471e-13	4.09476e-12	Sbcl2	0	0	259.116	249.363	90.8503	67.0947	118.462	104.656	6.72734	12.0588	PAK3
ENSG00000162769	387.152	1.30221	2.76198e-13	4.16321e-12	Sbcl2	351.266	318.632	786.786	862.926	454.252	416.693	437.52	382.151	117.728	120.588	FLVCR1
ENSG00000143190	220.011	1.66863	2.79117e-13	4.20432e-12	Sbcl2	124.643	139.731	388.674	453.61	197.733	153.023	203.755	248.161	199.802	195.352	POU2F1
ENSG00000012232	362.979	-1.49878	2.90298e-13	4.36976e-12	Sbcl2	529.949	476.487	160.446	195.225	316.64	314.286	312.74	359.952	327.621	418.439	EXTL3
ENSG00000149182	285.666	-1.5884	2.95655e-13	4.44736e-12	Sbcl2	344.293	348.449	107.25	123.041	332.672	303.692	295.365	302.867	211.911	278.558	ARFGAP2
ENSG00000100077	41.5642	-7.93478	3.04981e-13	4.5845e-12	Sbcl2	211.805	198.78	0.858	0.820271	0	0	0	0.792845	51.8005	51.8527	GRK3
ENSG00000185862	53.0352	-3.47747	3.05968e-13	4.5962e-12	Sbcl2	221.393	170.717	15.444	19.6865	50.7693	80.0428	36.3283	44.3993	4.0364	15.6764	EVI2B
ENSG00000223947	32.7151	4.49213	3.2063e-13	4.81317e-12	Sbcl2	5.22976	2.33859	81.51	79.5663	36.0729	44.7298	37.9078	47.5707	25.5639	38.5881	ENSG00000223947
ENSG00000137558	304.079	-2.28105	3.2751e-13	4.9131e-12	Sbcl2	441.043	389.959	79.794	91.0501	1.33603	3.5313	0	0	112.347	62.7056	PI15
ENSG00000162645	161.141	2.54076	3.35755e-13	5.03335e-12	Sbcl2	60.1423	52.0335	247.104	403.574	10.6883	7.0626	7.89746	27.7496	234.111	248.411	GBP2
ENSG00000173726	3175.65	1.23802	3.49097e-13	5.2298e-12	Sbcl2	2344.68	2336.25	5430.28	5610.66	2300.65	2888.6	2664.6	2841.56	2370.04	1871.52	TOMM20
ENSG00000163395	41.2413	6.86959	3.50085e-13	5.24104e-12	Sbcl2	0	1.75394	112.398	128.783	30.7288	21.1878	66.3387	50.7421	104.274	57.8821	IGFN1
ENSG00000162511	61.9323	8.71263	3.52032e-13	5.2666e-12	Sbcl2	0.871627	0.584647	324.324	266.588	12.0243	61.2092	12.6359	99.8985	13.4547	12.0588	LAPTM5
ENSG00000143367	314.554	1.82257	3.64265e-13	5.44591e-12	Sbcl2	153.406	173.055	540.54	616.024	275.223	278.973	266.934	271.153	347.803	191.734	TUFT1
ENSG00000132334	127.274	-2.41802	3.67686e-13	5.49332e-12	Sbcl2	144.69	133.884	29.172	22.9676	165.668	162.44	240.083	269.567	185.674	194.146	PTPRE
ENSG00000056998	69.8449	-7.76027	3.73435e-13	5.57543e-12	Sbcl2	180.427	183.579	1.716	0	22.7126	21.1878	0	2.37854	8.0728	13.2646	GYG2
ENSG00000075240	126.641	-1.96799	3.77157e-13	5.62718e-12	Sbcl2	441.915	429.715	102.102	120.58	62.7936	62.3863	34.7488	59.4634	22.2002	27.7352	GRAMD4
ENSG00000198431	8488.25	1.58571	3.79379e-13	5.65649e-12	Sbcl2	6039.5	6432.28	14662.4	22773.2	12983.6	9215.52	9691.77	7084.07	3134.94	3682.75	TXNRD1
ENSG00000175356	21.0696	-5.73675	3.88541e-13	5.78918e-12	Sbcl2	135.102	133.299	2.574	2.46081	1.33603	1.1771	0	0.792845	3.36367	1.20588	SCUBE2
ENSG00000084090	1881.9	-0.928622	3.91329e-13	5.82677e-12	Sbcl2	2543.41	2549.06	1254.4	1420.71	1859.76	1808.03	1753.24	1834.64	1336.05	1368.67	STARD7
ENSG00000154122	223.206	1.60709	4.049e-13	6.02476e-12	Sbcl2	81.9329	77.758	242.814	242.8	117.571	136.544	126.359	141.919	440.641	403.969	ANKH
ENSG00000198948	85.0863	-2.23607	4.08953e-13	6.08097e-12	Sbcl2	178.684	192.349	38.61	40.1933	1.33603	7.0626	1.57949	4.75707	35.6549	40.9998	MFAP3L
ENSG00000131446	460.18	-1.26008	4.27036e-13	6.34556e-12	Sbcl2	713.862	748.348	308.88	301.86	529.069	448.475	567.038	539.928	302.057	334.028	MGAT1
ENSG00000065371	79.893	-4.26263	4.3136e-13	6.40549e-12	Sbcl2	88.0343	105.821	8.58	1.64054	0	0	0	0	13.4547	14.4705	ROPN1
ENSG00000237172	64.2301	-4.60174	4.42048e-13	6.55977e-12	Sbcl2	63.6288	78.3426	2.574	3.28109	54.7774	67.0947	56.8617	61.8419	111.001	138.676	B3GNT9
ENSG00000141452	366.571	-1.18669	4.52963e-13	6.71722e-12	Sbcl2	763.545	746.009	344.058	319.086	371.417	357.838	322.217	358.366	219.984	219.47	RMC1
ENSG00000065911	1271.22	1.25076	4.7846e-13	7.09056e-12	Sbcl2	726.937	711.515	1898.75	1524.06	1533.77	1659.71	1266.75	1002.16	1475.3	1652.05	MTHFD2
ENSG00000289121	31.2819	3.73402	4.79786e-13	7.10297e-12	Sbcl2	6.10139	8.18505	104.676	88.5893	17.3684	22.3649	17.3744	21.4068	28.9275	34.9704	ENSG00000289121
ENSG00000079156	263.269	-1.42708	4.80266e-13	7.10297e-12	Sbcl2	265.846	268.937	104.676	94.3312	287.247	275.441	271.673	245.782	323.585	324.381	OSBPL6
ENSG00000164687	1981.48	-1.61577	4.80117e-13	7.10297e-12	Sbcl2	5364.86	6334.06	2074.64	1743.08	538.422	476.726	911.367	980.749	1974.47	1543.52	FABP5
ENSG00000152223	467.131	-1.54563	4.86851e-13	7.19552e-12	Sbcl2	671.153	692.222	231.66	235.418	729.474	609.738	696.556	712.768	553.66	391.91	EPG5
ENSG00000160712	186.726	-1.81685	4.88162e-13	7.21005e-12	Sbcl2	302.455	317.463	84.942	91.0501	82.8341	62.3863	23.6924	34.8852	10.091	13.2646	IL6R
ENSG00000061273	266.409	1.66554	4.90696e-13	7.24262e-12	Sbcl2	114.183	123.36	377.52	377.325	296.6	277.796	377.499	417.829	318.203	450.998	HDAC7
ENSG00000177425	949.986	1.40909	4.99067e-13	7.36124e-12	Sbcl2	409.665	390.544	996.138	1127.87	1421.54	1574.96	1644.25	1456.46	1074.36	700.615	PAWR
ENSG00000109265	87.567	-2.19035	4.99837e-13	7.36272e-12	Sbcl2	343.421	280.046	60.06	76.2852	9.35224	3.5313	4.73848	11.0998	22.8729	20.4999	CRACD
ENSG00000049130	237.694	-1.77728	4.99609e-13	7.36272e-12	Sbcl2	386.131	342.603	87.516	124.681	101.539	76.5115	52.1233	57.8777	354.531	302.675	KITLG
ENSG00000102900	716.265	-1.31963	5.01938e-13	7.38872e-12	Sbcl2	1484.38	1439.98	519.948	651.295	662.673	786.303	497.54	624.762	456.786	518.527	NUP93
ENSG00000115942	793.099	1.23252	5.07875e-13	7.47113e-12	Sbcl2	390.489	409.837	952.38	929.367	977.977	1047.62	848.188	816.631	750.098	804.32	ORC2
ENSG00000233124	35.9338	-4.34815	5.11515e-13	7.51964e-12	Sbcl2	213.549	213.396	10.296	10.6635	0	1.1771	0	0.792845	0.672734	0	LINC00456
ENSG00000112033	130.788	-1.99146	5.17743e-13	7.60612e-12	Sbcl2	189.143	190.595	43.758	51.6771	150.972	165.971	232.185	246.575	98.8918	130.235	PPARD
ENSG00000258657	43.2036	-6.70063	5.19005e-13	7.61958e-12	Sbcl2	123.771	137.977	1.716	0.820271	0	0	0	0	0	0	ENSG00000258657
ENSG00000090273	1022.15	-1.32159	5.31652e-13	7.80004e-12	Sbcl2	1097.38	1161.69	386.958	516.771	1299.96	1596.15	1432.6	1638.81	902.136	1039.47	NUDC
ENSG00000100284	99.8624	-1.97629	5.38622e-13	7.89704e-12	Sbcl2	271.948	245.552	56.628	74.6447	49.4333	52.9695	55.2823	59.4634	67.2734	80.7938	TOM1
ENSG00000124181	607.374	-1.25071	5.49217e-13	8.04701e-12	Sbcl2	672.024	689.883	252.252	319.906	488.988	427.287	486.484	459.85	460.15	525.762	PLCG1
ENSG00000272405	21.2423	6.18812	5.66254e-13	8.29112e-12	Sbcl2	0.871627	2.33859	121.836	127.962	1.33603	9.4168	3.15899	3.17138	7.40007	7.23526	ENSG00000272405
ENSG00000196890	342.907	2.12488	5.67297e-13	8.30087e-12	Sbcl2	160.379	144.992	594.594	735.783	505.021	361.37	465.95	296.524	238.82	171.235	H2BC26
ENSG00000167680	125.774	10.1042	5.69834e-13	8.33245e-12	Sbcl2	0	0.584647	381.81	395.371	74.8179	120.064	58.4412	52.3278	92.8372	118.176	SEMA6B
ENSG00000172379	180.552	-1.73307	5.72745e-13	8.36945e-12	Sbcl2	353.009	322.14	100.386	102.534	81.4981	82.397	69.4977	105.448	37.0003	32.5587	ARNT2
ENSG00000104549	1183.55	-1.95538	5.79443e-13	8.46172e-12	Sbcl2	2324.63	2238.03	504.504	671.802	1802.31	1104.12	1266.75	727.039	596.042	676.497	SQLE
ENSG00000164841	41.3631	4.40688	5.83235e-13	8.51145e-12	Sbcl2	5.22976	2.33859	73.788	77.9258	70.8098	49.4382	45.8053	57.8777	13.4547	20.4999	TMEM74
ENSG00000011485	890.932	-1.22331	6.02717e-13	8.78993e-12	Sbcl2	1260.37	1207.3	505.362	551.222	1014.05	1157.09	901.89	827.73	774.316	992.437	PPP5C
ENSG00000042493	308.738	-2.00494	6.06754e-13	8.84293e-12	Sbcl2	1239.45	1212.56	292.578	318.265	235.142	374.318	213.232	259.26	49.1096	98.8819	CAPG
ENSG00000130956	215.425	-1.62086	6.15944e-13	8.97094e-12	Sbcl2	376.543	360.142	106.392	132.884	307.288	321.348	263.775	208.518	106.965	129.029	HABP4
ENSG00000107821	55.4995	3.46799	6.28244e-13	9.14403e-12	Sbcl2	4.35813	8.18505	78.936	65.6217	77.49	104.762	94.7696	78.4917	63.9097	71.1467	KAZALD1
ENSG00000135919	5198.6	-2.9197	6.51865e-13	9.48155e-12	Sbcl2	6576.43	6363.88	816.816	893.276	253.846	366.078	410.668	623.176	3258.72	3593.51	SERPINE2
ENSG00000106789	145.615	2.02611	6.62775e-13	9.63388e-12	Sbcl2	124.643	117.514	453.024	532.356	101.539	91.8138	61.6002	52.3278	88.8008	114.558	CORO2A
ENSG00000171649	30.4179	-5.59853	6.69521e-13	9.72551e-12	Sbcl2	102.852	100.559	2.574	1.64054	2.67207	0	14.2154	13.4784	58.5278	51.8527	ZIK1
ENSG00000104413	183.708	-7.00317	6.79651e-13	9.86614e-12	Sbcl2	1000.63	925.496	5.148	9.84326	4.0081	1.1771	0	2.37854	1.34547	15.6764	ESRP1
ENSG00000175220	211.814	-1.66528	6.8242e-13	9.89981e-12	Sbcl2	312.914	283.554	93.522	94.3312	167.004	230.712	167.426	219.618	308.112	294.234	ARHGAP1
ENSG00000154065	35.1455	5.28241	6.88674e-13	9.98396e-12	Sbcl2	2.61488	1.75394	71.214	93.5109	4.0081	14.1252	14.2154	26.9567	82.0735	84.4114	ANKRD29
ENSG00000183570	34.8133	6.76899	6.94581e-13	1.0063e-11	Sbcl2	0.871627	1.16929	117.546	110.737	38.745	58.855	26.8514	19.0283	0	3.61763	PCBP3
ENSG00000137710	5206.7	-1.32281	6.97365e-13	1.00966e-11	Sbcl2	5284.67	5740.06	2223.94	2183.56	5325.43	5588.87	4493.66	4378.09	4568.53	4407.48	RDX
ENSG00000186854	148.528	2.081	7.24739e-13	1.04861e-11	Sbcl2	32.2502	60.8032	176.748	224.754	187.045	167.148	175.324	160.155	244.202	237.558	TRABD2A
ENSG00000182481	3358.6	-1.2355	7.30928e-13	1.05687e-11	Sbcl2	5266.37	5243.11	2147.57	2315.63	3039.48	3158.16	2688.3	3227.67	2806.64	4024.01	KPNA2
ENSG00000166669	35.5445	-5.49049	7.38918e-13	1.06772e-11	Sbcl2	90.6492	97.636	1.716	2.46081	10.6883	5.8855	9.47696	11.8927	144.638	118.176	ATF7IP2
ENSG00000109919	1818.63	-1.25003	7.53556e-13	1.08816e-11	Sbcl2	2105.85	2202.36	983.268	828.474	1974.66	2304.76	2015.43	2163.67	1820.42	1734.05	MTCH2
ENSG00000117305	90.2758	-2.45098	7.55194e-13	1.08981e-11	Sbcl2	176.94	171.301	29.172	34.4514	65.4657	56.5008	58.4412	72.1489	87.4554	113.352	HMGCL
ENSG00000264577	139.905	2.07549	7.64523e-13	1.10255e-11	Sbcl2	47.0679	34.4941	193.908	146.008	128.259	176.565	192.698	206.933	216.62	247.205	ENSG00000264577
ENSG00000110400	84.9671	-2.50171	7.69172e-13	1.10852e-11	Sbcl2	186.528	225.674	33.462	39.373	28.0567	35.313	26.8514	35.678	98.2191	163.999	NECTIN1
ENSG00000144369	331.368	1.61668	8.31327e-13	1.19732e-11	Sbcl2	150.791	143.823	436.722	465.914	325.992	240.128	243.242	258.468	386.822	481.145	FAM171B
ENSG00000163975	331.544	-1.40494	8.49752e-13	1.22305e-11	Sbcl2	718.221	744.84	273.702	278.892	89.5143	103.585	91.6106	97.52	59.8733	48.2351	MELTF
ENSG00000162851	1107.13	1.89604	8.64005e-13	1.24276e-11	Sbcl2	440.172	419.192	1876.45	1321.46	1171.7	1569.07	1168.82	1252.7	935.772	543.851	TFB2M
ENSG00000104313	132.163	4.51423	8.70149e-13	1.25077e-11	Sbcl2	3.48651	1.75394	47.19	65.6217	58.7855	42.3756	90.0311	95.9343	188.365	217.058	EYA1
ENSG00000166888	663.414	-1.42587	8.93622e-13	1.28368e-11	Sbcl2	1249.04	1368.07	460.746	513.49	354.049	351.953	418.566	531.999	507.241	695.791	STAT6
ENSG00000072422	162.904	-2.05715	9.07588e-13	1.30289e-11	Sbcl2	217.907	257.244	38.61	75.465	125.587	121.241	96.3491	97.52	200.475	195.352	RHOBTB1
ENSG00000203875	229.395	2.02836	9.2103e-13	1.32132e-11	Sbcl2	92.3925	111.667	451.308	383.887	283.239	178.919	459.632	298.11	265.057	236.352	SNHG5
ENSG00000198108	49.683	-3.73332	9.50772e-13	1.3631e-11	Sbcl2	81.0613	108.16	7.722	6.56217	33.4008	30.6046	37.9078	27.7496	1.34547	8.44114	CHSY3
ENSG00000198286	64.0108	10.0919	9.66684e-13	1.38501e-11	Sbcl2	0.871627	0	367.224	406.855	4.0081	0	0	0.792845	45.7459	40.9998	CARD11
ENSG00000196876	92.7733	-3.69467	9.684e-13	1.38657e-11	Sbcl2	80.1897	72.4962	8.58	3.28109	216.437	154.2	221.129	256.089	30.273	12.0588	SCN8A
ENSG00000144681	152.919	1.92725	1.00302e-12	1.43521e-11	Sbcl2	47.0679	68.4036	214.5	229.676	109.555	121.241	211.652	235.475	125.801	133.852	STAC
ENSG00000166770	38.8128	-10.7491	1.00855e-12	1.44218e-11	Sbcl2	287.637	243.798	0	0	1.33603	0	0	0	1.34547	3.61763	ZNF667-AS1
ENSG00000153250	1422.54	-0.967096	1.02354e-12	1.46266e-11	Sbcl2	1615.12	1568.02	795.366	832.575	1386.8	1500.8	1645.83	1784.69	1374.39	1492.88	RBMS1
ENSG00000157978	150.532	-1.60981	1.02556e-12	1.46461e-11	Sbcl2	271.076	296.416	90.948	95.1515	80.162	70.626	108.985	103.863	172.22	157.97	LDLRAP1
ENSG00000105810	2758.83	1.1941	1.03588e-12	1.47838e-11	Sbcl2	740.883	712.1	1480.05	1843.15	1492.35	1404.28	1754.82	1796.59	2639.13	1961.96	CDK6
ENSG00000197043	2021.48	-1.22805	1.03983e-12	1.48306e-11	Sbcl2	4040.86	4038.15	1494.64	1953.89	1420.2	1466.67	1260.44	1366.07	1549.31	1842.58	ANXA6
ENSG00000162772	81.4452	2.65116	1.04511e-12	1.48962e-11	Sbcl2	16.5609	25.7244	143.286	127.142	54.7774	57.6779	47.3848	70.5632	55.1642	27.7352	ATF3
ENSG00000117676	261.503	1.97864	1.06755e-12	1.52062e-11	Sbcl2	77.5748	68.9883	303.732	272.33	215.101	231.889	271.673	348.852	176.929	299.057	RPS6KA1
ENSG00000122674	336.596	1.55497	1.07601e-12	1.53167e-11	Sbcl2	102.852	105.236	294.294	317.445	618.584	672.124	486.484	466.986	226.711	206.205	CCZ1
ENSG00000183760	65.3169	-10.6677	1.078e-12	1.53353e-11	Sbcl2	227.495	274.199	0	0	84.1701	87.1054	112.144	68.1847	0	0	ACP7
ENSG00000116670	326.338	-1.37032	1.08311e-12	1.53979e-11	Sbcl2	441.043	419.776	161.304	171.437	480.972	466.132	382.237	408.315	185.002	232.734	MAD2L2
ENSG00000186517	125.251	3.71395	1.08591e-12	1.54278e-11	Sbcl2	3.48651	5.84647	50.622	76.2852	343.361	298.983	377.499	496.321	14.8001	27.7352	ARHGAP30
ENSG00000093183	731.449	-1.15692	1.09671e-12	1.55711e-11	Sbcl2	1311.8	1376.26	553.41	652.116	547.774	489.674	439.099	412.279	588.642	690.968	SEC22C
ENSG00000185896	1370.33	-1.35323	1.16252e-12	1.64948e-11	Sbcl2	2195.63	2214.06	803.088	922.805	1524.41	1338.36	1208.31	1286.79	636.406	842.908	LAMP1
ENSG00000185532	44.3359	-3.65773	1.17016e-12	1.65926e-11	Sbcl2	108.953	102.898	8.58	8.20271	94.8584	50.6153	31.5899	39.6423	2.0182	1.20588	PRKG1
ENSG00000129194	27.8811	4.4351	1.17177e-12	1.66048e-11	Sbcl2	1.74325	10.5236	122.694	159.953	2.67207	3.5313	6.31797	11.8927	23.5457	22.9117	SOX15
ENSG00000001461	327.178	-1.6539	1.22386e-12	1.73317e-11	Sbcl2	314.657	335.002	84.942	121.4	260.527	216.586	317.478	381.359	346.458	355.734	NIPAL3
ENSG00000172869	408.059	-1.53169	1.28067e-12	1.81245e-11	Sbcl2	950.945	923.157	277.134	370.763	384.778	247.191	277.991	265.603	293.312	288.205	DMXL1
ENSG00000187446	577.04	-1.29513	1.32095e-12	1.86826e-11	Sbcl2	1098.25	1069.32	399.828	483.14	578.503	441.413	469.109	409.108	491.096	563.145	CHP1
ENSG00000091972	172.727	-10.4112	1.37147e-12	1.93847e-11	Sbcl2	195.244	224.504	0	0	0	2.3542	0	0	10.7637	4.82351	CD200
ENSG00000134108	974.35	-1.19524	1.37308e-12	1.9395e-11	Sbcl2	1857.44	1821.17	890.604	716.097	831.013	780.417	729.726	662.819	837.553	805.526	ARL8B
ENSG00000276180	448.02	-10.4815	1.38941e-12	1.96131e-11	Sbcl2	621.47	577.631	0	0.820271	0	0	1.57949	0.792845	1447.72	619.821	H4C9
ENSG00000198677	2087.09	-1.18761	1.39355e-12	1.96589e-11	Sbcl2	3414.16	3530.68	1340.2	1708.63	2442.27	1957.52	2195.5	1942.47	1462.52	1611.05	SKIC3
ENSG00000221968	445.238	-1.39537	1.39494e-12	1.96658e-11	Sbcl2	923.925	878.724	318.318	366.661	259.191	317.817	344.329	318.724	341.076	289.41	FADS3
ENSG00000109846	206.685	-10.2694	1.41001e-12	1.98656e-11	Sbcl2	535.179	500.457	0	0.820271	144.292	158.909	202.175	202.968	1.34547	1.20588	CRYAB
ENSG00000128641	2421.96	-1.26407	1.42597e-12	2.00776e-11	Sbcl2	2989.68	3029.64	1102.53	1403.48	2249.88	2337.72	2193.92	2531.55	1724.89	1631.55	MYO1B
ENSG00000144485	49.924	-2.96747	1.43025e-12	2.01249e-11	Sbcl2	213.549	193.518	26.598	25.4284	10.6883	11.771	1.57949	4.75707	12.1092	20.4999	HES6
ENSG00000277443	2177.81	-1.47317	1.46061e-12	2.05391e-11	Sbcl2	3684.37	3874.45	1232.95	1489.61	1429.56	1649.12	1263.59	1834.64	1715.47	2373.17	MARCKS
ENSG00000178904	369.647	-1.57143	1.46259e-12	2.05538e-11	Sbcl2	691.2	643.696	210.21	238.699	332.672	258.962	374.34	245.782	382.785	319.557	DPY19L3
ENSG00000117360	1515.93	1.02911	1.47184e-12	2.06706e-11	Sbcl2	1161.88	1248.81	2464.18	2457.53	1346.72	1297.16	1213.05	1222.57	1135.57	1037.05	PRPF3
ENSG00000122952	1201.2	-1.27126	1.4729e-12	2.06722e-11	Sbcl2	1822.57	1858.59	671.814	853.082	1541.78	1467.84	1115.12	869.751	939.136	753.673	ZWINT
ENSG00000184307	62.8267	3.08507	1.47858e-12	2.07388e-11	Sbcl2	14.8177	12.2776	108.966	118.939	50.7693	28.2504	60.0207	59.4634	51.8005	96.4702	ZDHHC23
ENSG00000267278	33.1331	3.87347	1.5475e-12	2.16916e-11	Sbcl2	6.97302	5.84647	88.374	97.6123	17.3684	18.8336	23.6924	19.0283	34.3094	40.9998	MAP3K14-AS1
ENSG00000172349	49.7803	-2.69792	1.58274e-12	2.21715e-11	Sbcl2	258.873	258.414	41.184	38.5528	0	1.1771	0	2.37854	6.0546	1.20588	IL16
ENSG00000011478	129.419	-2.29198	1.58467e-12	2.21844e-11	Sbcl2	294.61	257.244	62.634	50.0366	149.636	157.731	135.836	118.927	88.1281	115.764	QPCTL
ENSG00000244405	709.464	-1.36475	1.58673e-12	2.21991e-11	Sbcl2	1122.66	1107.91	425.568	440.486	646.64	669.77	505.438	578.777	468.223	645.144	ETV5
ENSG00000185567	351.228	1.89596	1.59331e-12	2.2277e-11	Sbcl2	288.509	307.524	975.546	1243.53	146.964	208.347	178.483	233.096	413.058	412.41	AHNAK2
ENSG00000162976	119.139	-1.87014	1.60315e-12	2.24004e-11	Sbcl2	315.529	297.585	80.652	86.9488	20.0405	21.1878	11.0565	12.6855	98.2191	79.5879	SLC66A3
ENSG00000105835	3858.12	-1.48584	1.61703e-12	2.25799e-11	Sbcl2	4030.4	4046.34	1619.9	1264.04	3755.59	3379.45	3043.68	2419.76	2304.79	2107.87	NAMPT
ENSG00000159231	96.7712	-2.47371	1.63364e-12	2.27975e-11	Sbcl2	272.819	266.014	39.468	57.419	60.1215	104.762	66.3387	76.1131	32.9639	51.8527	CBR3
ENSG00000142910	156.523	9.96546	1.65471e-12	2.30768e-11	Sbcl2	0	0.584647	359.502	346.155	197.733	315.463	208.493	229.132	91.4918	185.705	TINAGL1
ENSG00000115415	1166.16	-1.18541	1.6662e-12	2.32224e-11	Sbcl2	1860.92	1703.66	748.176	818.631	968.625	945.211	1001.4	1118.7	897.427	1219.14	STAT1
ENSG00000183439	65.2528	-10.4797	1.69847e-12	2.36571e-11	Sbcl2	229.238	211.642	0	0	1.33603	0	0	0.792845	260.348	204.999	TRIM61
ENSG00000163599	36.2224	-10.6454	1.73924e-12	2.42096e-11	Sbcl2	244.056	250.229	0	0	0	0	0	0	0.672734	2.41175	CTLA4
ENSG00000205476	186.178	2.1194	1.76173e-12	2.45073e-11	Sbcl2	44.453	40.3406	180.18	187.022	492.997	383.735	341.17	394.044	101.583	129.029	CCDC85C
ENSG00000124193	3762.6	0.949329	1.7717e-12	2.46303e-11	Sbcl2	2239.21	2437.98	4737.02	4297.4	4362.15	4675.44	3812.9	4165.61	3785.47	3686.37	SRSF6
ENSG00000111341	147.477	10.0234	1.81912e-12	2.52735e-11	Sbcl2	0.871627	0	401.544	337.132	0	2.3542	0	0	601.424	342.469	MGP
ENSG00000172995	51.8448	-10.4778	1.84616e-12	2.56332e-11	Sbcl2	217.907	222.166	0	0	0	2.3542	1.57949	0	0.672734	0	ARPP21
ENSG00000080986	866.963	-1.39332	1.89336e-12	2.62718e-11	Sbcl2	1132.24	1112.58	382.668	471.656	976.641	1164.15	851.347	849.137	737.316	1038.26	NDC80
ENSG00000055163	198.839	1.80578	1.90693e-12	2.64435e-11	Sbcl2	144.69	121.022	392.106	533.997	195.061	143.606	131.098	112.584	61.2188	78.382	CYFIP2
ENSG00000228262	35.8508	-6.10332	1.95597e-12	2.71064e-11	Sbcl2	108.082	123.36	3.432	0	85.5062	78.8657	41.0668	19.0283	3.36367	1.20588	LINC01320
ENSG00000001460	84.3042	-2.32178	2.00007e-12	2.77001e-11	Sbcl2	113.312	113.421	25.74	19.6865	84.1701	63.5634	67.9182	73.7346	111.001	106.117	STPG1
ENSG00000175216	2321	-1.48475	2.00487e-12	2.77492e-11	Sbcl2	2732.55	2782.33	936.936	1033.54	2721.5	2936.87	2383.45	3624.89	1721.53	2444.31	CKAP5
ENSG00000054523	625.719	-1.31408	2.00901e-12	2.7789e-11	Sbcl2	708.633	711.515	263.406	307.602	593.199	543.82	683.92	857.066	575.187	701.82	KIF1B
ENSG00000013016	271.083	1.90158	2.01365e-12	2.78357e-11	Sbcl2	131.616	134.469	412.698	581.572	140.284	164.794	170.585	257.675	391.531	531.792	EHD3
ENSG00000132274	395.312	1.8327	2.08466e-12	2.87992e-11	Sbcl2	174.325	203.457	580.866	766.954	1.33603	9.4168	12.6359	21.4068	598.733	833.261	TRIM22
ENSG00000233117	182.183	-1.96805	2.10287e-12	2.90326e-11	Sbcl2	194.373	223.335	67.782	39.373	320.648	324.88	290.627	271.946	172.893	112.147	LINC00702
ENSG00000068489	1069.11	-1.52646	2.10777e-12	2.9082e-11	Sbcl2	1611.64	1642.86	565.422	564.347	975.305	1027.61	892.413	1077.48	848.99	1310.79	PRR11
ENSG00000162892	2269.56	4.87318	2.11859e-12	2.91947e-11	Sbcl2	5.22976	4.09253	207.636	62.3406	2913.89	2072.87	2508.23	1709.37	4.70914	1.20588	IL24
ENSG00000182916	35.5571	-10.6538	2.11829e-12	2.91947e-11	Sbcl2	229.238	267.768	0	0	0	0	0	0.792845	0	0	TCEAL7
ENSG00000074054	775.867	-1.02847	2.13301e-12	2.93749e-11	Sbcl2	1217.66	1141.81	568.854	587.314	529.069	503.799	525.971	611.284	623.624	670.468	CLASP1
ENSG00000118873	1491.99	1.17301	2.14776e-12	2.95595e-11	Sbcl2	869.884	929.003	1875.59	2181.92	1346.72	1318.35	1378.9	1444.56	737.316	838.085	RAB3GAP2
ENSG00000137693	1265.88	-1.27314	2.16326e-12	2.97543e-11	Sbcl2	1408.55	1341.76	519.09	618.485	1294.62	1153.56	1262.01	1755.36	1314.52	1502.52	YAP1
ENSG00000080573	109.844	-10.3848	2.19777e-12	3.02101e-11	Sbcl2	207.447	205.211	0	0	1.33603	1.1771	0	2.37854	41.0368	20.4999	COL5A3
ENSG00000281649	512.47	1.14711	2.23248e-12	3.06681e-11	Sbcl2	383.516	348.449	851.994	766.954	321.984	333.119	281.15	269.567	806.608	709.056	EBLN3P
ENSG00000174032	280.383	-1.2931	2.26301e-12	3.1068e-11	Sbcl2	495.084	524.428	191.334	224.754	187.045	189.513	184.801	169.669	243.53	267.705	SLC25A30
ENSG00000124785	196.197	7.43596	2.26778e-12	3.11142e-11	Sbcl2	0	1.16929	87.516	153.391	335.345	314.286	266.934	272.739	55.1642	44.6174	NRN1
ENSG00000168887	340.376	1.49641	2.28973e-12	3.13958e-11	Sbcl2	198.731	196.441	519.09	595.517	356.721	359.016	325.376	297.317	394.222	475.116	C2orf68
ENSG00000146281	1038.73	1.58272	2.35592e-12	3.22831e-11	Sbcl2	366.083	443.747	1255.25	1173.81	1710.12	1971.64	1457.87	1351.8	952.591	678.909	PM20D2
ENSG00000185963	431.855	-1.42391	2.38784e-12	3.27002e-11	Sbcl2	752.214	792.196	276.276	299.399	586.519	469.663	522.812	541.513	244.202	274.94	BICD2
ENSG00000107897	587.758	-1.40535	2.44008e-12	3.33948e-11	Sbcl2	709.504	715.607	258.258	279.713	598.543	721.562	699.715	698.497	643.133	754.879	ACBD5
ENSG00000106868	152.134	-1.75753	2.54319e-12	3.47843e-11	Sbcl2	272.819	292.908	73.788	93.5109	138.948	140.075	131.098	132.405	221.329	264.087	SUSD1
ENSG00000146426	95.7543	2.64916	2.56031e-12	3.49967e-11	Sbcl2	23.5339	15.7855	120.978	121.4	93.5224	94.168	75.8157	105.448	113.692	77.1761	TIAM2
ENSG00000134684	1020.28	-1.14872	2.661e-12	3.63504e-11	Sbcl2	980.58	983.96	431.574	454.43	949.92	978.17	1002.98	1091.75	1440.32	1842.58	YARS1
ENSG00000041880	126.561	1.76832	2.66793e-12	3.64226e-11	Sbcl2	71.4734	75.4194	219.648	281.353	86.8422	94.168	93.1901	107.034	115.71	135.058	PARP3
ENSG00000070182	24.001	4.2856	2.67758e-12	3.65317e-11	Sbcl2	6.97302	6.43111	101.244	159.133	2.67207	2.3542	3.15899	4.75707	13.4547	14.4705	SPTB
ENSG00000154839	355.216	-1.43848	2.74616e-12	3.74441e-11	Sbcl2	631.058	584.647	259.116	189.483	375.426	290.744	361.704	325.067	349.821	375.028	SKA1
ENSG00000165474	22.3906	4.89412	2.75505e-12	3.7542e-11	Sbcl2	3.48651	3.50788	125.268	82.8474	0	0	0	0	39.6913	38.5881	GJB2
ENSG00000111726	436.757	-1.18665	2.81354e-12	3.83153e-11	Sbcl2	563.071	568.861	247.962	249.363	459.596	530.872	458.053	455.093	288.603	299.057	CMAS
ENSG00000178053	412.911	1.51655	2.84907e-12	3.87753e-11	Sbcl2	126.386	116.345	396.396	296.938	598.543	594.436	404.35	378.98	542.896	506.468	MLF1
ENSG00000113161	1804.61	-1.7059	2.86074e-12	3.891e-11	Sbcl2	2788.33	2766.55	738.738	963.819	3147.7	2025.79	2067.56	1612.65	730.589	928.525	HMGCR
ENSG00000130340	777.322	-1.38141	2.87134e-12	3.90059e-11	Sbcl2	1583.75	1498.45	538.824	643.913	522.389	607.384	529.13	547.063	497.15	727.144	SNX9
ENSG00000119685	552.124	-1.26932	2.87043e-12	3.90059e-11	Sbcl2	679.869	713.269	273.702	304.321	1051.46	811.022	963.491	845.173	359.24	341.263	TTLL5
ENSG00000189337	59.5755	-10.3751	2.89433e-12	3.9294e-11	Sbcl2	200.474	209.303	0	0	16.0324	20.0107	6.31797	21.4068	73.328	61.4997	KAZN
ENSG00000187240	453.558	-1.39246	2.9307e-12	3.97633e-11	Sbcl2	622.342	640.773	212.784	268.229	626.6	489.674	527.551	520.899	415.077	452.204	DYNC2H1
ENSG00000049759	2191.08	-1.11961	2.96735e-12	4.02357e-11	Sbcl2	2303.71	2239.78	1063.92	1026.98	3989.4	4249.33	4814.29	4137.07	828.808	618.615	NEDD4L
ENSG00000180543	34.1299	-10.5926	2.9812e-12	4.03986e-11	Sbcl2	232.724	243.798	0	0	0	0	0	0	0	0	TSPYL5
ENSG00000160796	123.099	2.13351	3.0024e-12	4.06608e-11	Sbcl2	77.5748	78.9273	344.058	342.873	81.4981	71.8031	99.5081	116.548	115.037	85.6173	NBEAL2
ENSG00000170348	3169.76	-1.21236	3.06914e-12	4.1539e-11	Sbcl2	4691.97	4617.54	2030.89	1986.7	2721.5	3320.6	2462.43	2614.01	2378.11	2326.14	TMED10
ENSG00000196663	182.725	-1.56906	3.11641e-12	4.2153e-11	Sbcl2	311.171	326.817	94.38	120.58	196.397	194.222	180.062	199.797	174.911	218.264	TECPR2
ENSG00000162441	633.185	-1.3995	3.32071e-12	4.48887e-11	Sbcl2	732.167	787.519	290.004	286.275	410.162	389.62	458.053	539.928	735.971	592.086	LZIC
ENSG00000107951	417.834	-1.29549	3.35371e-12	4.5307e-11	Sbcl2	605.781	572.369	217.074	262.487	487.652	548.529	481.745	470.157	486.386	414.822	MTPAP
ENSG00000148339	112.373	-1.83282	3.44698e-12	4.65384e-11	Sbcl2	227.495	217.489	58.344	66.442	93.5224	110.647	121.621	130.027	69.2916	63.9115	SLC25A25
ENSG00000203326	85.0385	-10.2393	3.45731e-12	4.66493e-11	Sbcl2	178.684	194.103	0	0	1.33603	0	3.15899	0	293.985	265.293	ZNF525
ENSG00000143162	708.324	1.28699	3.46031e-12	4.66612e-11	Sbcl2	688.585	711.515	1464.61	1952.25	199.069	216.586	222.708	275.91	523.387	460.645	CREG1
ENSG00000166415	58.6181	-10.326	3.52036e-12	4.74419e-11	Sbcl2	194.373	201.703	0	0	2.67207	11.771	11.0565	7.92845	27.5821	21.7058	WDR72
ENSG00000204054	156.228	-1.68591	3.5555e-12	4.7886e-11	Sbcl2	401.82	387.036	128.7	116.479	46.7612	82.397	56.8617	65.8061	96.2009	100.088	LINC00963
ENSG00000123643	119.739	-1.9578	3.56621e-12	4.8001e-11	Sbcl2	273.691	230.351	50.622	78.7461	76.1539	84.7512	105.826	113.377	71.9825	97.676	SLC36A1
ENSG00000121005	69.4546	-7.56186	3.63263e-12	4.88651e-11	Sbcl2	162.123	154.931	0.858	0.820271	13.3603	17.6565	4.73848	0.792845	14.8001	26.5293	CRISPLD1
ENSG00000132429	365.885	-1.42188	3.6506e-12	4.90769e-11	Sbcl2	734.782	692.806	290.004	242.8	301.944	236.597	282.729	248.953	181.638	220.675	POPDC3
ENSG00000087274	1095.62	-1.29499	3.67864e-12	4.94236e-11	Sbcl2	2012.59	2041	741.312	910.501	778.908	749.813	679.182	743.689	842.262	1202.26	ADD1
ENSG00000085511	543.929	1.25616	3.71767e-12	4.99174e-11	Sbcl2	257.13	244.967	593.736	604.54	619.92	787.48	568.617	666.783	361.258	400.351	MAP3K4
ENSG00000147955	1054.85	-1.00711	3.79718e-12	5.09539e-11	Sbcl2	2036.99	2043.34	945.516	1084.4	700.082	674.478	674.443	708.011	882.627	1039.47	SIGMAR1
ENSG00000071282	183.686	-1.99937	3.87343e-12	5.19456e-11	Sbcl2	139.46	139.146	37.752	31.9906	176.356	145.96	127.939	118.927	238.82	203.793	LMCD1
ENSG00000153551	245.164	1.65076	3.96327e-12	5.3118e-11	Sbcl2	108.953	128.622	343.2	405.214	195.061	253.077	266.934	283.839	183.656	247.205	CMTM7
ENSG00000143322	1709.91	-1.3302	3.9738e-12	5.32266e-11	Sbcl2	2872.88	2978.19	1157.44	1169.71	1676.72	1440.77	1900.13	1760.12	721.17	436.527	ABL2
ENSG00000145907	5530.13	-1.03426	3.97756e-12	5.32447e-11	Sbcl2	8258.67	8280.93	3728.01	4347.44	7885.27	7405.14	6916.6	7604.18	3165.21	3333.04	G3BP1
ENSG00000180884	80.6488	2.28451	3.98216e-12	5.32738e-11	Sbcl2	20.919	25.7244	105.534	123.861	128.259	123.596	121.621	116.548	117.056	130.235	ZNF792
ENSG00000119640	252.319	-1.46215	4.03938e-12	5.40065e-11	Sbcl2	414.894	514.489	189.618	148.469	287.247	330.765	244.821	261.639	211.238	224.293	ACYP1
ENSG00000273119	41.4274	10.3715	4.16587e-12	5.56638e-11	Sbcl2	0	0	170.742	177.179	5.34414	4.7084	3.15899	2.37854	14.8001	15.6764	ENSG00000273119
ENSG00000136997	354.713	-1.25703	4.20432e-12	5.61435e-11	Sbcl2	767.903	727.885	311.454	314.164	328.664	303.692	274.832	251.332	37.0003	26.5293	MYC
ENSG00000177675	337.699	9.6344	4.2847e-12	5.71821e-11	Sbcl2	0	0.584647	312.312	249.363	563.806	532.049	592.31	616.041	361.258	305.087	CD163L1
ENSG00000134294	2329.15	1.00418	4.32266e-12	5.76537e-11	Sbcl2	1410.29	1277.45	2472.76	2915.24	2257.9	2116.43	3203.21	3616.96	2343.8	2649.31	SLC38A2
ENSG00000171612	314.19	-1.53051	4.52478e-12	6.0313e-11	Sbcl2	448.888	402.237	170.742	123.861	323.32	441.413	415.407	469.364	229.402	202.587	SLC25A33
ENSG00000198879	102.918	-10.1483	4.54759e-12	6.05804e-11	Sbcl2	454.989	496.95	0.858	0	34.7369	43.5527	30.0104	65.8061	26.2366	22.9117	SFMBT2
ENSG00000179820	134.319	-10.1542	4.58111e-12	6.099e-11	Sbcl2	183.042	168.963	0	0	142.956	174.211	113.723	191.869	303.403	302.675	MYADM
ENSG00000034677	575.044	-1.35312	4.58825e-12	6.10482e-11	Sbcl2	801.897	769.395	290.004	324.827	342.025	301.338	398.032	364.709	404.986	435.322	RNF19A
ENSG00000166340	155.025	-2.02249	4.66533e-12	6.20362e-11	Sbcl2	377.414	327.987	83.226	90.2299	86.8422	134.189	107.406	151.433	58.5278	72.3526	TPP1
ENSG00000078369	1584.38	-1.13059	4.75949e-12	6.325e-11	Sbcl2	2700.3	2506.38	1206.35	1171.35	1193.08	1145.32	1295.18	1439.81	1224.38	1480.82	GNB1
ENSG00000255248	624.966	1.59947	4.79591e-12	6.36956e-11	Sbcl2	95.879	89.4509	308.88	251.823	1139.64	1378.38	1064.58	1150.42	1133.56	744.026	MIR100HG
ENSG00000179222	461.415	-1.7066	4.88226e-12	6.48033e-11	Sbcl2	721.707	678.775	160.446	268.229	227.126	241.306	232.185	291.767	524.732	659.615	MAGED1
ENSG00000281398	243.745	2.02492	4.93599e-12	6.5477e-11	Sbcl2	67.1153	81.2659	342.342	264.127	301.944	283.681	514.915	363.916	295.33	252.028	SNHG4
ENSG00000165506	686.443	1.58714	5.08894e-12	6.74653e-11	Sbcl2	221.393	233.274	797.082	570.089	1112.92	1381.92	1160.93	1127.43	610.842	576.409	DNAAF2
ENSG00000142534	13485.7	1.31236	5.10915e-12	6.76924e-11	Sbcl2	7274.6	6445.14	18139.8	15930.5	16577.5	23566.7	14458.7	16708.4	15620.9	13604.7	RPS11
ENSG00000138356	648.517	2.21939	5.18191e-12	6.86152e-11	Sbcl2	13.946	13.4469	53.196	73.8244	1855.75	1614.98	1576.33	1530.19	512.623	434.116	AOX1
ENSG00000138434	3611.1	1.0478	5.22652e-12	6.91641e-11	Sbcl2	2064.88	2033.4	3980.26	4491.81	3878.51	3435.96	3348.52	2944.63	5556.78	6451.44	ITPRID2
ENSG00000154734	799.776	-7.25696	5.25385e-12	6.94841e-11	Sbcl2	124.643	131.545	0	1.64054	2319.35	1935.15	2748.32	2124.83	172.22	86.8231	ADAMTS1
ENSG00000064300	225.986	-2.59345	5.27497e-12	6.97214e-11	Sbcl2	512.517	508.643	100.386	68.9028	1.33603	0	0	0	17.4911	49.441	NGFR
ENSG00000099810	611.679	-1.15942	5.3034e-12	7.00552e-11	Sbcl2	923.925	892.755	417.846	395.371	788.26	727.448	712.351	620.798	536.841	441.351	MTAP
ENSG00000097021	388.782	-1.66991	5.42443e-12	7.1611e-11	Sbcl2	697.302	732.562	222.222	227.215	229.798	301.338	265.355	446.372	425.168	385.881	ACOT7
ENSG00000166147	344.751	-2.05406	5.42879e-12	7.16256e-11	Sbcl2	94.1357	97.0513	19.734	26.2487	220.446	236.597	229.026	317.138	813.335	824.82	FBN1
ENSG00000072121	314.75	-1.5061	5.6141e-12	7.40261e-11	Sbcl2	685.97	740.747	231.66	270.69	312.632	227.18	355.386	302.074	182.311	241.175	ZFYVE26
ENSG00000236088	205.226	1.8025	5.66119e-12	7.46022e-11	Sbcl2	64.5004	59.0493	223.938	205.888	263.199	220.118	265.355	211.69	369.331	242.381	COX10-DT
ENSG00000287382	30.589	-4.70145	5.75658e-12	7.58139e-11	Sbcl2	105.467	90.0356	0.858	6.56217	2.67207	10.5939	4.73848	4.75707	4.70914	2.41175	ENSG00000287382
ENSG00000023191	577.005	-1.30377	5.99302e-12	7.88806e-11	Sbcl2	875.113	950.635	350.922	388.809	482.308	510.861	548.084	570.056	529.441	782.614	RNH1
ENSG00000133216	171.536	10.0687	6.70391e-12	8.81847e-11	Sbcl2	0	0	147.576	134.525	304.616	375.495	347.488	479.671	246.893	326.793	EPHB2
ENSG00000068724	145.244	2.00619	6.80093e-12	8.94075e-11	Sbcl2	41.8381	59.0493	188.76	220.653	153.644	138.898	189.539	173.633	133.201	189.323	TTC7A
ENSG00000113721	41.2589	7.46453	6.81433e-12	8.95301e-11	Sbcl2	1.74325	0	115.83	135.345	1.33603	4.7084	9.47696	15.8569	69.2916	71.1467	PDGFRB
ENSG00000166037	804.554	-1.14198	6.82283e-12	8.95883e-11	Sbcl2	826.302	852.999	391.248	369.942	1143.65	1040.56	1165.67	1021.98	845.626	793.467	CEP57
ENSG00000137714	269.376	-1.63165	6.9058e-12	9.06237e-11	Sbcl2	414.023	397.56	111.54	150.11	414.171	452.006	333.273	277.496	199.802	165.205	FDX1
ENSG00000254858	77.1646	-2.15464	6.92628e-12	9.08383e-11	Sbcl2	147.305	161.947	31.746	37.7325	89.5143	72.9802	112.144	91.1772	40.364	37.3822	MPV17L2
ENSG00000175745	82.5296	7.36181	6.93266e-12	9.08679e-11	Sbcl2	0.871627	0.584647	115.83	114.838	82.8341	71.8031	108.985	73.7346	192.402	220.675	NR2F1
ENSG00000224189	89.4575	2.45398	6.94761e-12	9.10095e-11	Sbcl2	13.0744	16.9548	86.658	80.3866	90.8503	71.8031	112.144	107.827	75.3462	92.8525	HAGLR
ENSG00000153944	633.891	-1.31294	6.98875e-12	9.1494e-11	Sbcl2	1282.16	1396.72	435.864	642.273	406.154	336.651	385.396	373.43	383.458	389.498	MSI2
ENSG00000091656	45.4551	4.33815	7.01446e-12	9.1776e-11	Sbcl2	3.48651	2.92323	54.054	73.8244	1.33603	1.1771	0	2.37854	185.674	116.97	ZFHX4
ENSG00000164989	48.1745	-2.91119	7.1797e-12	9.38822e-11	Sbcl2	175.197	164.286	16.302	28.7095	6.68017	10.5939	12.6359	9.51414	45.7459	59.088	CCDC171
ENSG00000165304	1235.49	-1.17111	7.29e-12	9.52678e-11	Sbcl2	2126.77	2125.19	990.132	898.197	778.908	826.324	693.397	615.248	1527.11	1570.05	MELK
ENSG00000181450	183.786	1.79157	7.3621e-12	9.6153e-11	Sbcl2	97.6222	94.7127	340.626	324.827	257.855	181.273	208.493	169.669	154.056	149.529	ZNF678
ENSG00000058335	68.2245	2.46717	7.46979e-12	9.75016e-11	Sbcl2	40.0948	29.2323	166.452	213.271	40.081	56.5008	56.8617	57.0849	16.8183	14.4705	RASGRF1
ENSG00000121864	755.998	1.24152	7.54273e-12	9.83953e-11	Sbcl2	359.982	329.741	900.042	729.221	1271.9	1194.76	1093.01	998.192	735.298	546.262	ZNF639
ENSG00000261739	24.4854	7.91171	7.72357e-12	1.00695e-10	Sbcl2	0.871627	0.584647	165.594	173.077	0	0	0	0	0.672734	0	GOLGA8S
ENSG00000118276	505.686	1.43683	7.8693e-12	1.02534e-10	Sbcl2	226.623	211.642	537.108	648.014	419.515	457.892	347.488	454.3	191.729	135.058	B4GALT6
ENSG00000139737	210.476	-1.40741	7.89665e-12	1.02829e-10	Sbcl2	669.409	675.851	247.104	260.026	229.798	204.815	173.744	153.019	2.0182	2.41175	SLAIN1
ENSG00000183691	100.771	10.1665	8.16171e-12	1.06218e-10	Sbcl2	0	0	148.434	153.391	300.608	286.035	238.503	143.505	51.8005	19.294	NOG
ENSG00000130413	44.3279	3.42798	8.1739e-12	1.06314e-10	Sbcl2	4.35813	8.7697	61.776	85.3082	56.1134	48.2611	39.4873	39.6423	104.946	142.293	STK33
ENSG00000163110	1244.99	1.3868	8.41457e-12	1.09379e-10	Sbcl2	834.147	819.09	1802.66	2519.87	824.333	1110.01	824.495	961.721	1887.69	1460.32	PDLIM5
ENSG00000102218	388.061	-1.23115	8.59954e-12	1.11718e-10	Sbcl2	545.638	547.814	241.956	223.934	390.122	368.432	356.965	350.438	337.712	305.087	RP2
ENSG00000138347	172.15	-2.69971	8.83944e-12	1.14767e-10	Sbcl2	263.231	214.565	26.598	46.7555	203.077	193.044	285.888	356.78	345.785	143.499	MYPN
ENSG00000138326	13787.9	1.0662	8.96859e-12	1.16375e-10	Sbcl2	9318.56	8788.41	21069.9	16843.5	21721.2	23331.3	18085.2	17031.9	11507.8	9749.52	RPS24
ENSG00000136732	776.651	-1.71773	8.98923e-12	1.16574e-10	Sbcl2	1938.5	2055.62	625.482	588.955	335.345	550.883	443.838	708.804	187.02	250.822	GYPC
ENSG00000138061	66.5322	-2.73131	9.03643e-12	1.17117e-10	Sbcl2	359.982	343.772	37.752	68.0825	0	0	1.57949	0.792845	6.72734	10.8529	CYP1B1
ENSG00000169692	140.294	-1.80094	9.09512e-12	1.17808e-10	Sbcl2	280.664	281.215	87.516	73.8244	168.34	161.263	97.9286	137.162	63.9097	95.2643	AGPAT2
ENSG00000110880	2919.62	-1.31172	9.20531e-12	1.19165e-10	Sbcl2	4223.9	4020.03	1726.3	1594.61	3718.18	4190.48	3632.83	4600.88	2840.95	2107.87	CORO1C
ENSG00000097007	338.525	-1.44146	9.22172e-12	1.19308e-10	Sbcl2	473.293	418.022	161.304	166.515	359.393	330.765	388.555	505.835	279.857	359.351	ABL1
ENSG00000101935	295.972	-1.29899	9.46459e-12	1.22378e-10	Sbcl2	363.468	346.111	133.848	154.211	132.267	140.075	154.79	147.469	327.621	311.116	AMMECR1
ENSG00000184937	54.4759	10.08	9.89749e-12	1.279e-10	Sbcl2	0	0	140.712	143.547	41.4171	51.7924	74.2362	86.4201	51.8005	37.3822	WT1
ENSG00000182013	89.2887	-10.0793	1.00859e-11	1.30259e-10	Sbcl2	169.096	164.87	0	0	204.413	181.273	138.995	73.7346	125.128	145.911	PNMA8A
ENSG00000090975	95.2469	2.03366	1.03319e-11	1.33358e-10	Sbcl2	49.6827	47.3564	199.056	197.685	29.3927	38.8443	53.7028	60.2562	115.037	174.852	PITPNM2
ENSG00000197798	465.308	-1.60606	1.04143e-11	1.34342e-10	Sbcl2	468.935	561.261	189.618	149.289	587.855	753.344	510.176	413.072	487.059	476.321	FAM118B
ENSG00000225953	40.9039	5.12812	1.04901e-11	1.35241e-10	Sbcl2	3.48651	0.584647	49.764	75.465	54.7774	40.0214	47.3848	38.0566	48.4368	57.8821	SATB2-AS1
ENSG00000196756	351.694	1.74432	1.05131e-11	1.35457e-10	Sbcl2	99.3655	109.914	365.508	337.132	330	317.817	462.791	360.745	571.151	564.35	SNHG17
ENSG00000197586	360.587	-1.28127	1.05463e-11	1.35806e-10	Sbcl2	724.322	758.871	322.608	287.915	260.527	235.42	227.447	225.168	150.02	179.676	ENTPD6
ENSG00000223658	38.2421	3.42596	1.07267e-11	1.38048e-10	Sbcl2	7.84464	5.84647	78.078	66.442	54.7774	67.0947	39.4873	30.1281	63.9097	62.7056	C1GALT1C1L
ENSG00000144843	67.4003	-10.0249	1.07702e-11	1.38527e-10	Sbcl2	165.609	156.101	0	0	69.4738	55.3237	31.5899	21.4068	45.7459	55.4703	ADPRH
ENSG00000157502	28.9718	10.301	1.10296e-11	1.41781e-10	Sbcl2	0	0	146.718	184.561	5.34414	1.1771	3.15899	3.17138	3.36367	3.61763	PWWP3B
ENSG00000186660	1684.33	-0.900106	1.13945e-11	1.46386e-10	Sbcl2	2507.67	2629.16	1344.49	1408.41	1595.22	1620.87	1770.61	1850.5	1171.23	1360.23	ZFP91
ENSG00000125848	216.779	-1.99214	1.14087e-11	1.46482e-10	Sbcl2	157.764	155.516	35.178	43.4744	0	0	0	0	185.002	157.97	FLRT3
ENSG00000105894	94.2972	10.0128	1.14408e-11	1.46809e-10	Sbcl2	0	0	125.268	146.008	81.4981	80.0428	34.7488	30.921	37.6731	50.6468	PTN
ENSG00000113578	291.097	4.62532	1.15157e-11	1.47684e-10	Sbcl2	5.22976	11.1083	205.92	206.708	479.636	1150.03	499.12	684.225	397.586	135.058	FGF1
ENSG00000177239	359.485	-1.44228	1.16243e-11	1.4899e-10	Sbcl2	592.706	653.635	187.902	270.69	237.814	298.983	222.708	260.053	242.184	244.793	MAN1B1
ENSG00000114631	79.3108	-5.36011	1.16608e-11	1.49371e-10	Sbcl2	73.2167	64.8958	1.716	1.64054	5.34414	2.3542	1.57949	10.307	54.4914	61.4997	PODXL2
ENSG00000149084	1036.31	-1.60222	1.17874e-11	1.50905e-10	Sbcl2	1914.96	1707.75	624.624	568.448	957.936	1031.14	754.998	863.408	839.572	581.233	HSD17B12
ENSG00000187244	38.1791	4.27213	1.22671e-11	1.56955e-10	Sbcl2	4.35813	2.92323	49.764	86.9488	52.1053	75.3344	18.9539	19.0283	39.6913	42.2057	BCAM
ENSG00000154608	32.1707	-3.78821	1.2347e-11	1.57885e-10	Sbcl2	109.825	110.498	8.58	7.38244	4.0081	12.9481	3.15899	9.51414	6.0546	12.0588	CEP170P1
ENSG00000171346	26.4168	5.73235	1.26191e-11	1.6127e-10	Sbcl2	1.74325	2.33859	105.534	115.658	0	3.5313	4.73848	3.17138	9.41827	19.294	KRT15
ENSG00000170955	102.248	-2.03542	1.26717e-11	1.6185e-10	Sbcl2	285.894	271.276	67.782	68.0825	33.4008	48.2611	23.6924	49.1564	49.1096	48.2351	CAVIN3
ENSG00000185885	112.818	1.99869	1.27739e-11	1.63059e-10	Sbcl2	37.48	39.1713	150.15	156.672	195.061	217.764	199.016	246.575	150.02	162.793	IFITM1
ENSG00000114353	2199.53	-1.25439	1.28199e-11	1.63552e-10	Sbcl2	3478.66	3648.78	1384.81	1602.81	1922.55	2010.49	1947.51	1872.7	1354.21	1959.55	GNAI2
ENSG00000149089	314.023	-1.64543	1.28489e-11	1.63827e-10	Sbcl2	398.334	395.806	142.428	111.557	320.648	381.38	266.934	327.445	312.148	204.999	APIP
ENSG00000171791	143.15	-1.69654	1.35457e-11	1.72611e-10	Sbcl2	291.995	278.292	79.794	95.9718	187.045	161.263	206.914	149.055	24.2184	27.7352	BCL2
ENSG00000111875	627.245	-1.36837	1.36087e-11	1.73314e-10	Sbcl2	1187.16	1199.69	550.836	374.044	539.758	554.414	532.289	501.078	836.881	694.585	ASF1A
ENSG00000238113	60.2192	4.70356	1.40051e-11	1.7826e-10	Sbcl2	1.74325	2.33859	53.196	55.7785	65.4657	88.2825	56.8617	74.5274	160.783	172.44	LINC01410
ENSG00000182247	161.623	1.96191	1.40292e-11	1.78463e-10	Sbcl2	58.399	58.4647	265.98	189.483	231.134	280.15	206.914	237.061	276.494	186.911	UBE2E2
ENSG00000256235	278.079	-1.52619	1.41757e-11	1.80222e-10	Sbcl2	273.691	313.955	119.262	85.3082	247.166	270.733	352.227	430.515	769.607	734.379	SMIM3
ENSG00000109670	586.903	1.06036	1.43296e-11	1.81882e-10	Sbcl2	384.387	423.284	803.946	882.612	490.324	580.31	491.222	478.086	636.406	654.791	FBXW7
ENSG00000164294	1304.36	-1.17548	1.4331e-11	1.81882e-10	Sbcl2	1617.74	1588.48	798.798	620.945	1310.65	1598.5	1192.52	1268.55	1981.87	1635.17	GPX8
ENSG00000123352	413.283	-1.55967	1.4322e-11	1.81882e-10	Sbcl2	646.747	654.804	230.802	210.81	610.567	541.466	579.674	570.056	263.039	265.293	SPATS2
ENSG00000152457	438.822	-1.24801	1.44205e-11	1.82912e-10	Sbcl2	505.544	536.121	223.938	214.911	579.839	500.268	524.392	475.707	441.313	434.116	DCLRE1C
ENSG00000162636	768.929	-1.23626	1.45484e-11	1.84321e-10	Sbcl2	1480.02	1589.07	622.908	680.005	911.175	808.668	1055.1	1043.38	374.04	560.733	EEIG2
ENSG00000119698	89.3145	5.98992	1.45431e-11	1.84321e-10	Sbcl2	0.871627	1.16929	63.492	69.7231	132.267	187.159	134.257	139.541	26.9093	21.7058	PPP4R4
ENSG00000110047	327.248	1.24732	1.45982e-11	1.84847e-10	Sbcl2	204.832	203.457	474.474	494.624	292.591	288.39	426.463	398.008	261.693	230.323	EHD1
ENSG00000142230	2133.76	-1.13865	1.46871e-11	1.85865e-10	Sbcl2	2620.98	2853.66	1207.21	1279.62	2927.25	2936.87	2603	2596.57	1745.74	2328.55	SAE1
ENSG00000006576	847.226	-1.2535	1.47056e-11	1.85993e-10	Sbcl2	1183.67	1164.03	450.45	533.997	352.713	366.078	292.206	274.324	856.39	671.673	PHTF2
ENSG00000123095	116.508	-1.96132	1.5201e-11	1.92147e-10	Sbcl2	475.908	444.916	114.972	121.4	33.4008	40.0214	22.1129	19.0283	101.583	144.705	BHLHE41
ENSG00000259828	48.4483	-6.4212	1.5219e-11	1.92265e-10	Sbcl2	105.467	109.914	0.858	1.64054	6.68017	3.5313	1.57949	3.17138	1.34547	1.20588	ENSG00000259828
ENSG00000151136	51.5152	10.1416	1.53569e-11	1.93895e-10	Sbcl2	0	0	122.694	173.898	29.3927	43.5527	33.1694	68.1847	143.292	103.705	ABTB3
ENSG00000011566	646.824	-1.03457	1.54496e-11	1.94954e-10	Sbcl2	1299.6	1280.38	577.434	681.646	546.438	573.248	483.325	441.615	501.859	494.41	MAP4K3
ENSG00000143499	814.702	1.1389	1.54683e-11	1.95078e-10	Sbcl2	667.666	639.019	1470.61	1405.95	601.215	660.353	611.264	619.212	577.205	634.291	SMYD2
ENSG00000108528	376.555	-1.49377	1.55396e-11	1.95864e-10	Sbcl2	553.483	539.044	181.896	205.888	271.215	315.463	213.232	241.025	300.712	314.734	SLC25A11
ENSG00000120594	55.6819	-10.0014	1.57915e-11	1.98927e-10	Sbcl2	162.123	154.347	0	0	2.67207	1.1771	3.15899	2.37854	224.693	226.705	PLXDC2
ENSG00000157064	41.616	10.1038	1.603e-11	2.01815e-10	Sbcl2	0	0	115.83	173.077	10.6883	17.6565	58.4412	84.0416	28.9275	28.941	NMNAT2
ENSG00000147573	343.043	7.10287	1.6101e-11	2.02593e-10	Sbcl2	0	1.16929	82.368	109.096	2.67207	2.3542	7.89746	4.75707	2643.17	1942.67	TRIM55
ENSG00000177096	74.302	-4.26305	1.61402e-11	2.02969e-10	Sbcl2	52.2976	60.2186	4.29	1.64054	134.939	141.252	123.2	116.548	47.0914	51.8527	PHETA2
ENSG00000117748	850.288	-1.46256	1.62033e-11	2.03647e-10	Sbcl2	1038.11	1031.32	360.36	390.449	913.847	1151.2	875.039	1053.69	1104.63	887.525	RPA2
ENSG00000148411	214.403	-1.41908	1.68138e-11	2.11199e-10	Sbcl2	572.659	549.568	192.192	227.215	84.1701	97.6993	86.8721	87.213	141.947	188.117	NACC2
ENSG00000138696	28.4534	-4.42473	1.70659e-11	2.14244e-10	Sbcl2	87.1627	92.3742	2.574	5.7419	4.0081	1.1771	0	0	58.5278	34.9704	BMPR1B
ENSG00000148488	67.5559	-9.91236	1.71265e-11	2.14882e-10	Sbcl2	427.097	381.774	0.858	0	22.7126	14.1252	30.0104	42.8136	4.70914	1.20588	ST8SIA6
ENSG00000138593	693.013	-1.51689	1.75672e-11	2.20285e-10	Sbcl2	1289.14	1354.63	393.822	529.895	407.49	296.629	326.955	373.43	413.058	580.027	SECISBP2L
ENSG00000215417	169.032	2.84438	1.75878e-11	2.20419e-10	Sbcl2	46.1962	54.3721	387.816	336.311	145.628	137.721	277.991	155.398	194.42	130.235	MIR17HG
ENSG00000187140	38.9124	-3.85849	1.79096e-11	2.24324e-10	Sbcl2	79.3181	90.0356	2.574	9.02299	8.0162	14.1252	7.89746	15.8569	14.1274	19.294	FOXD3
ENSG00000277693	40.5328	7.45824	1.79436e-11	2.24622e-10	Sbcl2	0	1.16929	122.694	120.58	36.0729	23.542	55.2823	28.5424	54.4914	53.0586	ENSG00000277693
ENSG00000000457	186.537	1.53519	1.79698e-11	2.24821e-10	Sbcl2	101.98	100.559	307.164	279.713	148.3	121.241	162.688	171.255	158.092	141.088	SCYL3
ENSG00000111321	637.044	-1.40314	1.8484e-11	2.31123e-10	Sbcl2	1104.35	1099.14	403.26	429.822	487.652	559.123	514.915	639.826	407.677	582.439	LTBR
ENSG00000197594	371.306	-1.42269	1.86757e-11	2.33388e-10	Sbcl2	538.665	487.595	170.742	211.63	435.547	510.861	484.904	628.726	257.657	254.44	ENPP1
ENSG00000153066	245.029	-1.2979	1.87985e-11	2.34789e-10	Sbcl2	460.219	446.67	175.89	192.764	205.749	207.17	195.857	172.84	195.093	231.528	TXNDC11
ENSG00000135604	29.5685	-3.5622	1.90104e-11	2.37301e-10	Sbcl2	121.156	125.699	7.722	13.1243	25.3846	11.771	12.6359	8.7213	17.4911	20.4999	STX11
ENSG00000196230	10315.6	-1.16926	1.92977e-11	2.4075e-10	Sbcl2	14895.2	15009.6	6108.96	7188.04	10104.4	10655.1	10241.4	11567.6	6715.9	9852.02	TUBB
ENSG00000213782	47.4528	2.90946	1.99926e-11	2.49279e-10	Sbcl2	12.2028	10.5236	84.084	85.3082	56.1134	68.2718	78.9746	65.0133	55.1642	62.7056	DDX47
ENSG00000116288	2576.95	-1.14565	2.01712e-11	2.51363e-10	Sbcl2	2740.4	2765.38	1325.61	1163.14	2458.3	2971	2675.66	2900.23	3016.54	2567.31	PARK7
ENSG00000242147	125.741	9.53149	2.05336e-11	2.55735e-10	Sbcl2	0	0.584647	290.004	232.137	70.8098	105.939	50.5438	81.6631	435.931	191.734	LASTR
ENSG00000114450	1213.38	-1.34522	2.12062e-11	2.63961e-10	Sbcl2	1947.21	1812.4	761.046	718.558	1136.96	1181.81	895.572	848.344	1276.18	1232.41	GNB4
ENSG00000171992	105.999	2.48696	2.14892e-11	2.67334e-10	Sbcl2	24.4056	29.2323	145.86	156.672	72.1458	96.5222	63.1797	88.0058	139.929	106.117	SYNPO
ENSG00000165280	2009.02	-1.16188	2.16798e-11	2.69552e-10	Sbcl2	3306.08	3448.83	1407.98	1611.01	1389.48	1328.95	1225.69	1270.14	1372.38	1861.87	VCP
ENSG00000203727	88.8577	-9.85626	2.17748e-11	2.7058e-10	Sbcl2	386.131	391.129	0	0.820271	10.6883	5.8855	18.9539	27.7496	46.4186	38.5881	SAMD5
ENSG00000142208	812.909	-1.09824	2.24199e-11	2.78439e-10	Sbcl2	1228.12	1231.27	546.546	602.079	891.135	786.303	764.475	737.346	549.623	688.556	AKT1
ENSG00000147471	372.605	-1.29126	2.26264e-11	2.80846e-10	Sbcl2	664.18	577.046	255.684	251.003	458.26	484.965	391.714	431.308	341.749	301.469	PLPBP
ENSG00000165512	403.678	1.48662	2.2826e-11	2.83163e-10	Sbcl2	88.0343	88.2816	295.152	199.326	733.483	802.782	702.874	650.926	703.679	629.468	ZNF22
ENSG00000169562	60.0258	-9.94652	2.28488e-11	2.83286e-10	Sbcl2	152.535	152.008	0	0	0	1.1771	0	0	0	0	GJB1
ENSG00000101986	159.269	-1.60985	2.31156e-11	2.86433e-10	Sbcl2	423.611	423.284	134.706	142.727	72.1458	74.1573	66.3387	107.034	150.692	179.676	ABCD1
ENSG00000157593	311.013	-1.28441	2.32311e-11	2.87702e-10	Sbcl2	459.347	432.054	184.47	181.28	211.093	196.576	238.503	262.432	187.693	232.734	SLC35B2
ENSG00000055070	635.627	-1.34907	2.32785e-11	2.88127e-10	Sbcl2	715.606	781.672	296.01	292.017	684.049	806.314	728.146	960.928	559.042	592.086	SZRD1
ENSG00000166402	75.2509	-9.86119	2.35911e-11	2.91832e-10	Sbcl2	143.818	143.238	0	0	48.0972	36.4901	18.9539	7.92845	115.037	88.029	TUB
ENSG00000117697	1037.15	1.81641	2.38675e-11	2.95085e-10	Sbcl2	476.78	493.442	2103.82	1314.07	1036.76	1132.37	984.024	1063.21	899.445	618.615	NSL1
ENSG00000163623	64.7707	9.86596	2.49515e-11	3.08314e-10	Sbcl2	0	0	126.984	118.119	90.8503	57.6779	61.6002	61.0491	41.0368	45.8233	NKX6-1
ENSG00000120278	61.4913	-3.11379	2.50366e-11	3.09192e-10	Sbcl2	125.514	127.453	9.438	19.6865	0	1.1771	0	2.37854	52.4732	112.147	PLEKHG1
ENSG00000021574	498.816	1.12832	2.50632e-11	3.09347e-10	Sbcl2	380.901	364.235	853.71	774.336	590.527	569.717	521.233	559.749	361.931	441.351	SPAST
ENSG00000149474	158.583	-1.70702	2.52144e-11	3.11039e-10	Sbcl2	268.461	285.308	67.782	101.714	152.308	143.606	175.324	146.676	106.292	112.147	KAT14
ENSG00000140474	171.107	-1.55874	2.56903e-11	3.16732e-10	Sbcl2	355.624	363.65	126.126	118.119	126.923	80.0428	112.144	104.656	131.183	150.735	ULK3
ENSG00000115828	680.956	-2.01343	2.57495e-11	3.17284e-10	Sbcl2	3033.26	2909.2	771.342	700.512	96.1944	185.982	60.0207	120.512	127.819	120.588	QPCT
ENSG00000114993	157.576	-1.54132	2.59073e-11	3.1905e-10	Sbcl2	339.063	351.373	116.688	120.58	68.1377	55.3237	55.2823	71.3561	98.8918	112.147	RTKN
ENSG00000145358	31.8058	-10.11	2.61736e-11	3.22149e-10	Sbcl2	165.609	175.394	0	0	10.6883	12.9481	22.1129	10.307	28.9275	19.294	DDIT4L
ENSG00000145536	52.5019	5.52966	2.66034e-11	3.27256e-10	Sbcl2	2.61488	0.584647	46.332	85.3082	110.891	109.47	102.667	73.7346	81.4008	55.4703	ADAMTS16
ENSG00000005243	97.7366	-7.16026	2.7256e-11	3.35096e-10	Sbcl2	111.568	128.038	0.858	0.820271	65.4657	98.8764	39.4873	45.1922	230.075	136.264	COPZ2
ENSG00000100311	176.337	9.78297	2.74671e-11	3.37503e-10	Sbcl2	0	0	135.564	95.9718	102.875	108.293	44.2258	37.2637	22.2002	9.64702	PDGFB
ENSG00000108774	548.071	-1.04222	2.78519e-11	3.42041e-10	Sbcl2	691.2	742.501	362.076	334.671	582.511	552.06	548.084	570.849	488.405	540.233	RAB5C
ENSG00000203880	365.013	1.2831	2.87113e-11	3.52398e-10	Sbcl2	206.576	226.843	542.256	514.31	402.146	367.255	358.545	299.695	374.04	388.292	PCMTD2
ENSG00000162434	952.676	-1.17509	2.90637e-11	3.56352e-10	Sbcl2	1605.54	1625.9	701.844	729.221	721.458	641.52	912.947	1258.25	943.845	974.349	JAK1
ENSG00000151729	674.35	-1.39129	2.90658e-11	3.56352e-10	Sbcl2	1479.15	1525.34	587.73	557.785	472.956	428.464	480.166	348.059	425.84	442.557	SLC25A4
ENSG00000100991	667.093	-1.11037	2.9493e-11	3.61388e-10	Sbcl2	736.525	732.562	323.466	356.818	513.037	573.248	491.222	551.027	633.715	657.203	TRPC4AP
ENSG00000172725	336.025	-1.32151	2.97486e-11	3.64317e-10	Sbcl2	557.841	490.518	177.606	241.16	364.737	361.37	388.555	363.123	218.638	256.852	CORO1B
ENSG00000178538	311.691	-1.45268	3.03259e-11	3.71181e-10	Sbcl2	1147.93	1120.18	412.698	415.878	0	1.1771	6.31797	2.37854	1.34547	1.20588	CA8
ENSG00000105700	549.375	-1.24686	3.03847e-11	3.71694e-10	Sbcl2	783.593	852.999	357.786	332.21	716.114	641.52	718.669	625.555	337.712	450.998	KXD1
ENSG00000197157	1671	-1.17956	3.04382e-11	3.7214e-10	Sbcl2	2125.03	1998.91	820.248	999.911	912.511	911.076	808.7	734.967	929.045	1093.73	SND1
ENSG00000054598	98.2763	2.4487	3.08238e-11	3.76646e-10	Sbcl2	23.5339	12.8622	96.954	95.9718	106.883	94.168	80.5541	97.52	175.583	191.734	FOXC1
ENSG00000021300	67.8886	2.41247	3.11256e-11	3.80123e-10	Sbcl2	26.1488	25.7244	118.404	157.492	0	2.3542	0	0.792845	38.3458	48.2351	PLEKHB1
ENSG00000108039	490.609	-1.20246	3.14528e-11	3.83905e-10	Sbcl2	1025.03	1074.58	393.822	518.412	416.843	429.642	374.34	351.23	271.784	321.969	XPNPEP1
ENSG00000163820	190.882	-1.99087	3.29751e-11	4.02264e-10	Sbcl2	564.814	550.152	106.392	173.898	104.211	97.6993	102.667	208.518	150.02	154.352	FYCO1
ENSG00000118707	363.303	1.23828	3.32828e-11	4.05792e-10	Sbcl2	141.204	126.284	290.004	338.772	591.863	612.092	548.084	499.492	291.966	289.41	TGIF2
ENSG00000085733	2045.65	-0.940157	3.35559e-11	4.08895e-10	Sbcl2	3022.8	2988.71	1417.42	1715.19	1603.24	1651.47	1652.15	1658.63	1678.47	1899.26	CTTN
ENSG00000170502	229.008	-1.43577	3.37422e-11	4.10938e-10	Sbcl2	387.874	436.731	147.576	157.492	132.267	145.96	129.518	179.183	156.747	196.558	NUDT9
ENSG00000087074	766.309	-1.33124	3.39484e-11	4.1322e-10	Sbcl2	733.038	809.151	331.188	282.173	1167.69	1080.58	1080.37	971.235	553.66	419.645	PPP1R15A
ENSG00000142875	1054.24	-1.67623	3.44462e-11	4.19047e-10	Sbcl2	1311.8	1216.06	374.088	416.698	749.515	902.836	756.577	927.629	653.897	643.938	PRKACB
ENSG00000162849	39.9596	-2.98841	3.46575e-11	4.21386e-10	Sbcl2	156.893	142.069	15.444	22.1473	2.67207	4.7084	17.3744	17.4426	54.4914	31.3528	KIF26B
ENSG00000122691	132.818	9.71411	3.4732e-11	4.22058e-10	Sbcl2	0	0	110.682	109.916	101.539	121.241	94.7696	118.134	117.056	124.205	TWIST1
ENSG00000164054	608.37	-1.22636	3.52171e-11	4.27717e-10	Sbcl2	771.39	683.452	283.998	337.132	526.397	581.488	503.858	551.82	515.314	624.644	SHISA5
ENSG00000233954	1521.28	1.26345	3.54339e-11	4.30113e-10	Sbcl2	745.241	866.446	2236.81	1635.62	1825.02	1949.28	1885.91	1997.97	954.609	867.026	UQCRHL
ENSG00000204131	54.5353	9.58971	3.6855e-11	4.47115e-10	Sbcl2	0.871627	0	262.548	285.454	25.3846	41.1985	28.4309	96.7271	8.0728	6.02938	NHSL2
ENSG00000185651	1516.21	-0.926003	3.70045e-11	4.48683e-10	Sbcl2	2421.38	2186.58	1204.63	1219.74	1298.62	1467.84	1134.08	1068.76	1208.23	1280.64	UBE2L3
ENSG00000138772	491.008	-2.08286	3.75841e-11	4.55459e-10	Sbcl2	120.285	113.421	16.302	38.5528	116.235	188.336	88.4516	72.9418	2335.06	1784.7	ANXA3
ENSG00000225210	70.2434	9.75336	3.78889e-11	4.589e-10	Sbcl2	0	0	119.262	107.456	110.891	114.179	112.144	119.72	51.8005	34.9704	DUXAP9
ENSG00000103490	71.7315	-9.75486	3.82265e-11	4.62734e-10	Sbcl2	139.46	127.453	0	0	30.7288	35.313	30.0104	46.7779	82.0735	96.4702	PYCARD
ENSG00000157193	468.879	-1.0989	3.84122e-11	4.64726e-10	Sbcl2	950.073	989.222	447.876	457.711	256.519	227.18	300.104	270.36	248.911	266.499	LRP8
ENSG00000189184	95.8649	5.91175	3.89015e-11	4.70388e-10	Sbcl2	0	1.75394	46.332	78.7461	18.7045	14.1252	4.73848	1.58569	131.183	131.441	PCDH18
ENSG00000198121	534.093	9.64189	3.96589e-11	4.79282e-10	Sbcl2	0	0	83.226	126.322	864.414	929.909	1102.49	992.642	676.77	528.174	LPAR1
ENSG00000196391	43.7084	2.93428	3.96996e-11	4.79511e-10	Sbcl2	6.97302	14.6162	85.8	85.3082	40.081	32.9588	44.2258	34.0923	71.3098	74.7644	ZNF774
ENSG00000206737	60.6788	9.81585	4.07556e-11	4.91996e-10	Sbcl2	0	0	144.144	92.6907	17.3684	12.9481	14.2154	10.307	28.9275	34.9704	RNVU1-18
ENSG00000106105	1799.95	-1.05082	4.11666e-11	4.96685e-10	Sbcl2	1924.55	1853.91	918.06	905.58	1850.41	1996.36	1620.56	1570.63	1439.65	1813.64	GARS1
ENSG00000178445	82.7911	-2.08435	4.14545e-11	4.99884e-10	Sbcl2	118.541	140.315	29.172	31.9906	136.275	144.783	145.313	141.919	34.3094	27.7352	GLDC
ENSG00000198689	233.235	-1.31121	4.21983e-11	5.08575e-10	Sbcl2	400.077	444.916	156.156	184.561	228.462	193.044	274.832	261.639	179.62	182.087	SLC9A6
ENSG00000105926	500.435	1.47523	4.22475e-11	5.08889e-10	Sbcl2	153.406	129.207	425.568	357.638	586.519	835.741	477.007	503.457	316.858	262.881	PALS2
ENSG00000152382	289.898	1.71071	4.28078e-11	5.15357e-10	Sbcl2	151.663	150.839	543.972	446.228	217.774	238.951	178.483	233.889	226.711	198.97	TADA1
ENSG00000119801	731.227	1.16837	4.29645e-11	5.1696e-10	Sbcl2	504.672	506.889	1193.48	1080.3	495.669	615.623	454.894	598.598	951.918	962.29	YPEL5
ENSG00000143379	316.515	1.31816	4.35358e-11	5.23548e-10	Sbcl2	230.981	241.459	538.824	639.812	231.134	161.263	195.857	196.626	199.802	235.146	SETDB1
ENSG00000179388	47.2974	-3.61258	4.39772e-11	5.28567e-10	Sbcl2	217.035	216.319	24.024	11.4838	0	0	1.57949	0.792845	1.34547	3.61763	EGR3
ENSG00000136379	147.388	-1.92501	4.54553e-11	5.46034e-10	Sbcl2	291.123	313.955	81.51	77.9258	92.1863	74.1573	94.7696	85.6273	45.0732	53.0586	ABHD17C
ENSG00000105971	846.107	1.42469	4.54998e-11	5.46271e-10	Sbcl2	394.847	362.481	984.126	1047.49	343.361	408.454	323.796	323.481	1216.98	735.585	CAV2
ENSG00000170832	780.739	-1.22485	4.5863e-11	5.50331e-10	Sbcl2	1420.75	1371	514.8	679.185	824.333	665.062	783.428	748.446	472.259	554.703	USP32
ENSG00000059378	222.348	1.47537	4.66867e-11	5.5991e-10	Sbcl2	84.5478	84.1891	241.956	227.215	142.956	145.96	172.165	161.74	279.857	289.41	PARP12
ENSG00000122642	982.601	-1.46372	4.73679e-11	5.6777e-10	Sbcl2	1062.51	1014.95	313.17	439.665	388.786	507.33	319.058	364.709	396.913	493.204	FKBP9
ENSG00000126107	262.966	-1.60029	4.75126e-11	5.69194e-10	Sbcl2	563.943	612.125	186.186	201.787	173.684	140.075	178.483	267.982	163.474	235.146	HECTD3
ENSG00000198793	778.617	-1.14556	4.81249e-11	5.75666e-10	Sbcl2	917.823	872.293	371.514	437.205	996.681	774.532	1108.8	1241.6	651.879	684.938	MTOR
ENSG00000043514	365.147	1.50529	4.81313e-11	5.75666e-10	Sbcl2	162.123	151.423	485.628	403.574	399.474	455.538	402.771	445.579	390.185	274.94	TRIT1
ENSG00000256546	96.0691	2.28278	4.80903e-11	5.75666e-10	Sbcl2	20.0474	19.878	109.824	84.488	96.1944	101.231	115.303	104.656	164.147	143.499	LINC02985
ENSG00000152404	257.324	-1.32431	4.99361e-11	5.96928e-10	Sbcl2	282.407	300.508	110.682	122.22	366.073	375.495	296.945	272.739	198.456	233.94	CWF19L2
ENSG00000119408	452.136	-1.28413	5.04193e-11	6.02376e-10	Sbcl2	413.151	416.853	155.298	185.381	653.321	718.031	593.889	688.19	339.058	387.087	NEK6
ENSG00000179841	74.1911	2.80422	5.05544e-11	6.03663e-10	Sbcl2	20.0474	20.4626	113.256	169.796	141.62	84.7512	94.7696	59.4634	103.601	90.4408	AKAP5
ENSG00000152784	79.6298	9.71129	5.11195e-11	6.10079e-10	Sbcl2	0	0	120.978	99.2528	240.486	197.753	191.119	129.234	31.6185	37.3822	PRDM8
ENSG00000251136	153.802	-1.67208	5.1315e-11	6.12081e-10	Sbcl2	275.434	303.432	84.942	96.792	72.1458	77.6886	88.4516	83.2487	160.111	106.117	RIPK2-DT
ENSG00000151690	215.448	-1.52756	5.20683e-11	6.2073e-10	Sbcl2	485.496	503.965	178.464	164.875	76.1539	56.5008	47.3848	61.0491	224.693	280.969	MFSD6
ENSG00000066248	28.4932	7.49038	5.21864e-11	6.21801e-10	Sbcl2	0.871627	0.584647	133.848	118.939	18.7045	20.0107	9.47696	17.4426	22.8729	54.2645	NGEF
ENSG00000182134	174.939	2.16394	5.277e-11	6.28415e-10	Sbcl2	78.4464	76.5887	308.88	385.528	169.676	163.617	143.734	99.8985	53.8187	116.97	TDRKH
ENSG00000181649	236.169	-1.91018	5.28044e-11	6.28483e-10	Sbcl2	476.78	414.514	131.274	105.815	132.267	188.336	164.267	112.584	109.656	162.793	PHLDA2
ENSG00000157404	240.876	-4.36971	5.29821e-11	6.30257e-10	Sbcl2	1477.41	1473.89	36.036	106.635	2.67207	8.2397	17.3744	45.1922	49.7823	31.3528	KIT
ENSG00000243147	947.205	1.49448	5.33187e-11	6.33919e-10	Sbcl2	396.59	384.113	1314.46	885.073	1183.73	1612.63	1217.79	1173.41	1198.14	824.82	MRPL33
ENSG00000160075	1196.71	-1.0847	5.35113e-11	6.35866e-10	Sbcl2	2129.38	2052.69	941.226	1030.26	1376.11	1258.32	1449.97	1337.53	678.788	776.585	SSU72
ENSG00000128564	457.377	-1.45844	5.36816e-11	6.37544e-10	Sbcl2	385.259	415.684	138.996	152.57	49.4333	47.084	26.8514	34.8852	11.4365	16.8823	VGF
ENSG00000183840	67.1292	9.67911	5.58685e-11	6.6316e-10	Sbcl2	0	0	101.244	114.018	73.4819	84.7512	66.3387	77.6988	84.0917	92.8525	GPR39
ENSG00000197892	241.692	-1.36031	5.62195e-11	6.66966e-10	Sbcl2	530.821	579.385	213.642	219.012	132.267	90.6367	121.621	117.341	199.802	215.852	KIF13B
ENSG00000197077	141.695	-3.28345	5.67229e-11	6.72576e-10	Sbcl2	51.426	46.7717	3.432	6.56217	73.4819	120.064	127.939	161.74	355.876	376.234	KIAA1671
ENSG00000187475	22.8172	5.74442	5.73631e-11	6.79434e-10	Sbcl2	2.61488	0.584647	72.93	81.2069	2.67207	1.1771	1.57949	0.792845	4.0364	3.61763	H1-6
ENSG00000067798	463.321	1.36973	5.73573e-11	6.79434e-10	Sbcl2	285.022	270.107	783.354	650.475	468.948	435.527	717.09	763.51	245.548	154.352	NAV3
ENSG00000135116	20.9703	-6.54821	5.79389e-11	6.85885e-10	Sbcl2	115.926	119.853	1.716	0.820271	9.35224	14.1252	6.31797	4.75707	0	0	HRK
ENSG00000205302	1156.08	-1.35493	5.82051e-11	6.88666e-10	Sbcl2	1877.48	2016.45	748.176	774.336	1191.74	1359.55	1042.47	1048.14	896.081	1006.91	SNX2
ENSG00000134986	52.4773	9.78857	5.86723e-11	6.93822e-10	Sbcl2	0	0	94.38	137.806	30.7288	27.0733	33.1694	27.7496	123.11	72.3526	NREP
ENSG00000166881	958.32	-0.931622	5.88178e-11	6.95168e-10	Sbcl2	1417.27	1466.88	738.738	773.516	903.159	941.68	914.526	1046.56	573.842	582.439	NEMP1
ENSG00000154370	208.655	1.34613	5.89555e-11	6.96421e-10	Sbcl2	152.535	137.977	359.502	377.325	196.397	182.451	233.765	229.132	149.347	150.735	TRIM11
ENSG00000189319	87.6796	-2.0172	5.9555e-11	7.03126e-10	Sbcl2	259.745	231.52	49.764	71.3636	34.7369	43.5527	41.0668	61.8419	82.7462	102.5	FAM53B
ENSG00000172380	3879.13	-1.08607	6.03184e-11	7.11757e-10	Sbcl2	4122.8	4004.24	1936.51	1891.55	3155.71	3312.36	3817.63	4048.27	5331.41	4342.36	GNG12
ENSG00000148180	653.119	-1.51414	6.17692e-11	7.28486e-10	Sbcl2	1251.66	1105.57	325.182	499.545	125.587	116.533	131.098	157.776	299.366	330.41	GSN
ENSG00000181830	78.3697	-2.27673	6.22288e-11	7.33513e-10	Sbcl2	142.075	158.439	31.746	30.35	26.7207	38.8443	42.6463	52.3278	99.5646	118.176	SLC35C1
ENSG00000115677	6044.65	-1.01671	6.23723e-11	7.34811e-10	Sbcl2	6538.07	6650.35	3066.49	3451.7	6832.48	5766.61	6008.39	5922.55	4435.33	5314.3	HDLBP
ENSG00000290720	68.311	-9.64484	6.34786e-11	7.47445e-10	Sbcl2	135.974	111.667	0	0	0	1.1771	0	0.792845	168.183	149.529	ZNF542P
ENSG00000167528	69.8195	-2.31313	6.45692e-11	7.5988e-10	Sbcl2	113.312	116.345	27.456	18.8662	8.0162	9.4168	9.47696	4.75707	100.237	88.029	ZNF641
ENSG00000186470	426.983	-1.21451	6.49125e-11	7.63512e-10	Sbcl2	836.762	833.121	358.644	360.919	211.093	191.867	199.016	234.682	305.421	391.91	BTN3A2
ENSG00000143756	1059.22	0.990338	6.53061e-11	7.67731e-10	Sbcl2	737.396	713.269	1463.75	1417.43	1170.37	1205.35	1228.85	1341.49	846.972	663.232	FBXO28
ENSG00000180340	113.046	2.59854	6.60468e-11	7.76024e-10	Sbcl2	15.6893	9.35435	61.776	85.3082	205.749	234.243	175.324	225.168	88.8008	74.7644	FZD2
ENSG00000163785	1236.98	1.07866	6.62335e-11	7.77802e-10	Sbcl2	677.254	633.757	1337.62	1429.73	1748.87	2225.9	1353.63	1376.38	980.173	936.966	RYK
ENSG00000155016	239.579	-1.61034	6.64047e-11	7.79396e-10	Sbcl2	748.728	739.578	205.062	282.173	133.603	145.96	99.5081	104.656	64.5824	43.4116	CYP2U1
ENSG00000198346	73.6113	-9.63581	6.81464e-11	7.99412e-10	Sbcl2	114.183	130.961	0	0	0	0	0	0	242.184	190.529	ZNF813
ENSG00000151474	321.71	-1.38926	6.84481e-11	8.02524e-10	Sbcl2	373.056	377.682	137.28	149.289	124.251	125.95	129.518	153.812	504.55	450.998	FRMD4A
ENSG00000106278	184.999	-5.98887	6.86403e-11	8.04349e-10	Sbcl2	87.1627	73.0808	1.716	0.820271	1.33603	1.1771	1.57949	0.792845	4.70914	1.20588	PTPRZ1
ENSG00000262223	30.6785	-10.058	6.90739e-11	8.08999e-10	Sbcl2	149.92	178.902	0	0	0	0	0	0.792845	0	0	LINC03048
ENSG00000101997	109.03	-1.79072	6.91691e-11	8.09683e-10	Sbcl2	190.886	181.24	58.344	49.2163	118.907	110.647	121.621	145.091	65.2552	80.7938	CCDC22
ENSG00000169239	82.521	-2.21381	6.94445e-11	8.12475e-10	Sbcl2	149.92	141.484	26.598	36.0919	41.4171	56.5008	58.4412	39.6423	150.692	110.941	CA5B
ENSG00000108381	72.2866	-9.64327	7.10246e-11	8.30519e-10	Sbcl2	342.549	328.571	0.858	0	0	0	0	0.792845	6.72734	15.6764	ASPA
ENSG00000146411	36.5512	7.41756	7.32876e-11	8.56527e-10	Sbcl2	0.871627	0.584647	90.948	149.289	41.4171	15.3023	37.9078	26.1639	50.455	84.4114	SLC2A12
ENSG00000064309	104.439	-2.02644	7.50417e-11	8.76562e-10	Sbcl2	234.468	230.351	57.486	56.5987	28.0567	11.771	28.4309	26.1639	72.6552	116.97	CDON
ENSG00000089157	15528.5	0.945753	7.54142e-11	8.80446e-10	Sbcl2	11384.3	10493.8	23147.1	18992.6	21454	22580.3	22676.8	20923.2	10577.4	10182.4	RPLP0
ENSG00000147100	90.0018	2.5351	7.70673e-11	8.99268e-10	Sbcl2	27.8921	17.5394	121.836	136.985	62.7936	31.7817	93.1901	141.126	125.801	119.382	SLC16A2
ENSG00000166450	96.1941	2.00954	7.78777e-11	9.08243e-10	Sbcl2	54.0409	57.2954	210.21	238.699	73.4819	62.3863	47.3848	20.614	162.802	162.793	PRTG
ENSG00000049192	2035.09	3.25025	7.91541e-11	9.2264e-10	Sbcl2	15.6893	14.6162	183.612	104.174	7382.92	7309.79	5149.15	4146.58	1742.38	868.231	ADAMTS6
ENSG00000170921	333.82	1.5556	7.9742e-11	9.29001e-10	Sbcl2	156.893	152.593	459.03	450.329	435.547	393.151	459.632	513.764	337.04	285.793	TANC2
ENSG00000171522	32.1718	5.02291	8.05359e-11	9.37753e-10	Sbcl2	0.871627	2.33859	54.912	57.419	53.4414	48.2611	44.2258	48.3636	45.7459	26.5293	PTGER4
ENSG00000143412	27.842	3.39657	8.07023e-11	9.39193e-10	Sbcl2	9.5879	12.8622	102.102	136.985	1.33603	8.2397	6.31797	6.34276	10.7637	14.4705	ANXA9
ENSG00000159423	50.5841	-2.77875	8.09836e-11	9.4197e-10	Sbcl2	112.44	129.792	22.308	13.1243	45.4252	70.626	67.9182	60.2562	36.3276	20.4999	ALDH4A1
ENSG00000160216	579.25	-1.03388	8.13131e-11	9.45303e-10	Sbcl2	1068.61	1057.04	513.084	524.974	550.446	608.561	514.915	619.212	440.641	481.145	AGPAT3
ENSG00000101337	406.596	-1.20178	8.30032e-11	9.64442e-10	Sbcl2	441.915	451.932	180.18	208.349	378.098	395.506	469.109	489.978	205.856	255.646	TM9SF4
ENSG00000266278	24.0844	4.8118	8.3763e-11	9.72756e-10	Sbcl2	2.61488	2.33859	80.652	57.419	9.35224	10.5939	4.73848	4.75707	71.3098	36.1763	LINC01910
ENSG00000143493	922.694	1.25035	8.40623e-11	9.75717e-10	Sbcl2	612.754	633.172	1535.82	1428.91	623.928	829.856	729.726	949.829	753.462	835.673	INTS7
ENSG00000002549	783.583	-1.1507	8.43662e-11	9.78728e-10	Sbcl2	1273.45	1312.53	559.416	605.36	841.701	772.178	800.803	658.061	524.059	600.527	LAP3
ENSG00000145569	29.8296	6.07342	8.58014e-11	9.94854e-10	Sbcl2	1.74325	0.584647	62.634	80.3866	24.0486	16.4794	7.89746	9.51414	65.9279	72.3526	OTULINL
ENSG00000270069	145.939	2.93381	8.59974e-11	9.96601e-10	Sbcl2	40.0948	36.2481	296.868	285.454	140.284	125.95	229.026	146.676	178.274	174.852	MIR222HG
ENSG00000183196	89.5297	-2.61653	8.64682e-11	1.00153e-09	Sbcl2	213.549	196.441	24.882	41.8338	10.6883	9.4168	4.73848	7.92845	44.4004	19.294	CHST6
ENSG00000142156	451.622	3.46674	8.74226e-11	1.01205e-09	Sbcl2	69.7302	60.2186	755.898	679.185	84.1701	260.139	176.903	415.451	900.118	812.761	COL6A1
ENSG00000213793	52.5289	-2.49351	9.24721e-11	1.06994e-09	Sbcl2	125.514	138.561	22.308	24.6081	44.0891	36.4901	56.8617	59.4634	87.4554	120.588	ZNF888
ENSG00000135900	537.145	-1.46091	9.31603e-11	1.07734e-09	Sbcl2	1096.51	940.696	368.94	370.763	408.826	472.017	356.965	336.166	404.313	359.351	MRPL44
ENSG00000116198	217.994	-1.47343	9.49734e-11	1.09773e-09	Sbcl2	325.988	312.786	93.522	136.165	204.413	200.107	289.047	297.317	199.802	224.293	CEP104
ENSG00000280128	65.4464	2.53592	9.60021e-11	1.10904e-09	Sbcl2	16.5609	15.7855	74.646	112.377	56.1134	30.6046	53.7028	52.3278	119.747	115.764	ENSG00000280128
ENSG00000138759	77.8011	2.11267	9.81611e-11	1.13339e-09	Sbcl2	61.0139	58.4647	248.82	267.408	0	0	4.73848	1.58569	195.765	174.852	FRAS1
ENSG00000162624	86.2982	6.89072	9.84975e-11	1.13667e-09	Sbcl2	1.74325	0	84.942	82.8474	86.8422	54.1466	90.0311	98.3128	222.675	194.146	LHX8
ENSG00000154133	61.339	9.62013	9.92259e-11	1.14448e-09	Sbcl2	0	0	112.398	94.3312	116.235	171.857	129.518	144.298	23.5457	21.7058	ROBO4
ENSG00000165821	63.7248	2.37016	1.0027e-10	1.15591e-09	Sbcl2	15.6893	22.2166	86.658	112.377	85.5062	77.6886	78.9746	76.906	39.6913	45.8233	SALL2
ENSG00000268388	23.6556	9.91525	1.0114e-10	1.16534e-09	Sbcl2	0	0	114.114	139.446	4.0081	5.8855	1.57949	0	34.3094	20.4999	FENDRR
ENSG00000164932	347.485	1.98165	1.0405e-10	1.19824e-09	Sbcl2	74.9599	57.2954	302.016	217.372	73.4819	147.138	127.939	151.433	465.532	314.734	CTHRC1
ENSG00000119280	288.888	-1.46687	1.04384e-10	1.20145e-09	Sbcl2	588.348	588.739	206.778	219.012	78.826	113.002	94.7696	119.72	101.583	116.97	C1orf198
ENSG00000134198	47.5696	9.93301	1.04728e-10	1.20479e-09	Sbcl2	0	0	130.416	126.322	1.33603	15.3023	14.2154	19.8211	202.493	67.5291	TSPAN2
ENSG00000143947	11538.8	1.41051	1.04969e-10	1.20692e-09	Sbcl2	6795.2	6778.98	22840	13244.9	13805.2	17746	13176.1	13926.3	12128	8884.9	RPS27A
ENSG00000075426	613.49	1.53927	1.05855e-10	1.21647e-09	Sbcl2	181.298	185.333	511.368	554.503	1003.36	933.44	941.378	1117.12	507.914	780.202	FOSL2
ENSG00000126524	1526.78	-1.13763	1.06068e-10	1.21829e-09	Sbcl2	1964.65	1893.09	903.474	849.801	1047.45	1019.37	830.813	882.437	1535.18	1108.2	SBDS
ENSG00000044459	284.667	-1.30621	1.07004e-10	1.22776e-09	Sbcl2	464.577	412.76	166.452	187.842	153.644	178.919	164.267	156.19	435.931	370.204	CNTLN
ENSG00000103196	29.3791	4.36731	1.06961e-10	1.22776e-09	Sbcl2	1.74325	5.84647	92.664	73.8244	8.0162	4.7084	1.57949	10.307	37.6731	39.7939	CRISPLD2
ENSG00000134046	922.663	-1.0537	1.08031e-10	1.23889e-09	Sbcl2	1583.75	1491.43	676.962	803.866	1127.61	936.972	982.445	876.094	721.843	852.555	MBD2
ENSG00000100345	5285.99	1.25134	1.08382e-10	1.24227e-09	Sbcl2	2092.78	2015.86	4725.87	5054.51	6513.17	7613.48	7148.78	11585.8	5292.4	4807.83	MYH9
ENSG00000149483	421.982	-1.13949	1.09207e-10	1.25108e-09	Sbcl2	676.383	695.145	298.584	324.007	388.786	450.829	442.258	390.08	477.641	413.616	TMEM138
ENSG00000163735	59.4865	-9.77937	1.09458e-10	1.2533e-09	Sbcl2	390.489	347.28	0.858	0	0	0	0	0	20.182	16.8823	CXCL5
ENSG00000172005	47.8233	-9.62025	1.10812e-10	1.26814e-09	Sbcl2	342.549	318.048	0.858	0	0	0	0	0	0	1.20588	MAL
ENSG00000272620	28.8694	5.81918	1.13172e-10	1.29447e-09	Sbcl2	0.871627	1.75394	80.652	75.465	6.68017	7.0626	17.3744	11.8927	31.6185	43.4116	AFAP1-AS1
ENSG00000005238	117.164	-1.63923	1.15357e-10	1.31879e-09	Sbcl2	315.529	331.495	97.812	109.916	50.7693	43.5527	41.0668	50.7421	81.4008	91.6467	ATOSB
ENSG00000170579	26.7528	-9.82767	1.17388e-10	1.34131e-09	Sbcl2	135.974	144.408	0	0	1.33603	2.3542	0	0	2.0182	0	DLGAP1
ENSG00000086848	82.06	-1.99247	1.17522e-10	1.34214e-09	Sbcl2	127.258	129.207	27.456	36.9122	100.203	100.054	75.8157	84.0416	61.8915	56.6762	ALG9
ENSG00000180921	48.8699	-9.56661	1.17795e-10	1.34456e-09	Sbcl2	129.872	104.652	0	0	17.3684	11.771	11.0565	6.34276	74.6734	79.5879	FAM83H
ENSG00000147041	108.13	1.8407	1.18387e-10	1.35062e-09	Sbcl2	57.5274	61.9725	201.63	227.215	1.33603	2.3542	0	2.37854	228.729	189.323	SYTL5
ENSG00000064601	1034.3	-1.41619	1.19097e-10	1.35801e-09	Sbcl2	1496.58	1629.99	547.404	624.227	626.6	716.854	565.458	724.66	546.26	805.526	CTSA
ENSG00000166557	572	-1.23023	1.25585e-10	1.43126e-09	Sbcl2	891.674	940.112	351.78	429.002	390.122	421.402	293.786	348.059	532.132	519.733	TMED3
ENSG00000160062	70.9145	-2.43091	1.26066e-10	1.43599e-09	Sbcl2	115.055	128.038	16.302	28.7095	41.4171	63.5634	45.8053	42.0208	61.2188	94.0584	ZBTB8A
ENSG00000163249	131.274	1.51448	1.27312e-10	1.44943e-09	Sbcl2	81.0613	73.6655	230.802	209.989	121.579	133.012	102.667	108.62	97.5464	107.323	CCNYL1
ENSG00000145022	297.708	-1.29919	1.29204e-10	1.47022e-09	Sbcl2	434.07	458.363	171.6	191.123	158.988	162.44	132.677	160.155	248.911	243.587	TCTA
ENSG00000213699	398.855	-1.04928	1.2934e-10	1.47099e-09	Sbcl2	884.701	888.078	436.722	419.979	315.304	301.338	304.842	321.895	236.129	284.587	SLC35F6
ENSG00000104205	123.898	-2.02436	1.30036e-10	1.47815e-09	Sbcl2	304.198	269.522	71.214	69.7231	134.939	85.9283	85.2926	67.3918	78.7098	66.3232	SGK3
ENSG00000165757	28.2087	5.52336	1.32521e-10	1.50563e-09	Sbcl2	0.871627	2.33859	56.628	100.893	0	0	0	2.37854	94.1827	96.4702	JCAD
ENSG00000162517	160.892	-1.66608	1.35703e-10	1.54098e-09	Sbcl2	220.522	207.55	59.202	75.465	124.251	162.44	173.744	205.347	170.874	163.999	PEF1
ENSG00000141655	28.7811	3.67687	1.36117e-10	1.54488e-09	Sbcl2	6.97302	5.84647	73.788	88.5893	12.0243	8.2397	4.73848	2.37854	6.72734	13.2646	TNFRSF11A
ENSG00000174606	700.132	1.04032	1.36382e-10	1.5471e-09	Sbcl2	549.125	539.629	1126.55	1112.29	458.26	452.006	546.505	564.506	585.951	552.292	ANGEL2
ENSG00000131459	114.433	2.64974	1.39809e-10	1.58515e-09	Sbcl2	24.4056	32.7402	219.648	141.907	253.846	350.776	167.426	143.505	27.5821	22.9117	GFPT2
ENSG00000070731	17.6815	-4.65639	1.41036e-10	1.59824e-09	Sbcl2	101.98	109.914	5.148	3.28109	0	0	0	0	2.0182	2.41175	ST6GALNAC2
ENSG00000049860	2750.25	-1.28385	1.42762e-10	1.61697e-09	Sbcl2	4577.78	4537.44	1861.86	1881.7	2905.87	3960.94	2174.96	2606.87	1799.56	1479.61	HEXB
ENSG00000175130	724.382	-1.66637	1.47178e-10	1.66613e-09	Sbcl2	833.275	862.354	246.246	287.915	370.081	360.193	240.083	287.01	333.676	669.262	MARCKSL1
ENSG00000170035	504.364	1.17301	1.50224e-10	1.69974e-09	Sbcl2	317.272	294.077	684.684	692.309	448.907	497.913	413.827	448.75	672.061	542.645	UBE2E3
ENSG00000172986	305.072	1.66857	1.51289e-10	1.7109e-09	Sbcl2	80.1897	105.236	254.826	337.952	289.919	266.025	263.775	321.102	326.276	238.764	GXYLT2
ENSG00000164520	31.4443	9.7524	1.53332e-10	1.73312e-09	Sbcl2	0	0	114.972	111.557	38.745	21.1878	25.2719	19.8211	49.1096	20.4999	RAET1E
ENSG00000082269	331.935	1.33619	1.54815e-10	1.74898e-09	Sbcl2	168.224	181.825	448.734	436.384	382.106	386.089	361.704	348.059	271.784	244.793	FAM135A
ENSG00000101294	827.105	-1.24006	1.55477e-10	1.75556e-09	Sbcl2	843.735	755.363	332.046	344.514	889.799	980.524	857.665	953.793	594.697	642.732	HM13
ENSG00000104880	245.516	-1.36576	1.55606e-10	1.75611e-09	Sbcl2	302.455	281.8	114.972	111.557	350.041	294.275	331.694	355.195	205.856	260.469	ARHGEF18
ENSG00000132196	245.398	-2.35895	1.57773e-10	1.77966e-09	Sbcl2	412.28	365.404	90.948	60.7001	255.182	165.971	172.165	98.3128	195.765	149.529	HSD17B7
ENSG00000150556	265.516	8.97114	1.60809e-10	1.81297e-09	Sbcl2	0.871627	0	136.422	219.012	173.684	335.474	529.13	566.091	663.988	557.115	LYPD6B
ENSG00000206538	495.422	4.82038	1.63858e-10	1.8464e-09	Sbcl2	3.48651	0	36.036	43.4744	889.799	936.972	1288.87	1446.15	69.9643	62.7056	VGLL3
ENSG00000169783	24.9612	-9.80869	1.64193e-10	1.84922e-09	Sbcl2	128.129	148.5	0	0	0	0	0	0	2.0182	2.41175	LINGO1
ENSG00000256268	91.7167	-2.21002	1.65896e-10	1.86746e-09	Sbcl2	294.61	261.337	64.35	55.7785	13.3603	21.1878	55.2823	44.3993	148.001	69.9409	LINC02454
ENSG00000177788	70.5076	2.3333	1.68484e-10	1.89561e-09	Sbcl2	25.2772	25.1398	124.41	129.603	28.0567	21.1878	52.1233	26.1639	78.7098	61.4997	RAB4A-AS1
ENSG00000173744	1008.25	-0.835737	1.69173e-10	1.90143e-09	Sbcl2	1692.7	1573.87	900.9	928.547	953.928	894.596	920.844	934.764	729.916	724.732	AGFG1
ENSG00000158373	4339.81	1.51372	1.69157e-10	1.90143e-09	Sbcl2	2028.28	2101.22	5105.1	6686.85	6883.25	5348.74	6630.71	4746.76	4816.1	3015.9	H2BC5
ENSG00000135052	1328.07	-1.35906	1.70146e-10	1.91139e-09	Sbcl2	2829.3	2792.86	924.924	1266.5	1364.09	1491.39	1006.14	953.793	937.791	1191.41	GOLM1
ENSG00000132912	892.468	-0.966682	1.74426e-10	1.95847e-09	Sbcl2	1107.84	1072.83	560.274	555.324	1104.9	1097.06	1138.81	1222.57	635.733	670.468	DCTN4
ENSG00000122547	41.601	-2.65902	1.81219e-10	2.0337e-09	Sbcl2	149.048	132.13	23.166	21.3271	9.35224	17.6565	11.0565	7.13561	28.9275	19.294	EEPD1
ENSG00000163946	1968.86	0.934364	1.83769e-10	2.06021e-09	Sbcl2	1091.28	1113.75	2047.19	2167.16	2014.74	1919.85	2007.54	2311.14	1848.67	1958.34	TASOR
ENSG00000185008	54.4901	-9.49378	1.83734e-10	2.06021e-09	Sbcl2	301.583	303.432	0.858	0	0	3.5313	0	0	1.34547	2.41175	ROBO2
ENSG00000141574	78.5312	3.28105	1.84626e-10	2.06877e-09	Sbcl2	9.5879	12.8622	115.83	104.995	22.7126	9.4168	17.3744	27.7496	42.3822	107.323	SECTM1
ENSG00000174669	33.6584	3.9503	1.85689e-10	2.07963e-09	Sbcl2	4.35813	4.09253	67.782	62.3406	53.4414	21.1878	42.6463	34.0923	35.6549	47.0292	SLC29A2
ENSG00000175265	78.6062	2.7907	1.87197e-10	2.09544e-09	Sbcl2	29.6353	24.5552	185.328	187.842	20.0405	21.1878	45.8053	22.1997	138.583	113.352	GOLGA8A
ENSG00000104081	61.2293	4.24957	1.87685e-10	2.09984e-09	Sbcl2	4.35813	1.16929	40.326	54.9582	5.34414	5.8855	4.73848	16.6497	64.5824	94.0584	BMF
ENSG00000130770	344.297	-1.19245	1.88581e-10	2.10879e-09	Sbcl2	448.016	357.804	183.612	168.156	368.745	368.432	428.043	449.543	464.859	477.527	ATP5IF1
ENSG00000158467	128.739	-1.66045	1.89774e-10	2.12106e-09	Sbcl2	200.474	207.55	63.492	65.6217	89.5143	88.2825	91.6106	98.3128	82.7462	78.382	AHCYL2
ENSG00000162341	38.1586	-2.61059	1.90406e-10	2.12704e-09	Sbcl2	154.278	147.916	24.024	25.4284	17.3684	17.6565	15.7949	14.2712	10.7637	18.0882	TPCN2
ENSG00000135845	486.929	1.41537	1.97046e-10	2.2001e-09	Sbcl2	266.718	261.922	721.578	688.208	392.794	567.362	404.35	450.336	454.095	390.704	PIGC
ENSG00000088538	18.8951	4.66667	1.98116e-10	2.21092e-09	Sbcl2	3.48651	2.92323	60.918	100.073	1.33603	4.7084	6.31797	3.17138	7.40007	10.8529	DOCK3
ENSG00000110841	1119.98	-1.01688	2.00948e-10	2.24139e-09	Sbcl2	1093.02	1071.07	470.184	598.798	1437.57	1421.94	1347.31	1508.78	810.644	846.526	PPFIBP1
ENSG00000138095	3416.01	0.934158	2.02253e-10	2.2548e-09	Sbcl2	2529.46	2537.37	4603.17	5078.3	4478.39	4761.37	4059.3	4126.76	1911.91	1852.23	LRPPRC
ENSG00000141385	778.654	-0.991784	2.03535e-10	2.26795e-09	Sbcl2	1109.58	1198.53	525.954	634.89	964.616	973.462	924.003	850.723	467.55	501.645	AFG3L2
ENSG00000284024	696.807	-1.21121	2.06726e-10	2.30234e-09	Sbcl2	754.829	741.332	309.738	336.311	1092.88	1052.33	995.081	826.938	679.461	573.997	MSANTD7
ENSG00000184164	174.16	-1.71395	2.07255e-10	2.30707e-09	Sbcl2	305.069	323.894	88.374	103.354	108.219	63.5634	86.8721	81.6631	80.728	112.147	CRELD2
ENSG00000166313	171.072	-1.33605	2.08395e-10	2.31857e-09	Sbcl2	373.928	350.203	137.28	149.289	162.996	137.721	105.826	102.277	111.674	108.529	APBB1
ENSG00000173040	74.1177	-2.02609	2.09022e-10	2.32438e-09	Sbcl2	140.332	152.593	30.888	41.0136	133.603	121.241	120.041	111.791	34.3094	31.3528	EVC2
ENSG00000290105	29.7864	3.97154	2.09249e-10	2.32455e-09	Sbcl2	1.74325	5.26182	59.202	58.2393	65.4657	38.8443	30.0104	39.6423	17.4911	14.4705	ENSG00000290105
ENSG00000109445	437.121	-1.13794	2.09175e-10	2.32455e-09	Sbcl2	634.544	725.546	300.3	318.265	391.458	413.162	342.75	294.146	380.767	414.822	ZNF330
ENSG00000250305	50.4547	-2.64386	2.10243e-10	2.33442e-09	Sbcl2	103.724	85.943	18.876	11.4838	24.0486	31.7817	45.8053	32.5067	37.0003	44.6174	TRMT9B
ENSG00000112319	171.76	4.92526	2.10373e-10	2.33468e-09	Sbcl2	2.61488	0.584647	49.764	36.0919	236.478	218.941	249.56	200.59	2.69093	1.20588	EYA4
ENSG00000064651	605.842	-1.44106	2.12318e-10	2.35509e-09	Sbcl2	981.452	1020.79	293.436	443.767	869.758	600.321	826.075	830.902	224.693	307.499	SLC12A2
ENSG00000019582	365.304	4.28987	2.13979e-10	2.37231e-09	Sbcl2	14.8177	9.93899	182.754	296.938	100.203	204.815	183.221	324.274	1.34547	2.41175	CD74
ENSG00000164743	56.6123	-9.39501	2.16783e-10	2.40218e-09	Sbcl2	93.2641	114.006	0	0	0	0	0	0.792845	119.074	115.764	C8orf48
ENSG00000005100	376.986	-1.06738	2.19119e-10	2.42685e-09	Sbcl2	638.903	617.387	289.146	310.063	379.434	384.912	380.658	442.408	257.657	231.528	DHX33
ENSG00000164182	668.135	-1.38013	2.19886e-10	2.43412e-09	Sbcl2	598.808	628.495	265.122	206.708	1214.45	1374.85	999.819	844.38	752.789	573.997	NDUFAF2
ENSG00000161249	283.622	-2.87541	2.20881e-10	2.44391e-09	Sbcl2	45.3246	52.6182	6.006	7.38244	923.199	1174.75	723.408	632.69	32.9639	36.1763	DMKN
ENSG00000128294	220.25	-1.58488	2.24069e-10	2.47794e-09	Sbcl2	222.265	241.459	90.948	63.9812	259.191	330.765	281.15	308.417	216.62	160.382	TPST2
ENSG00000138119	2360.71	1.51689	2.25016e-10	2.48715e-09	Sbcl2	1310.93	1283.88	3135.13	4290.02	2583.89	3467.74	2899.95	4334.48	1084.45	985.202	MYOF
ENSG00000147164	489.701	-1.0476	2.26954e-10	2.50731e-09	Sbcl2	776.62	791.611	350.064	408.495	543.766	464.955	418.566	421.001	351.167	396.734	SNX12
ENSG00000122033	341.991	-1.16413	2.30608e-10	2.54641e-09	Sbcl2	620.598	576.462	278.85	255.104	171.012	189.513	187.96	204.554	274.475	279.763	MTIF3
ENSG00000143324	757.512	1.17044	2.31787e-10	2.55814e-09	Sbcl2	544.767	563.599	1174.6	1320.64	710.77	705.083	775.531	833.28	358.567	378.645	XPR1
ENSG00000078403	354.842	-1.18742	2.33698e-10	2.57795e-09	Sbcl2	488.983	491.688	225.654	205.068	334.008	369.609	388.555	451.922	374.713	361.763	MLLT10
ENSG00000157881	115.662	-1.68397	2.33895e-10	2.57882e-09	Sbcl2	186.528	166.624	49.764	59.8798	145.628	121.241	123.2	118.134	97.5464	85.6173	PANK4
ENSG00000273703	404.595	-1.63304	2.40262e-10	2.6477e-09	Sbcl2	689.457	598.678	184.47	230.496	168.34	154.2	184.801	173.633	599.406	343.675	H2BC14
ENSG00000020922	942.921	-1.19172	2.41745e-10	2.6627e-09	Sbcl2	809.741	855.923	336.336	392.91	1931.9	1956.34	1284.13	985.507	580.569	778.997	MRE11
ENSG00000137210	2644.43	1.64217	2.43031e-10	2.67553e-09	Sbcl2	1006.73	968.759	3635.35	2530.54	3881.18	5173.36	3320.09	3084.96	2366	1524.23	TMEM14B
[truncated: 35,729 more rows]
